# Supplementary material for: Analytical dataset on the molecular compositional changes of dissolved organic matter during hyperthermophilic composting
Source: Data Brief. 2019 Oct 3;27:104588. doi: 10.1016/j.dib.2019.104588 (PMC6817657; doi:10.1016/j.dib.2019.104588)
Supplement: Multimedia component 1 [file mmc1.zip]

Archive with 4 entries (4 files):
- Raw data 20180827_mor_ESI_neg_LXM_H0_000001.d.xlsx
- Raw data 20180827_mor_ESI_neg_LXM_H21_000001.d.xlsx
- Raw data 20180827_mor_ESI_neg_LXM_H9_000001.d.xlsx
- Raw data 20181113_mor_ESI_neg_LXM_H45_000001.d.xlsx
