# Supplementary material for: Analytical dataset on the molecular compositional changes of dissolved organic matter during hyperthermophilic composting
Source: Data Brief. 2019 Oct 3;27:104588. doi: 10.1016/j.dib.2019.104588 (PMC6817657; doi:10.1016/j.dib.2019.104588)
Supplement: Multimedia component 1 [file mmc1.zip › Raw data 20180827_mor_ESI_neg_LXM_H0_000001.d.xlsx]

## Sheet: Sheet1
category	isotope kind	C	H	N	O	S	theo	m/z	intensity	s/n	ppm	class	DBE	KMD	C	DBE	intensity
CHO		9	11		3		167.071	167.072	1400103	8.2	-0.913502	O3	4	0.115186	9	4	1400103
CHOS		7	7		3	1	171.012	171.012	1312352	7.5	-0.828129	O3S1	4	0.178815	7	4	1312352
CHON		8	14	1	3		172.098	172.098	9079656	66.8	-0.892632	N1O3	2	0.0942497	8	2	9079656
CHO		8	13		4		173.082	173.082	1824222	11.4	-0.855202	O4	2	0.111333	8	2	1824222
CHON	C13	8	14	1	3		173.101	173.101	1265533	7.1	-0.91728	N1O3	2	0.0920152	8	2	1265533
CHO		8	15		4		175.098	175.098	1837501	11.5	-0.788247	O4	1	0.0979335	8	1	1837501
CHO		9	7		4		179.035	179.035	29047856	219.2	-0.547491	O4	6	0.16493	9	6	29047856
CHO		10	11		3		179.071	179.071	2156798	13.9	-0.573068	O3	5	0.128585	10	5	2156798
CHO	C13	9	7		4		180.038	180.038	2859992	19.3	-0.573113	O4	6	0.162696	9	6	2859992
CHON		9	10	1	3		180.067	180.067	1227156	6.9	-0.242244	N1O3	5	0.134448	9	5	1227156
CHOS		8	5		3	1	180.996	180.997	1329671	7.6	-0.506198	O3S1	6	0.205614	8	6	1329671
CHON		8	8	1	4		182.046	182.046	1417257	8.3	-0.543929	N1O4	5	0.157393	8	5	1417257
CHO		7	3		6		182.994	182.994	1207265	6.7	-0.813253	O6	6	0.210821	7	6	1207265
CHOS		8	7		3	1	183.012	183.012	2198865	14.3	-0.227417	O3S1	5	0.192215	8	5	2198865
CHON		7	7	2	4		183.041	183.041	1140865	6.2	0.0545227	N2O4	5	0.163255	7	5	1140865
CHO		9	11		4		183.066	183.066	1321281	7.6	-0.59006	O4	4	0.138131	9	4	1321281
CHON		8	10	1	4		184.062	184.062	2797007	18.8	-0.374984	N1O4	4	0.143994	8	4	2797007
CHO		7	5		6		185.009	185.009	1167395	6.4	-0.642239	O6	5	0.197422	7	5	1167395
CHO		8	9		5		185.046	185.046	2947571	20	-0.450808	O5	4	0.161077	8	4	2947571
CHO		9	13		4		185.082	185.082	1412851	8.3	-0.529604	O4	3	0.124732	9	3	1412851
CHON		7	8	1	5		186.041	186.041	1268830	7.2	-0.346269	N1O5	4	0.166939	7	4	1268830
CHON		8	12	1	4		186.077	186.077	1400238	8.2	-0.26344	N1O4	3	0.130594	8	3	1400238
CHON		9	16	1	3		186.114	186.114	4925311	35.1	-0.395565	N1O3	2	0.0942497	9	2	4925311
CHO		8	11		5		187.061	187.061	1330256	7.6	-0.552868	O5	3	0.147678	8	3	1330256
CHON		7	11	2	4		187.072	187.073	1279728	7.3	-0.481205	N2O4	3	0.136457	7	3	1279728
CHO		9	15		4		187.098	187.098	5204497	37.2	-0.523898	O4	2	0.111333	9	2	5204497
CHON		10	6	1	3		188.035	188.035	6478377	46.9	-0.338341	N1O3	8	0.174646	10	8	6478377
CHON		7	10	1	5		188.056	188.056	1607529	9.8	-0.236206	N1O5	3	0.15354	7	3	1607529
CHON		8	14	1	4		188.093	188.093	1393962	8.1	-0.420112	N1O4	2	0.117195	8	2	1393962
CHON	C13	10	6	1	3		189.039	189.039	1516105	9.1	-0.363853	N1O3	8	0.172411	10	8	1516105
CHO		8	13		5		189.077	189.077	1746907	10.8	-0.33542	O5	2	0.134278	8	2	1746907
CHO		9	17		4		189.113	189.113	1399428	8.2	-0.201044	O4	1	0.0979335	9	1	1399428
CHON		10	8	1	3		190.051	190.051	2398419	15.8	-0.334753	N1O3	7	0.161246	10	7	2398419
CHON		10	10	1	3		192.067	192.067	1293025	7.4	-0.33124	N1O3	6	0.147847	10	6	1293025
CHO		11	13		3		193.087	193.087	1217111	6.8	-0.42789	O3	5	0.128585	11	5	1217111
CHON		9	8	1	4		194.046	194.046	1200194	6.6	-0.149553	N1O4	6	0.170792	9	6	1200194
CHOS		9	7		3	1	195.012	195.012	1173479	6.4	-0.469817	O3S1	6	0.205614	9	6	1173479
CHO		9	7		5		195.03	195.03	2025129	12.9	-0.325181	O5	6	0.187876	9	6	2025129
CHO		10	11		4		195.066	195.066	1858636	11.7	-0.143644	O4	5	0.151531	10	5	1858636
CHON		8	6	1	5		196.025	196.025	1283963	7.3	-0.124576	N1O5	6	0.193738	8	6	1283963
CHON		9	10	1	4		196.062	196.062	1335759	7.7	-0.250024	N1O4	5	0.157393	9	5	1335759
CHON		7	5	2	5		197.02	197.02	1326745	7.6	-0.230535	N2O5	6	0.1996	7	6	1326745
CHO		9	9		5		197.046	197.046	1734716	10.7	-0.118856	O5	5	0.174476	9	5	1734716
CHON		8	9	2	4		197.057	197.057	1229341	6.9	-0.203089	N2O4	5	0.163255	8	5	1229341
CHO		10	13		4		197.082	197.082	1171136	6.4	-0.446617	O4	4	0.138131	10	4	1171136
CHON		9	12	1	4		198.077	198.077	1437881	8.4	-0.297965	N1O4	4	0.143994	9	4	1437881
CHOS		8	7		4	1	199.007	199.007	1590933	9.6	-0.135775	O4S1	5	0.21516	8	5	1590933
CHO		8	7		6		199.025	199.025	1367992	7.9	-0.295542	O6	5	0.197422	8	5	1367992
CHO		9	11		5		199.061	199.061	3989533	27.8	-0.218124	O5	4	0.161077	9	4	3989533
CHO		10	15		4		199.098	199.098	4222114	29.6	-0.140736	O4	3	0.124732	10	3	4222114
CHON		8	10	1	5		200.056	200.056	1413614	8.2	-0.172052	N1O5	4	0.166939	8	4	1413614
CHON		9	14	1	4		200.093	200.093	1539540	9.2	-0.0450796	N1O4	3	0.130594	9	3	1539540
CHON		10	18	1	3		200.129	200.129	17976634	134.1	-0.118024	N1O3	2	0.0942497	10	2	17976634
CHO		8	9		6		201.04	201.04	2169993	13.9	-0.0936135	O6	4	0.184022	8	4	2169993
CHO		9	13		5		201.077	201.077	5944655	42.5	-0.0667412	O5	3	0.147678	9	3	5944655
CHON		8	13	2	4		201.088	201.088	2890769	19.4	-9.99562e-05	N2O4	3	0.136457	8	3	2890769
CHO		10	17		4		201.113	201.113	5529429	39.4	-0.0398785	O4	2	0.111333	10	2	5529429
CHON	C13	10	18	1	3		201.133	201.133	1468664	8.6	-0.0436642	N1O3	2	0.0920152	10	2	1468664
CHON		7	8	1	6		202.036	202.036	1143378	6.2	-0.098102	N1O6	4	0.189885	7	4	1143378
CHON		11	8	1	3		202.051	202.051	48560244	365.1	-0.116902	N1O3	8	0.174646	11	8	48560244
CHON		8	12	1	5		202.072	202.072	3923192	27.2	-0.0713612	N1O5	3	0.15354	8	3	3923192
CHON		9	16	1	4		202.108	202.109	2063903	13.1	-0.143587	N1O4	2	0.117195	9	2	2063903
CHON	C13	11	8	1	3		203.054	203.054	5759403	41.1	-0.0924989	N1O3	8	0.172411	11	8	5759403
CHO		8	11		6		203.056	203.056	3185835	21.6	-0.0926842	O6	3	0.170623	8	3	3185835
CHO		9	15		5		203.092	203.093	2882994	19.3	-0.0660788	O5	2	0.134278	9	2	2882994
CHON		11	10	1	3		204.067	204.067	3186925	21.5	-0.115747	N1O3	7	0.161246	11	7	3186925
CHO		7	9		7		205.035	205.035	3515955	24	-0.0693544	O7	3	0.193569	7	3	3515955
CHO		11	9		4		205.051	205.051	1563638	9.3	-0.185418	O4	7	0.178329	11	7	1563638
CHOS		8	13		4	1	205.054	205.054	3685943	25.3	-0.083003	O4S1	2	0.174962	8	2	3685943
CHON		10	9	2	3		205.062	205.062	1451000	8.4	-0.168828	N2O3	7	0.167109	10	7	1451000
CHO		8	13		6		205.072	205.072	1203546	6.6	-0.33559	O6	2	0.157224	8	2	1203546
CHON		10	8	1	4		206.046	206.046	14510988	106.5	0.00475574	N1O4	7	0.184192	10	7	14510988
CHON		11	12	1	3		206.082	206.082	5955220	42.3	-0.114615	N1O3	6	0.147847	11	6	5955220
CHO		10	7		5		207.03	207.03	1829737	11.3	-0.064822	O5	7	0.201275	10	7	1829737
CHOS		7	11		5	1	207.033	207.033	1442538	8.3	-0.156594	O5S1	2	0.197908	7	2	1442538
CHON	N15	10	8	1	4		207.043	207.043	1682860	10.2	0.0283907	N1O4	7	0.18827	10	7	1682860
CHO		11	11		4		207.066	207.066	1883010	11.7	-0.038732	O4	6	0.16493	11	6	1883010
CHO		12	15		3		207.103	207.103	1164730	6.3	0.0839192	O3	5	0.128585	12	5	1164730
CHON		10	10	1	4		208.062	208.061	2766429	18.3	0.148898	N1O4	6	0.170792	10	6	2766429
CHOS		6	9		4	2	208.995	208.995	3186499	21.4	0.0190431	O4S2	2	0.238591	6	2	3186499
CHO		9	5		6		209.009	209.009	1199974	6.5	-0.0421996	O6	7	0.22422	9	7	1199974
CHO		10	9		5		209.046	209.046	3369488	22.7	0.174985	O5	6	0.187876	10	6	3369488
CHON		9	9	2	4		209.057	209.057	1645010	9.8	0.0477377	N2O4	6	0.176655	9	6	1645010
CHON		6	13	2	6		209.078	209.078	1433688	8.2	-0.00392246	N2O6	1	0.155549	6	1	1433688
CHO		11	13		4		209.082	209.082	1814489	11.1	0.00946949	O4	5	0.151531	11	5	1814489
CHON		10	13	2	3		209.093	209.093	1493692	8.7	0.0257297	N2O3	5	0.14031	10	5	1493692
CHON		9	8	1	5		210.041	210.041	2023471	12.7	0.0265658	N1O5	6	0.193738	9	6	2023471
CHON		10	12	1	4		210.077	210.077	2469400	16	0.052266	N1O4	5	0.157393	10	5	2469400
CHON		8	7	2	5		211.036	211.036	1519896	8.8	-0.167839	N2O5	6	0.1996	8	6	1519896
CHO		10	11		5		211.061	211.061	6219359	43.9	-0.110964	O5	5	0.174476	10	5	6219359
CHON		9	11	2	4		211.072	211.072	2434146	15.7	0.0472819	N2O4	5	0.163255	9	5	2434146
CHO		11	15		4		211.098	211.098	2737129	17.9	-0.0379924	O4	4	0.138131	11	4	2737129
CHON		9	10	1	5		212.056	212.056	3411826	23	-0.020844	N1O5	5	0.180339	9	5	3411826
CHON		10	14	1	4		212.093	212.093	2931453	19.4	0.00462015	N1O4	4	0.143994	10	4	2931453
CHOS		5	9		5	2	212.99	212.99	9083005	65.2	0.0402832	O5S2	1	0.248138	5	1	9083005
CHOS		9	9		4	1	213.023	213.023	1869063	11.4	-0.0798981	O4S1	5	0.21516	9	5	1869063
CHO		9	9		6		213.04	213.04	6712204	47.6	-0.0414011	O6	5	0.197422	9	5	6712204
CHO		10	13		5		213.077	213.077	8807062	63.2	0.0778118	O5	4	0.161077	10	4	8807062
CHON		9	13	2	4		213.088	213.088	2323994	14.8	-9.43272e-05	N2O4	4	0.149856	9	4	2323994
CHO		11	17		4		213.113	213.113	6948769	49.3	0.0562138	O4	3	0.124732	11	3	6948769
CHO		12	21		3		213.15	213.15	1342508	7.5	0.0346231	O3	2	0.0883874	12	2	1342508
CHONS		8	8	1	4	1	214.018	214.018	3013164	19.9	0.149426	N1O4S1	5	0.221022	8	5	3013164
CHON		8	8	1	6		214.036	214.036	2121586	13.3	0.187725	N1O6	5	0.203284	8	5	2121586
CHON		9	12	1	5		214.072	214.072	4474941	30.8	0.212918	N1O5	4	0.166939	9	4	4474941
CHO	C13	10	13		5		214.08	214.08	1198463	6.4	0.00662228	O5	4	0.158842	10	4	1198463
CHON		10	16	1	4		214.108	214.108	1348295	7.5	0.378219	N1O4	3	0.130594	10	3	1348295
CHON		11	20	1	3		214.145	214.145	18939346	138.2	0.0764898	N1O3	2	0.0942497	11	2	18939346
CHOS		8	7		5	1	215.002	215.002	1864280	11.4	0.174789	O5S1	5	0.238106	8	5	1864280
CHOS		9	11		4	1	215.038	215.038	1754211	10.5	0.0603609	O4S1	4	0.201761	9	4	1754211
CHO		9	11		6		215.056	215.056	5117545	35.5	0.237984	O6	4	0.184022	9	4	5117545
CHO		10	15		5		215.092	215.092	6479860	45.6	0.123574	O5	3	0.147678	10	3	6479860
CHON		9	15	2	4		215.104	215.104	1409079	8	0.185863	N2O4	3	0.136457	9	3	1409079
CHO		11	19		4		215.129	215.129	3427839	23	0.0556871	O4	2	0.111333	11	2	3427839
CHON	C13	11	20	1	3		215.148	215.148	1339685	7.5	0.563415	N1O3	2	0.0920152	11	2	1339685
CHONS		7	6	1	5	1	215.997	215.997	1679439	10	-0.154725	N1O5S1	5	0.243968	7	5	1679439
CHON		7	6	1	7		216.015	216.015	1763509	10.6	-0.116752	N1O7	5	0.226229	7	5	1763509
CHON		11	6	1	4		216.03	216.03	1932378	11.8	0.143405	N1O4	9	0.21099	11	9	1932378
CHONS		8	10	1	4	1	216.034	216.034	1149947	6	-0.129703	N1O4S1	4	0.207623	8	4	1149947
CHON		8	10	1	6		216.051	216.051	2575393	16.6	0.047118	N1O6	4	0.189885	8	4	2575393
CHON		9	14	1	5		216.088	216.088	10654508	76.3	0.0720999	N1O5	3	0.15354	9	3	10654508
CHON		10	18	1	4		216.124	216.124	2621752	16.9	0.0970734	N1O4	2	0.117195	10	2	2621752
CHOS		8	9		5	1	217.018	217.018	1242136	6.7	-0.10331	O5S1	4	0.224706	8	4	1242136
CHO		8	9		7		217.035	217.035	1322398	7.3	0.118782	O7	4	0.206968	8	4	1322398
CHO		9	13		6		217.072	217.072	8758634	62.3	0.097571	O6	3	0.170623	9	3	8758634
CHO		10	17		5		217.108	217.108	5501814	38.2	0.076367	O5	2	0.134278	10	2	5501814
CHON		11	8	1	4		218.046	218.046	2859436	18.7	0.14208	N1O4	8	0.197591	11	8	2859436
CHONS		8	12	1	4	1	218.049	218.049	1424077	8.1	-0.128504	N1O4S1	3	0.194224	8	3	1424077
CHON		12	12	1	3		218.082	218.082	1595769	9.3	-0.291725	N1O3	7	0.161246	12	7	1595769
CHON		9	16	1	5		218.103	218.103	11146432	80	0.0714336	N1O5	2	0.140141	9	2	11146432
CHOS		6	3		5	2	218.943	218.943	1197500	6.3	0.998343	O5S2	5	0.301735	6	5	1197500
CHOS		8	11		5	1	219.033	219.033	1576699	9.1	-0.0567042	O5S1	3	0.211307	8	3	1576699
CHO		8	11		7		219.051	219.051	4156546	28.1	-0.15622	O7	3	0.193569	8	3	4156546
CHOS		9	15		4	1	219.07	219.07	1869512	11.3	0.0136025	O4S1	2	0.174962	9	2	1869512
CHO		9	15		6		219.087	219.087	1897806	11.5	-0.0402584	O6	2	0.157224	9	2	1897806
CHON		11	10	1	4		220.062	220.062	2439393	15.5	0.0498947	N1O4	7	0.184192	11	7	2439393
CHON		12	14	1	3		220.098	220.098	1803822	10.8	-0.061882	N1O3	6	0.147847	12	6	1803822
CHOS		7	9		4	2	220.995	220.995	1357229	7.5	-0.0724909	O4S2	3	0.251991	7	3	1357229
CHO		11	9		5		221.046	221.046	3728063	25	0.120246	O5	7	0.201275	11	7	3728063
CHOS		8	13		5	1	221.049	221.049	6071744	42.2	0.0342906	O5S1	2	0.197908	8	2	6071744
CHON		10	9	2	4		221.057	221.057	1731011	10.3	0.0451463	N2O4	7	0.190054	10	7	1731011
CHO		12	13		4		221.082	221.082	3853132	25.9	0.144652	O4	6	0.16493	12	6	3853132
CHON		11	13	2	3		221.093	221.093	1171280	6.2	0.205252	N2O3	6	0.153709	11	6	1171280
CHONS		9	4	1	4	1	221.987	221.987	1230613	6.6	0.234158	N1O4S1	8	0.26122	9	8	1230613
CHON		10	8	1	5		222.041	222.041	4105768	27.6	0.115204	N1O5	7	0.207137	10	7	4105768
CHON		11	12	1	4		222.077	222.077	21955126	158.5	0.0944712	N1O4	6	0.170792	11	6	21955126
CHOS		7	11		4	2	223.01	223.01	12543888	89.5	0.19721	O4S2	2	0.238591	7	2	12543888
CHO		10	7		6		223.025	223.025	2637013	16.9	0.319157	O6	7	0.22422	10	7	2637013
CHOS		7	11		6	1	223.028	223.028	1301143	7.1	0.233961	O6S1	2	0.220853	7	2	1301143
CHON		9	7	2	5		223.036	223.036	2876442	18.6	0.244713	N2O5	7	0.212999	9	7	2876442
CHO		11	11		5		223.061	223.061	4089507	27.5	0.16399	O5	6	0.187876	11	6	4089507
CHOS		8	15		5	1	223.065	223.065	2443812	15.5	0.258131	O5S1	1	0.184508	8	1	2443812
CHON		10	11	2	4		223.072	223.072	2905383	18.8	0.0447384	N2O4	6	0.176655	10	6	2905383
CHON	N15	11	12	1	4		223.074	223.074	13467560	96.3	-0.0633058	N1O4	6	0.174871	11	6	13467560
CHON		14	11	2	1		223.088	223.088	1172877	6.1	0.700083	N2O1	10	0.161416	14	10	1172877
CHON		7	15	2	6		223.094	223.094	2070319	12.7	-0.138149	N2O6	1	0.155549	7	1	2070319
CHO		12	15		4		223.098	223.098	1995185	12.2	0.143345	O4	5	0.151531	12	5	1995185
CHO		13	19		3		223.134	223.134	1167422	6.1	-0.0117423	O3	4	0.115186	13	4	1167422
CHON		9	6	1	6		224.02	224.02	1674638	9.8	0.313275	N1O6	7	0.230083	9	7	1674638
CHON		10	10	1	5		224.056	224.056	3801628	25.4	0.158799	N1O5	6	0.193738	10	6	3801628
CHON		7	14	1	7		224.078	224.078	1444836	8.1	0.199841	N1O7	1	0.172632	7	1	1444836
CHON		11	14	1	4		224.093	224.093	1858602	11.2	0.316743	N1O4	5	0.157393	11	5	1858602
CHON		8	5	2	6		225.015	225.015	1252301	6.7	0.218562	N2O6	7	0.235945	8	7	1252301
CHO		10	9		6		225.04	225.04	3022487	19.6	0.094116	O6	6	0.210821	10	6	3022487
CHOS		7	13		6	1	225.044	225.044	1336920	7.3	0.00968656	O6S1	1	0.207454	7	1	1336920
CHON		9	9	2	5		225.052	225.052	2600348	16.5	0.0647847	N2O5	6	0.1996	9	6	2600348
CHO		11	13		5		225.077	225.077	2693669	17.2	0.206951	O5	5	0.174476	11	5	2693669
CHON		10	13	2	4		225.088	225.088	1904346	11.4	0.799598	N2O4	5	0.163255	10	5	1904346
CHO		12	17		4		225.113	225.113	3227059	21.1	0.142061	O4	4	0.138131	12	4	3227059
CHONS		8	4	1	5	1	225.982	225.982	1608456	9.3	0.029117	N1O5S1	7	0.270766	8	7	1608456
CHONS		9	8	1	4	1	226.018	226.018	1528471	8.7	0.00875992	N1O4S1	6	0.234422	9	6	1528471
CHON		9	8	1	6		226.036	226.036	2127390	13.1	0.0450367	N1O6	6	0.216683	9	6	2127390
CHON		10	12	1	5		226.072	226.072	4282924	28.8	0.113149	N1O5	5	0.180339	10	5	4282924
CHON		11	16	1	4		226.108	226.108	2547899	16.1	0.269693	N1O4	4	0.143994	11	4	2547899
CHOS		6	11		5	2	227.005	227.005	27842976	200.8	0.1259	O5S2	1	0.248138	6	1	27842976
CHOS		10	11		4	1	227.038	227.038	1695534	9.9	0.101216	O4S1	5	0.21516	10	5	1695534
CHO		10	11		6		227.056	227.056	6194869	42.8	0.137322	O6	5	0.197422	10	5	6194869
CHON		9	11	2	5		227.067	227.067	1740698	10.2	0.0201698	N2O5	5	0.186201	9	5	1740698
CHO		11	15		5		227.092	227.092	6108100	42.1	0.205114	O5	4	0.161077	11	4	6108100
CHON		10	15	2	4		227.104	227.104	3791944	25.2	0.176042	N2O4	4	0.149856	10	4	3791944
CHO		12	19		4		227.129	227.129	3763283	25	0.140801	O4	3	0.124732	12	3	3763283
CHOS	C13	6	11		5	2	228.009	228.009	1534904	8.7	0.0149893	O5S2	1	0.245903	6	1	1534904
CHON		8	6	1	7		228.015	228.015	1525626	8.6	0.371817	N1O7	6	0.239629	8	6	1525626
CHONS		9	10	1	4	1	228.034	228.034	2412738	15.1	0.227948	N1O4S1	5	0.221022	9	5	2412738
CHON		9	10	1	6		228.051	228.051	3538505	23.3	0.220038	N1O6	5	0.203284	9	5	3538505
CHON		10	14	1	5		228.088	228.088	4624216	31.2	0.155992	N1O5	4	0.166939	10	4	4624216
CHON		12	22	1	3		228.161	228.161	1633270	9.4	-0.103524	N1O3	2	0.0942497	12	2	1633270
CHOS		9	9		5	1	229.018	229.018	3983320	26.5	0.0330975	O5S1	5	0.238106	9	5	3983320
CHO		9	9		7		229.035	229.035	1970783	11.9	0.0688972	O7	5	0.220367	9	5	1970783
CHO		10	13		6		229.072	229.072	8117998	56.5	0.0488052	O6	4	0.184022	10	4	8117998
CHO		11	17		5		229.108	229.108	6392574	44	0.0287196	O5	3	0.147678	11	3	6392574
CHON		10	17	2	4		229.119	229.119	9276162	65	0.0435576	N2O4	3	0.136457	10	3	9276162
CHO		12	21		4		229.145	229.145	3822093	25.3	0.052281	O4	2	0.111333	12	2	3822093
CHONS		7	4	1	6	1	229.976	229.977	1221225	6.4	-0.1688	N1O6S1	6	0.280313	7	6	1221225
CHONS		8	8	1	5	1	230.013	230.013	2133624	13	0.0286067	N1O5S1	5	0.243968	8	5	2133624
CHON		12	8	1	4		230.046	230.046	3177990	20.6	0.0477292	N1O4	9	0.21099	12	9	3177990
CHONS		9	12	1	4	1	230.049	230.049	1576711	9	0.0520754	N1O4S1	4	0.207623	9	4	1576711
CHON		5	12	1	9		230.052	230.052	1408457	7.8	-0.113105	N1O9	0	0.205124	5	0	1408457
CHON		9	12	1	6		230.067	230.067	3021711	19.5	0.131179	N1O6	4	0.189885	9	4	3021711
CHON		13	12	1	3		230.082	230.082	2073109	12.6	0.114654	N1O3	8	0.174646	13	8	2073109
CHON		10	16	1	5		230.103	230.103	8540830	59.6	0.0677083	N1O5	3	0.15354	10	3	8540830
CHON	C13	10	17	2	4		230.123	230.123	1489510	8.4	0.0209354	N2O4	3	0.134222	10	3	1489510
CHON		11	20	1	4		230.14	230.14	1796654	10.6	0.221517	N1O4	2	0.117195	11	2	1796654
CHOS		9	11		5	1	231.033	231.033	2854441	18.2	0.0760925	O5S1	4	0.224706	9	4	2854441
CHON		11	7	2	4		231.041	231.041	7698989	53.3	0.12976	N2O4	9	0.216853	11	9	7698989
CHO		9	11		7		231.051	231.051	3364273	21.9	0.154857	O7	4	0.206968	9	4	3364273
CHOS		10	15		4	1	231.07	231.07	1404537	7.7	0.0128961	O4S1	3	0.188361	10	3	1404537
CHO		10	15		6		231.087	231.087	6338113	43.4	0.221474	O6	3	0.170623	10	3	6338113
CHO		11	19		5		231.124	231.124	4492880	30.1	0.115003	O5	2	0.134278	11	2	4492880
CHONS		8	10	1	5	1	232.029	232.028	1628533	9.3	0.45934	N1O5S1	4	0.230569	8	4	1628533
CHON	N15	11	7	2	4		232.038	232.038	1985882	11.9	0.107216	N2O4	9	0.220931	11	9	1985882
CHON		8	10	1	7		232.046	232.046	1702493	9.9	-0.0224959	N1O7	4	0.21283	8	4	1702493
CHON		12	10	1	4		232.062	232.061	2379364	14.8	0.262775	N1O4	8	0.197591	12	8	2379364
CHON		9	14	1	6		232.083	232.083	2825709	18	0.173128	N1O6	3	0.176485	9	3	2825709
CHON		10	18	1	5		232.119	232.119	3872253	25.6	0.196364	N1O5	2	0.140141	10	2	3872253
CHON		10	5	2	5		233.02	233.02	1501766	8.4	0.234228	N2O5	9	0.239798	10	9	1501766
CHO		12	9		5		233.046	233.046	1569393	8.9	0.199875	O5	8	0.214674	12	8	1569393
CHOS		9	13		5	1	233.049	233.049	2069970	12.5	0.204163	O5S1	3	0.211307	9	3	2069970
CHON		11	9	2	4		233.057	233.057	6996630	48.2	0.214454	N2O4	8	0.203453	11	8	6996630
CHO		9	13		7		233.067	233.067	2057306	12.4	0.110612	O7	3	0.193569	9	3	2057306
CHO		13	13		4		233.082	233.082	1220513	6.4	0.566238	O4	7	0.178329	13	7	1220513
CHO		10	17		6		233.103	233.103	3315114	21.5	0.219559	O6	2	0.157224	10	2	3315114
CHO		15	21		2		233.155	233.155	5191105	35.1	0.397933	O2	5	0.10564	15	5	5191105
CHONS		8	12	1	5	1	234.044	234.044	2493258	15.5	0.284476	N1O5S1	3	0.217169	8	3	2493258
CHON	N15	11	9	2	4		234.054	234.054	2560078	16	0.106292	N2O4	8	0.207532	11	8	2560078
CHON		8	12	1	7		234.062	234.062	1258770	6.6	-0.10775	N1O7	3	0.199431	8	3	1258770
CHON		12	12	1	4		234.077	234.077	1939224	11.5	0.303233	N1O4	7	0.184192	12	7	1939224
CHONS		9	16	1	4	1	234.081	234.081	1374746	7.4	0.0938989	N1O4S1	2	0.180824	9	2	1374746
CHON		13	16	1	3		234.114	234.114	2673897	16.8	0.155394	N1O3	6	0.147847	13	6	2673897
CHOS		8	11		4	2	235.01	235.01	1245465	6.5	-0.110719	O4S2	3	0.251991	8	3	1245465
CHO		11	7		6		235.025	235.025	1645759	9.4	0.132666	O6	8	0.23762	11	8	1645759
CHOS		8	11		6	1	235.028	235.028	2237057	13.7	0.222016	O6S1	3	0.234252	8	3	2237057
CHON		10	7	2	5		235.036	235.036	1981701	11.8	0.530046	N2O5	8	0.226399	10	8	1981701
CHO		12	11		5		235.061	235.061	10349840	72.1	0.240703	O5	7	0.201275	12	7	10349840
CHOS		9	15		5	1	235.065	235.065	3701137	24.2	0.202412	O5S1	2	0.197908	9	2	3701137
CHON		11	11	2	4		235.072	235.072	5351957	36.1	0.170075	N2O4	7	0.190054	11	7	5351957
CHON		11	10	1	5		236.056	236.056	3249361	20.9	0.108363	N1O5	7	0.207137	11	7	3249361
CHON		8	14	1	7		236.078	236.078	1316187	7	-0.445701	N1O7	2	0.186032	8	2	1316187
CHON		12	14	1	4		236.093	236.093	7886562	54.3	0.131219	N1O4	6	0.170792	12	6	7886562
CHOS		7	9		5	2	236.99	236.99	1599483	9	0.0783996	O5S2	3	0.274936	7	3	1599483
CHOS		8	13		4	2	237.026	237.026	14655116	102.6	0.10117	O4S2	2	0.238591	8	2	14655116
CHO		11	9		6		237.04	237.04	2103187	12.6	-0.0372093	O6	7	0.22422	11	7	2103187
CHOS		8	13		6	1	237.044	237.044	1920276	11.3	0.135755	O6S1	2	0.220853	8	2	1920276
CHON		10	9	2	5		237.052	237.052	2342168	14.3	0.27243	N2O5	7	0.212999	10	7	2342168
CHO		12	13		5		237.077	237.077	3753635	24.5	0.196476	O5	6	0.187876	12	6	3753635
CHOS		9	17		5	1	237.08	237.08	3413413	22	0.0741517	O5S1	1	0.184508	9	1	3413413
CHON		11	13	2	4		237.088	237.088	2659240	16.6	0.12645	N2O4	6	0.176655	11	6	2659240
CHON		8	17	2	6		237.109	237.109	2757554	17.3	-0.129983	N2O6	1	0.155549	8	1	2757554
CHO		13	17		4		237.113	237.113	1186484	6	0.21922	O4	5	0.151531	13	5	1186484
CHON		10	8	1	6		238.036	238.036	2933341	18.6	0.0847768	N1O6	7	0.230083	10	7	2933341
CHON		7	12	1	8		238.057	238.057	1189415	6.1	-0.0446116	N1O8	2	0.208977	7	2	1189415
CHON		11	12	1	5		238.072	238.072	7214702	49.3	0.107446	N1O5	6	0.193738	11	6	7214702
CHON		8	16	1	7		238.093	238.093	4245880	28	-0.0219246	N1O7	1	0.172632	8	1	4245880
CHON		9	7	2	6		239.031	239.031	5475629	36.8	-0.00343094	N2O6	7	0.235945	9	7	5475629
CHO		11	11		6		239.056	239.056	3397432	21.9	0.00493566	O6	6	0.210821	11	6	3397432
CHOS		8	15		6	1	239.059	239.059	3231802	20.7	0.971222	O6S1	1	0.207454	8	1	3231802
CHON		10	11	2	5		239.067	239.067	3589693	23.3	0.144645	N2O5	6	0.1996	10	6	3589693
CHON	N15	11	12	1	5		239.069	239.069	4191550	27.6	-0.165316	N1O5	6	0.197816	11	6	4191550
CHO		12	15		5		239.092	239.092	4722761	31.4	0.11117	O5	5	0.174476	12	5	4722761
CHON		11	15	2	4		239.104	239.104	3489870	22.6	0.0835616	N2O4	5	0.163255	11	5	3489870
CHO		13	19		4		239.129	239.129	4578138	30.4	0.133735	O4	4	0.138131	13	4	4578138
CHON		10	10	1	6		240.051	240.051	5313292	35.6	0.125723	N1O6	6	0.216683	10	6	5313292
CHON		7	14	1	8		240.072	240.073	1327510	7	-0.335816	N1O8	1	0.195578	7	1	1327510
CHON		11	14	1	5		240.088	240.088	5010973	33.5	0.0648925	N1O5	5	0.180339	11	5	5010973
CHON		12	18	1	4		240.124	240.124	1899438	11.1	-0.0792094	N1O4	4	0.143994	12	4	1899438
CHOS		10	9		5	1	241.018	241.018	3567317	23	0.114431	O5S1	6	0.251505	10	6	3567317
CHOS		7	13		5	2	241.021	241.021	1912535	11.2	0.201559	O5S2	1	0.248138	7	1	1912535
CHO		10	9		7		241.035	241.035	2345182	14.3	-0.0175082	O7	6	0.233766	10	6	2345182
CHON		9	9	2	6		241.047	241.047	111559136	793.4	0.0380835	N2O6	6	0.222546	9	6	111559136
CHOS		11	13		4	1	241.054	241.054	2181222	13.1	0.261269	O4S1	5	0.21516	11	5	2181222
CHO		11	13		6		241.072	241.072	7331311	49.8	0.129339	O6	5	0.197422	11	5	7331311
CHON		10	13	2	5		241.083	241.083	3033204	19.2	0.184915	N2O5	5	0.186201	10	5	3033204
CHO		12	17		5		241.108	241.108	5557760	37.2	0.151716	O5	4	0.161077	12	4	5557760
CHON		11	17	2	4		241.119	241.119	5090054	33.9	0.16581	N2O4	4	0.149856	11	4	5090054
CHO		13	21		4		241.145	241.144	3437586	22.1	0.174086	O4	3	0.124732	13	3	3437586
CHONS		9	8	1	5	1	242.013	242.013	2000816	11.8	0.151149	N1O5S1	6	0.257367	9	6	2000816
CHON		9	8	1	7		242.031	242.031	1356729	7.2	0.226335	N1O7	6	0.239629	9	6	1356729
CHON	N15	9	9	2	6		242.044	242.044	1624959	9.1	-0.148411	N2O6	6	0.226624	9	6	1624959
CHON		13	8	1	4		242.046	242.046	1191936	6	-0.0372661	N1O4	10	0.22439	13	10	1191936
CHON		10	12	1	6		242.067	242.067	7272906	49.4	0.0833649	N1O6	5	0.203284	10	5	7272906
CHONS		7	16	1	6	1	242.07	242.071	1258508	6.5	-0.57347	N1O6S1	0	0.199917	7	0	1258508
CHO	C13	11	13		6		242.075	242.075	1200750	6.1	0.355335	O6	5	0.195187	11	5	1200750
CHON		11	16	1	5		242.103	242.103	3942108	25.7	0.0230476	N1O5	4	0.166939	11	4	3942108
CHON		12	20	1	4		242.14	242.14	2456301	15.1	-0.0372516	N1O4	3	0.130594	12	3	2456301
CHON		13	24	1	3		242.176	242.176	5079807	33.8	0.191513	N1O3	2	0.0942497	13	2	5079807
CHO		8	3		9		242.978	242.978	1299840	6.8	0.308587	O9	7	0.293057	8	7	1299840
CHOS		9	7		6	1	242.997	242.997	2268169	13.7	0.29704	O6S1	6	0.27445	9	6	2268169
CHOS		10	11		5	1	243.033	243.033	7545243	51.4	0.195775	O5S1	5	0.238106	10	5	7545243
CHON		12	7	2	4		243.041	243.041	1186847	6	0.164498	N2O4	10	0.230252	12	10	1186847
CHO		10	11		7		243.051	243.051	5758372	38.6	0.0237806	O7	5	0.220367	10	5	5758372
CHON		9	11	2	6		243.062	243.062	2440617	14.9	0.284618	N2O6	5	0.209146	9	5	2440617
CHON	N15	10	12	1	6		243.064	243.064	2169770	13	0.103175	N1O6	5	0.207362	10	5	2169770
CHO		11	15		6		243.087	243.087	8820149	60.5	0.128266	O6	4	0.184022	11	4	8820149
CHON		10	15	2	5		243.099	243.099	3066554	19.4	0.142246	N2O5	4	0.172802	10	4	3066554
CHO		12	19		5		243.124	243.124	9766343	67.2	0.150458	O5	3	0.147678	12	3	9766343
CHO		13	23		4		243.16	243.16	1885016	11	0.213768	O4	2	0.111333	13	2	1885016
CHONS		8	6	1	6	1	243.992	243.992	1413867	7.6	0.168776	N1O6S1	6	0.280313	8	6	1413867
CHONS		9	10	1	5	1	244.029	244.028	3011837	18.9	0.354794	N1O5S1	5	0.243968	9	5	3011837
CHON		9	10	1	7		244.046	244.046	1476230	8	0.388369	N1O7	5	0.226229	9	5	1476230
CHON		13	10	1	4		244.062	244.061	1409421	7.5	0.208881	N1O4	9	0.21099	13	9	1409421
CHON		10	14	1	6		244.083	244.083	5238679	34.7	0.123646	N1O6	4	0.189885	10	4	5238679
CHON		14	14	1	3		244.098	244.098	6071711	40.6	0.27194	N1O3	8	0.174646	14	8	6071711
CHON		11	18	1	5		244.119	244.119	8660905	59	0.268639	N1O5	3	0.15354	11	3	8660905
CHOS		9	9		6	1	245.013	245.013	2092125	12.4	0.0497113	O6S1	5	0.261051	9	5	2092125
CHO		9	9		8		245.03	245.03	1481701	8.1	0.328041	O8	5	0.243313	9	5	1481701
CHOS		10	13		5	1	245.049	245.049	1683950	9.5	0.194165	O5S1	4	0.224706	10	4	1683950
CHON		12	9	2	4		245.057	245.057	1797298	10.3	0.571214	N2O4	9	0.216853	12	9	1797298
CHO		10	13		7		245.067	245.067	4621175	30.3	0.390832	O7	4	0.206968	10	4	4621175
CHON		13	13	2	3		245.093	245.093	1811972	10.4	0.266755	N2O3	8	0.180508	13	8	1811972
CHO		11	17		6		245.103	245.103	5726857	38.2	0.20881	O6	3	0.170623	11	3	5726857
CHO		12	21		5		245.139	245.139	5900443	39.4	0.190014	O5	2	0.134278	12	2	5900443
CHONS		8	8	1	6	1	246.008	246.008	1297157	6.7	0.614533	N1O6S1	5	0.266913	8	5	1297157
CHON		12	8	1	5		246.041	246.041	1739605	9.9	0.754265	N1O5	9	0.233936	12	9	1739605
CHONS		9	12	1	5	1	246.044	246.044	2433879	14.8	0.189315	N1O5S1	4	0.230569	9	4	2433879
CHON		9	12	1	7		246.062	246.062	1706144	9.6	0.0194256	N1O7	4	0.21283	9	4	1706144
CHON		13	12	1	4		246.077	246.077	1849831	10.7	0.0446197	N1O4	8	0.197591	13	8	1849831
CHONS		10	16	1	4	1	246.081	246.08	1719657	9.7	0.37378	N1O4S1	3	0.194224	10	3	1719657
CHON		10	16	1	6		246.098	246.098	2444145	14.9	0.325804	N1O6	3	0.176485	10	3	2444145
CHOS		9	11		6	1	247.028	247.028	1759676	10	0.211231	O6S1	4	0.247652	9	4	1759676
CHON		11	7	2	5		247.036	247.036	3184192	20.1	0.301899	N2O5	9	0.239798	11	9	3184192
CHO		13	11		5		247.061	247.061	1340749	7.1	0.14806	O5	8	0.214674	13	8	1340749
CHON		12	11	2	4		247.072	247.072	2443090	14.9	0.283236	N2O4	8	0.203453	12	8	2443090
CHO		10	15		7		247.082	247.082	2165527	12.9	0.468588	O7	3	0.193569	10	3	2165527
CHO		11	19		6		247.119	247.119	8364393	56.6	0.16664	O6	2	0.157224	11	2	8364393
CHONS		11	6	1	4	1	248.002	248.002	1532063	8.4	0.12895	N1O4S1	9	0.27462	11	9	1532063
CHON		11	6	1	6		248.02	248.02	1526952	8.3	0.444238	N1O6	9	0.256881	11	9	1526952
CHON		12	10	1	5		248.056	248.056	2551994	15.6	0.103121	N1O5	8	0.220536	12	8	2551994
CHONS		9	14	1	5	1	248.06	248.06	3351996	21.2	0.0668383	N1O5S1	3	0.217169	9	3	3351996
CHON		9	14	1	7		248.078	248.078	1519813	8.3	-0.182282	N1O7	3	0.199431	9	3	1519813
CHON		13	14	1	4		248.093	248.093	1404812	7.5	0.64887	N1O4	7	0.184192	13	7	1404812
CHONS		10	18	1	4	1	248.096	248.096	1398990	7.4	0.00798037	N1O4S1	2	0.180824	10	2	1398990
CHON		14	18	1	3		248.129	248.129	3249759	20.5	0.186918	N1O3	6	0.147847	14	6	3249759
CHO		12	9		6		249.04	249.04	2125605	12.6	-0.0354163	O6	8	0.23762	12	8	2125605
CHOS		9	13		6	1	249.044	249.044	1898407	10.9	-0.272322	O6S1	3	0.234252	9	3	1898407
CHON		11	9	2	5		249.052	249.052	2950571	18.4	0.37976	N2O5	8	0.226399	11	8	2950571
CHO		13	13		5		249.077	249.077	1835639	10.5	0.4279	O5	7	0.201275	13	7	1835639
CHOS		10	17		5	1	249.08	249.08	2898233	18	0.0304316	O5S1	2	0.197908	10	2	2898233
CHON		13	17	2	3		249.124	249.124	1449487	7.8	0.222298	N2O3	6	0.153709	13	6	1449487
CHO		15	21		3		249.15	249.15	2437979	14.8	0.190166	O3	5	0.128585	15	5	2437979
CHON		11	8	1	6		250.036	250.036	1496983	8.1	0.0807081	N1O6	8	0.243482	11	8	1496983
CHON		8	12	1	8		250.057	250.057	1337122	7	0.197475	N1O8	3	0.222376	8	3	1337122
CHON		12	12	1	5		250.072	250.072	3562537	22.7	0.142279	N1O5	7	0.207137	12	7	3562537
CHON		16	12	1	2		250.087	250.087	1207793	6.1	0.806838	N1O2	11	0.191898	16	11	1207793
CHON		9	16	1	7		250.093	250.093	2220148	13.2	0.139068	N1O7	2	0.186032	9	2	2220148
CHON		13	16	1	4		250.108	250.108	2995644	18.7	0.203831	N1O4	6	0.170792	13	6	2995644
CHON		10	20	1	6		250.13	250.13	2203846	13.1	0.160636	N1O6	1	0.149687	10	1	2203846
CHON		14	20	1	3		250.145	250.145	8641358	58.6	0.0654817	N1O3	5	0.134448	14	5	8641358
CHOS		8	11		5	2	251.005	251.005	3066879	19.1	-0.0454974	O5S2	3	0.274936	8	3	3066879
CHOS		9	15		4	2	251.042	251.042	13343505	91.3	0.135356	O4S2	2	0.238591	9	2	13343505
CHO		12	11		6		251.056	251.056	3117208	19.4	0.124195	O6	7	0.22422	12	7	3117208
CHOS		9	15		6	1	251.059	251.06	2227866	13.2	-0.230304	O6S1	2	0.220853	9	2	2227866
CHON		11	11	2	5		251.067	251.067	4284446	27.6	0.0979016	N2O5	7	0.212999	11	7	4284446
CHO		13	15		5		251.092	251.092	2093354	12.3	0.0262051	O5	6	0.187876	13	6	2093354
CHOS		10	19		5	1	251.096	251.096	1322028	6.8	0.0301873	O5S1	1	0.184508	10	1	1322028
CHON		12	15	2	4		251.104	251.104	2267440	13.5	0.0795683	N2O4	6	0.176655	12	6	2267440
CHON		9	19	2	6		251.125	251.125	2705595	16.6	-0.20237	N2O6	1	0.155549	9	1	2705595
CHO		14	19		4		251.129	251.129	1925053	11.1	0.326446	O4	5	0.151531	14	5	1925053
CHON	N15	14	20	1	3		251.142	251.142	2588739	15.7	-0.0745471	N1O3	5	0.138526	14	5	2588739
CHON		11	10	1	6		252.051	252.051	4433934	28.7	0.0800627	N1O6	7	0.230083	11	7	4433934
CHON		8	14	1	8		252.072	252.073	1934233	11.1	-0.240487	N1O8	2	0.208977	8	2	1934233
CHON		12	14	1	5		252.088	252.088	4047393	26	0.101472	N1O5	6	0.193738	12	6	4047393
CHON		9	18	1	7		252.109	252.109	2132523	12.5	0.0189597	N1O7	1	0.172632	9	1	2132523
CHOS		8	13		5	2	253.021	253.021	1530233	8.3	-0.00561258	O5S2	2	0.261537	8	2	1530233
CHO		11	9		7		253.035	253.035	1420672	7.5	0.0623624	O7	7	0.247166	11	7	1420672
CHON		10	9	2	6		253.047	253.047	2285830	13.6	-0.0822777	N2O6	7	0.235945	10	7	2285830
CHO		12	13		6		253.072	253.072	3240723	20.3	0.0441768	O6	6	0.210821	12	6	3240723
CHOS		9	17		6	1	253.075	253.075	1297876	6.7	-0.584096	O6S1	1	0.207454	9	1	1297876
CHON		11	13	2	5		253.083	253.083	4862744	31.7	0.0971219	N2O5	6	0.1996	11	6	4862744
CHO		13	17		5		253.108	253.108	2519077	15.2	0.105014	O5	5	0.174476	13	5	2519077
CHON		12	17	2	4		253.119	253.119	1764907	9.9	-0.316136	N2O4	5	0.163255	12	5	1764907
CHO		14	21		4		253.145	253.144	3489848	22.1	0.165834	O4	4	0.138131	14	4	3489848
CHON		10	8	1	7		254.031	254.031	1389817	7.3	0.0581816	N1O7	7	0.253028	10	7	1389817
CHONS		11	12	1	4	1	254.049	254.049	1328963	6.9	0.401418	N1O4S1	6	0.234422	11	6	1328963
CHON		11	12	1	6		254.067	254.067	7040268	47	0.118787	N1O6	6	0.216683	11	6	7040268
CHON		12	16	1	5		254.103	254.103	2273566	13.5	-0.0567489	N1O5	5	0.180339	12	5	2273566
CHON		9	20	1	7		254.125	254.124	1307433	6.7	0.412317	N1O7	0	0.159233	9	0	1307433
CHON		13	20	1	4		254.14	254.14	1835313	10.4	-0.153538	N1O4	4	0.143994	13	4	1835313
CHOS		11	11		5	1	255.033	255.033	2278647	13.5	-0.0879105	O5S1	6	0.251505	11	6	2278647
CHO		11	11		7		255.051	255.051	4447488	28.6	0.101077	O7	6	0.233766	11	6	4447488
CHON		10	11	2	6		255.062	255.062	109370632	761.8	0.153609	N2O6	6	0.222546	10	6	109370632
CHOS		12	15		4	1	255.07	255.07	1945610	11.1	0.246913	O4S1	5	0.21516	12	5	1945610
CHON		7	15	2	8		255.083	255.083	2215697	13	-0.241568	N2O8	1	0.20144	7	1	2215697
CHO		12	15		6		255.087	255.087	6727955	44.6	0.00462547	O6	5	0.197422	12	5	6727955
CHON		11	15	2	5		255.099	255.099	3213593	20	0.0179534	N2O5	5	0.186201	11	5	3213593
CHO		13	19		5		255.124	255.124	8126246	54.3	0.025791	O5	4	0.161077	13	4	8126246
CHON		12	19	2	4		255.135	255.135	3466795	21.8	0.117506	N2O4	4	0.149856	12	4	3466795
CHO		14	23		4		255.16	255.16	4736824	30.6	0.125333	O4	3	0.124732	14	3	4736824
CHO		15	27		3		255.197	255.197	1275019	6.5	-0.715606	O3	2	0.0883874	15	2	1275019
CHO		16	31		2		255.233	255.233	1867229	10.6	0.245971	O2	1	0.0520426	16	1	1867229
CHONS		10	10	1	5	1	256.029	256.028	2745843	16.7	0.103816	N1O5S1	6	0.257367	10	6	2745843
CHON		10	10	1	7		256.046	256.046	2497788	15	0.096779	N1O7	6	0.239629	10	6	2497788
CHONS		7	14	1	7	1	256.05	256.05	1233149	6.2	-0.0945914	N1O7S1	1	0.236262	7	1	1233149
CHON	N15	10	11	2	6		256.059	256.059	4582914	29.6	-0.0231271	N2O6	6	0.226624	10	6	4582914
CHON		14	10	1	4		256.062	256.061	1381891	7.2	0.589624	N1O4	10	0.22439	14	10	1381891
CHON		11	14	1	6		256.083	256.083	9124622	61.3	0.0397524	N1O6	5	0.203284	11	5	9124622
CHON		12	18	1	5		256.119	256.119	2652705	16.1	0.177964	N1O5	4	0.166939	12	4	2652705
CHO	C13	13	19		5		256.127	256.127	2044837	11.8	0.0445782	O5	4	0.158842	13	4	2044837
CHOS		10	9		6	1	257.013	257.012	7619305	50.8	0.203025	O6S1	6	0.27445	10	6	7619305
CHO		10	9		8		257.03	257.03	1452978	7.7	-0.0763338	O8	6	0.256712	10	6	1452978
CHON		9	9	2	7		257.042	257.042	1940600	11.1	0.0536096	N2O7	6	0.245491	9	6	1940600
CHOS		11	13		5	1	257.049	257.049	9875707	66.5	0.107294	O5S1	5	0.238106	11	5	9875707
CHON		13	9	2	4		257.057	257.057	1295167	6.6	0.0777256	N2O4	10	0.230252	13	10	1295167
CHO		11	13		7		257.067	257.067	6942981	46	0.178086	O7	5	0.220367	11	5	6942981
CHON		10	13	2	6		257.078	257.078	4402186	28.3	0.191303	N2O6	5	0.209146	10	5	4402186
CHON	N15	11	14	1	6		257.08	257.08	1773451	9.9	0.175347	N1O6	5	0.207362	11	5	1773451
CHONS		7	17	2	6	1	257.081	257.081	1404620	7.4	0.973155	N2O6S1	0	0.205779	7	0	1404620
CHO		12	17		6		257.103	257.103	7406359	49.3	0.121274	O6	4	0.184022	12	4	7406359
CHON		11	17	2	5		257.114	257.114	2528029	15.2	0.212279	N2O5	4	0.172802	11	4	2528029
CHO		13	21		5		257.139	257.139	7635754	50.9	0.181146	O5	3	0.147678	13	3	7635754
CHO		14	25		4		257.176	257.176	4863292	31.5	0.279886	O4	2	0.111333	14	2	4863292
CHONS		9	8	1	6	1	258.008	258.008	2265318	13.4	0.159607	N1O6S1	6	0.280313	9	6	2265318
CHON		13	8	1	5		258.041	258.041	1274230	6.4	0.40916	N1O5	10	0.247335	13	10	1274230
CHONS		10	12	1	5	1	258.044	258.044	2601720	15.7	0.219264	N1O5S1	5	0.243968	10	5	2601720
CHON		10	12	1	7		258.062	258.062	3211393	20	0.251025	N1O7	5	0.226229	10	5	3211393
CHON		14	12	1	4		258.077	258.077	1728329	9.6	0.313782	N1O4	9	0.21099	14	9	1728329
CHON		11	16	1	6		258.098	258.098	6727444	44.5	0.233167	N1O6	4	0.189885	11	4	6727444
CHO	C13	12	17		6		258.106	258.106	1453336	7.7	-0.13166	O6	4	0.181788	12	4	1453336
CHON		12	20	1	5		258.135	258.135	4616999	29.8	0.254053	N1O5	3	0.15354	12	3	4616999
CHO	C13	13	21		5		258.143	258.143	1234155	6.2	0.354136	O5	3	0.145443	13	3	1234155
CHOS		10	11		6	1	259.028	259.028	4101616	26	0.317262	O6S1	5	0.261051	10	5	4101616
CHON		12	7	2	5		259.036	259.036	3721460	23.4	0.287913	N2O5	10	0.253197	12	10	3721460
CHO		10	11		8		259.046	259.046	2814329	17.1	0.233086	O8	5	0.243313	10	5	2814329
CHON		9	11	2	7		259.057	259.057	1710974	9.4	0.439208	N2O7	5	0.232092	9	5	1710974
CHON		13	11	2	4		259.072	259.072	2126214	12.3	-0.0386768	N2O4	9	0.216853	13	9	2126214
CHO		11	15		7		259.082	259.082	6378251	41.9	0.215298	O7	4	0.206968	11	4	6378251
CHON		10	15	2	6		259.094	259.094	1287825	6.5	-0.273338	N2O6	4	0.195747	10	4	1287825
CHO		12	19		6		259.119	259.119	5329694	34.6	0.236108	O6	3	0.170623	12	3	5329694
CHO		13	23		5		259.155	259.155	2858801	17.4	0.0639767	O5	2	0.134278	13	2	2858801
CHO		14	27		4		259.191	259.192	1299843	6.6	-0.571084	O4	1	0.0979335	14	1	1299843
CHONS		9	10	1	6	1	260.023	260.023	1504877	8	0.273744	N1O6S1	5	0.266913	9	5	1504877
CHON		13	10	1	5		260.056	260.056	2611966	15.7	0.252176	N1O5	9	0.233936	13	9	2611966
CHONS		10	14	1	5	1	260.06	260.06	2407808	14.3	-0.0516039	N1O5S1	4	0.230569	10	4	2407808
CHON		10	14	1	7		260.078	260.078	4631049	29.7	0.172179	N1O7	4	0.21283	10	4	4631049
CHON		14	14	1	4		260.093	260.093	1657488	9.1	0.503589	N1O4	8	0.197591	14	8	1657488
CHON		11	18	1	6		260.114	260.114	2978843	18.2	-0.0377531	N1O6	3	0.176485	11	3	2978843
CHO		13	9		6		261.04	261.04	1336245	6.8	0.0811365	O6	9	0.251019	13	9	1336245
CHOS		10	13		6	1	261.044	261.044	2105847	12.2	0.199889	O6S1	4	0.247652	10	4	2105847
CHON		12	9	2	5		261.052	261.052	23671036	162	0.209077	N2O5	9	0.239798	12	9	23671036
CHO		17	9		3		261.056	261.056	1888125	10.7	-0.852769	O3	13	0.23578	17	13	1888125
CHO		10	13		8		261.062	261.062	1987712	11.3	-0.151765	O8	4	0.229913	10	4	1987712
CHO		14	13		5		261.077	261.077	1501320	8	-0.0514029	O5	8	0.214674	14	8	1501320
CHOS		11	17		5	1	261.08	261.08	2124170	12.3	0.373754	O5S1	3	0.211307	11	3	2124170
CHON		13	13	2	4		261.088	261.088	2848782	17.3	0.153128	N2O4	8	0.203453	13	8	2848782
CHO		11	17		7		261.098	261.098	2841491	17.3	0.366835	O7	3	0.193569	11	3	2841491
CHO		12	21		6		261.134	261.134	8011046	53.2	0.234285	O6	2	0.157224	12	2	8011046
CHONS		12	8	1	4	1	262.018	262.018	1452777	7.6	-0.18327	N1O4S1	9	0.27462	12	9	1452777
CHON		12	8	1	6		262.036	262.036	1222451	6	0.115175	N1O6	9	0.256881	12	9	1222451
CHONS		9	12	1	6	1	262.039	262.039	1910644	10.8	0.11899	N1O6S1	4	0.253514	9	4	1910644
CHON	N15	12	9	2	5		262.049	262.049	3756281	23.6	0.0361692	N2O5	9	0.243876	12	9	3756281
CHON		13	12	1	5		262.072	262.072	2444741	14.5	0.364708	N1O5	8	0.220536	13	8	2444741
CHONS		10	16	1	5	1	262.075	262.075	2557703	15.3	0.215892	N1O5S1	3	0.217169	10	3	2557703
CHON		10	16	1	7		262.093	262.093	2413328	14.3	0.0563918	N1O7	3	0.199431	10	3	2413328
CHO	C13	12	21		6		262.138	262.138	1381799	7.1	0.1374	O6	2	0.154989	12	2	1381799
CHON		12	24	1	5		262.166	262.166	1330869	6.8	0.173859	N1O5	1	0.126741	12	1	1330869
CHOS		9	11		5	2	263.005	263.005	1461346	7.6	0.298777	O5S2	4	0.288336	9	4	1461346
CHO		13	11		6		263.056	263.056	1586620	8.5	0.118529	O6	8	0.23762	13	8	1586620
CHOS		10	15		6	1	263.059	263.059	2857214	17.3	0.0463009	O6S1	3	0.234252	10	3	2857214
CHON		12	11	2	5		263.067	263.067	3422722	21.2	0.207475	N2O5	8	0.226399	12	8	3422722
CHO		10	15		8		263.077	263.077	1311879	6.6	0.229514	O8	3	0.216514	10	3	1311879
CHO		14	15		5		263.092	263.092	2225167	12.9	0.215057	O5	7	0.201275	14	7	2225167
CHON		12	10	1	6		264.051	264.051	2391544	14.1	0.303653	N1O6	8	0.243482	12	8	2391544
CHONS		9	14	1	6	1	264.055	264.055	1682874	9.2	0.345307	N1O6S1	3	0.240115	9	3	1682874
CHON		13	14	1	5		264.088	264.088	3436811	21.3	0.0968614	N1O5	7	0.207137	13	7	3436811
CHON		10	18	1	7		264.109	264.109	5216278	33.6	0.0559614	N1O7	2	0.186032	10	2	5216278
CHON		14	18	1	4		264.124	264.124	2267037	13.2	0.495903	N1O4	6	0.170792	14	6	2267037
CHON		12	26	1	5		264.182	264.182	2424123	14.3	0.0589742	N1O5	0	0.113342	12	0	2424123
CHOS		9	13		5	2	265.021	265.021	7571687	49.9	0.221039	O5S2	3	0.274936	9	3	7571687
CHO		12	9		7		265.035	265.035	2231662	13	-0.0913844	O7	8	0.260565	12	8	2231662
CHOS		9	13		7	1	265.039	265.039	1542896	8.2	0.0633111	O7S1	3	0.257198	9	3	1542896
CHON		11	9	2	6		265.047	265.047	4137716	26.1	0.147823	N2O6	8	0.249344	11	8	4137716
CHOS		10	17		4	2	265.057	265.057	7181049	47.2	0.128198	O4S2	2	0.238591	10	2	7181049
CHO		13	13		6		265.072	265.072	3190273	19.6	0.0799025	O6	7	0.22422	13	7	3190273
CHOS		10	17		6	1	265.075	265.075	2472194	14.6	0.0459489	O6S1	2	0.220853	10	2	2472194
CHON		12	13	2	5		265.083	265.083	2189574	12.7	0.0927253	N2O5	7	0.212999	12	7	2189574
CHO		14	17		5		265.108	265.108	1750035	9.6	-0.163783	O5	6	0.187876	14	6	1750035
CHO		15	21		4		265.145	265.144	1413542	7.3	0.271474	O4	5	0.151531	15	5	1413542
CHOS		12	25		4	1	265.148	265.148	25389352	173	0.0866682	O4S1	0	0.148164	12	0	25389352
CHON		12	12	1	6		266.067	266.067	5186811	33.4	0.000676146	N1O6	7	0.230083	12	7	5186811
CHON		9	16	1	8		266.088	266.088	1743110	9.6	-0.152657	N1O8	2	0.208977	9	2	1743110
CHON		13	16	1	5		266.103	266.103	2875406	17.4	0.0585483	N1O5	6	0.193738	13	6	2875406
CHON		10	20	1	7		266.125	266.125	2533144	15	-0.0196153	N1O7	1	0.172632	10	1	2533144
CHOS	C13	12	25		4	1	266.151	266.151	2861350	17.3	0.142091	O4S1	0	0.145929	12	0	2861350
CHOS		8	11		6	2	267	267	1586517	8.4	0.0119097	O6S2	3	0.297882	8	3	1586517
CHOS		9	15		5	2	267.037	267.037	1916135	10.7	-0.0802141	O5S2	2	0.261537	9	2	1916135
CHO		12	11		7		267.051	267.051	1450607	7.5	-0.540047	O7	7	0.247166	12	7	1450607
CHON		11	11	2	6		267.062	267.062	2998516	18.1	-0.00307082	N2O6	7	0.235945	11	7	2998516
CHO		13	15		6		267.087	267.087	2546433	15	-0.182787	O6	6	0.210821	13	6	2546433
CHOS		10	19		6	1	267.091	267.091	1295811	6.4	0.457447	O6S1	1	0.207454	10	1	1295811
CHON		12	15	2	5		267.099	267.099	3079175	18.7	0.0545862	N2O5	6	0.1996	12	6	3079175
CHO		14	19		5		267.124	267.124	3572499	22.1	0.0995041	O5	5	0.174476	14	5	3572499
CHO		15	23		4		267.16	267.16	1511334	7.9	-0.104881	O4	4	0.138131	15	4	1511334
CHON		11	10	1	7		268.046	268.046	2866662	17.2	-0.0567816	N1O7	7	0.253028	11	7	2866662
CHON		12	14	1	6		268.083	268.083	5348089	34.3	-0.0366309	N1O6	6	0.216683	12	6	5348089
CHON		9	18	1	8		268.104	268.104	1388547	7.1	-0.263406	N1O8	1	0.195578	9	1	1388547
CHON		13	18	1	5		268.119	268.119	2014475	11.4	-0.165673	N1O5	5	0.180339	13	5	2014475
CHOS		8	13		6	2	269.016	269.016	1434704	7.4	-0.025352	O6S2	2	0.284482	8	2	1434704
CHON		10	9	2	7		269.042	269.042	1529437	8	-0.171795	N2O7	7	0.25889	10	7	1529437
CHOS		12	13		5	1	269.049	269.049	1960160	11	0.139677	O5S1	6	0.251505	12	6	1960160
CHO		12	13		7		269.067	269.067	4432617	28	-0.0528497	O7	6	0.233766	12	6	4432617
CHON		11	13	2	6		269.078	269.078	3649263	22.6	-0.00304782	N2O6	6	0.222546	11	6	3649263
CHOS		13	17		4	1	269.085	269.085	2019827	11.4	0.0482371	O4S1	5	0.21516	13	5	2019827
CHON		8	17	2	8		269.099	269.099	9463034	62.5	-0.266148	N2O8	1	0.20144	8	1	9463034
CHO		13	17		6		269.103	269.103	5743868	37	-0.144257	O6	5	0.197422	13	5	5743868
CHON		12	17	2	5		269.114	269.114	2173953	12.5	0.0170184	N2O5	5	0.186201	12	5	2173953
CHO		14	21		5		269.139	269.139	5080846	32.4	0.135914	O5	4	0.161077	14	4	5080846
CHON		13	21	2	4		269.151	269.151	2285204	13.2	0.297157	N2O4	4	0.149856	13	4	2285204
CHO		15	25		4		269.176	269.176	1945120	10.9	-0.0669455	O4	3	0.124732	15	3	1945120
CHONS		11	12	1	5	1	270.044	270.044	2158421	12.4	0.17249	N1O5S1	6	0.257367	11	6	2158421
CHON		11	12	1	7		270.062	270.062	4379870	27.6	-0.130415	N1O7	6	0.239629	11	6	4379870
CHON		12	16	1	6		270.098	270.098	4808432	30.6	-0.0363575	N1O6	5	0.203284	12	5	4808432
CHON		13	20	1	5		270.135	270.135	1697538	9.2	-0.201455	N1O5	4	0.166939	13	4	1697538
CHOS		11	11		6	1	271.028	271.028	1393666	7.1	-0.0288535	O6S1	6	0.27445	11	6	1393666
CHO		11	11		8		271.046	271.046	1666507	8.9	-0.146175	O8	6	0.256712	11	6	1666507
CHOS		8	15		8	1	271.049	271.049	2037580	11.5	0.964326	O8S1	1	0.253345	8	1	2037580
CHON		10	11	2	7		271.057	271.057	4519632	28.4	-0.133625	N2O7	6	0.245491	10	6	4519632
CHOS		12	15		5	1	271.065	271.065	9166036	60.1	-0.0827113	O5S1	5	0.238106	12	5	9166036
CHON		7	15	2	9		271.078	271.078	1722075	9.3	-0.173456	N2O9	1	0.224385	7	1	1722075
CHO		12	15		7		271.082	271.082	5209821	33.1	-0.0524568	O7	5	0.220367	12	5	5209821
CHON		11	15	2	6		271.094	271.094	4945635	31.3	0.0338625	N2O6	5	0.209146	11	5	4945635
CHO		13	19		6		271.119	271.119	6241519	40.2	0.00435197	O6	4	0.184022	13	4	6241519
CHON		12	19	2	5		271.13	271.13	2344693	13.6	0.0537746	N2O5	4	0.172802	12	4	2344693
CHO		14	23		5		271.155	271.155	6382849	41.1	-0.0494923	O5	3	0.147678	14	3	6382849
CHON		13	23	2	4		271.166	271.166	1512199	7.9	0.0368036	N2O4	3	0.136457	13	3	1512199
CHONS		10	10	1	6	1	272.023	272.023	2932658	17.6	-0.032424	N1O6S1	6	0.280313	10	6	2932658
CHON		10	10	1	8		272.041	272.041	1673915	9	-0.0757977	N1O8	6	0.262574	10	6	1673915
CHON		14	10	1	5		272.056	272.056	2136515	12.1	0.0572672	N1O5	10	0.247335	14	10	2136515
CHONS		11	14	1	5	1	272.06	272.06	1515460	7.9	-0.0125711	N1O5S1	5	0.243968	11	5	1515460
CHOS	C13	12	15		5	1	272.068	272.068	1366088	6.9	-0.10138	O5S1	5	0.235871	12	5	1366088
CHON		11	14	1	7		272.078	272.078	7733965	50.4	-0.0191861	N1O7	5	0.226229	11	5	7733965
CHON		12	18	1	6		272.114	272.114	6272735	40.4	0.00066112	N1O6	4	0.189885	12	4	6272735
CHON		13	22	1	5		272.15	272.15	1621169	8.6	-0.199963	N1O5	3	0.15354	13	3	1621169
CHOS		7	13		9	1	273.029	273.028	2004901	11.2	0.827679	O9S1	1	0.27629	7	1	2004901
CHO		14	9		6		273.04	273.04	1787563	9.7	0.15082	O6	10	0.264418	14	10	1787563
CHOS		11	13		6	1	273.044	273.044	3564717	21.9	-0.0286405	O6S1	5	0.261051	11	5	3564717
CHON		13	9	2	5		273.052	273.052	1627185	8.6	-0.129719	N2O5	10	0.253197	13	10	1627185
CHOS		8	17		8	1	273.065	273.065	2625463	15.5	0.810722	O8S1	0	0.239945	8	0	2625463
CHON		10	13	2	7		273.073	273.073	3250619	19.7	-0.0227782	N2O7	5	0.232092	10	5	3250619
CHON		14	13	2	4		273.088	273.088	2093635	11.8	0.0731628	N2O4	9	0.216853	14	9	2093635
CHO		12	17		7		273.098	273.098	5743816	36.8	0.0577811	O7	4	0.206968	12	4	5743816
CHON		11	17	2	6		273.109	273.109	3551181	21.8	-0.112849	N2O6	4	0.195747	11	4	3551181
CHO		13	21		6		273.134	273.134	4525786	28.4	0.0775439	O6	3	0.170623	13	3	4525786
CHO		14	25		5		273.171	273.171	3262188	19.8	-0.0857343	O5	2	0.134278	14	2	3262188
CHONS		10	12	1	6	1	274.039	274.039	2827672	16.8	0.113779	N1O6S1	5	0.266913	10	5	2827672
CHON		10	12	1	8		274.057	274.057	2246049	12.9	0.180181	N1O8	5	0.249175	10	5	2246049
CHON		14	12	1	5		274.072	274.072	2549416	14.9	0.129819	N1O5	9	0.233936	14	9	2549416
CHON		11	16	1	7		274.093	274.093	21031602	141.2	-0.019045	N1O7	4	0.21283	11	4	21031602
CHONS		12	20	1	4	1	274.112	274.112	5696700	36.4	0.846296	N1O4S1	3	0.194224	12	3	5696700
CHON		12	20	1	6		274.13	274.13	2691013	15.9	-0.0358228	N1O6	3	0.176485	12	3	2691013
CHOS		4	3		12	1	274.935	274.935	1336944	6.6	0.144688	O12S1	3	0.371925	4	3	1336944
CHOS		10	11		7	1	275.023	275.023	1624827	8.6	0.133734	O7S1	5	0.283996	10	5	1624827
CHON		12	7	2	6		275.031	275.031	4454015	27.8	0.0697372	N2O6	10	0.276143	12	10	4454015
CHOS		7	15		9	1	275.044	275.044	2012934	11.2	0.639824	O9S1	0	0.262891	7	0	2012934
CHO		14	11		6		275.056	275.056	1389195	7	0.186071	O6	9	0.251019	14	9	1389195
CHOS		11	15		6	1	275.059	275.059	2859149	17	-0.0284306	O6S1	4	0.247652	11	4	2859149
CHON		13	11	2	5		275.067	275.067	2918801	17.4	-0.0560594	N2O5	9	0.239798	13	9	2918801
CHO		11	15		8		275.077	275.077	2957590	17.6	0.0740879	O8	4	0.229913	11	4	2957590
CHON		14	15	2	4		275.104	275.104	2394019	13.8	0.181677	N2O4	8	0.203453	14	8	2394019
CHO		12	19		7		275.114	275.114	2397096	13.8	0.239101	O7	3	0.193569	12	3	2397096
CHO		13	23		6		275.15	275.15	3295673	19.9	-0.0683994	O6	2	0.157224	13	2	3295673
CHOS		14	27		3	1	275.169	275.169	20761794	138.5	0.103136	O3S1	1	0.138617	14	1	20761794
CHON		13	10	1	6		276.051	276.051	1633905	8.6	0.0368768	N1O6	9	0.256881	13	9	1633905
CHONS		10	14	1	6	1	276.055	276.055	4332147	26.9	0.185398	N1O6S1	4	0.253514	10	4	4332147
CHON		10	14	1	8		276.072	276.073	1637755	8.7	-0.183358	N1O8	4	0.235776	10	4	1637755
CHON		14	14	1	5		276.088	276.088	2347651	13.5	-0.0160098	N1O5	8	0.220536	14	8	2347651
CHONS		11	18	1	5	1	276.091	276.091	1534981	8	-0.338367	N1O5S1	3	0.217169	11	3	1534981
CHON		11	18	1	7		276.109	276.109	2235661	12.7	-0.199994	N1O7	3	0.199431	11	3	2235661
CHOS	C13	14	27		3	1	276.172	276.172	3617964	22.1	0.265116	O3S1	1	0.136383	14	1	3617964
CHOS		6	13		10	1	277.023	277.023	167954512	1137.5	0.868446	O10S1	0	0.285836	6	0	167954512
CHOS		10	13		7	1	277.039	277.039	1974096	10.9	-0.0116233	O7S1	4	0.270597	10	4	1974096
CHO		6	13		12		277.041	277.041	1377937	6.9	0.753606	O12	0	0.268098	6	0	1377937
CHON		12	9	2	6		277.047	277.047	5099092	32.1	-0.0751502	N2O6	9	0.262744	12	9	5099092
CHO		14	13		6		277.072	277.072	2022240	11.3	0.0764419	O6	8	0.23762	14	8	2022240
CHOS		11	17		6	1	277.075	277.075	2422113	14	0.0800501	O6S1	3	0.234252	11	3	2422113
CHON		13	13	2	5		277.083	277.083	3314277	20	0.016529	N2O5	8	0.226399	13	8	3314277
CHO		11	17		8		277.093	277.093	2490730	14.4	0.109638	O8	3	0.216514	11	3	2490730
CHO		15	17		5		277.108	277.108	1656177	8.8	0.240267	O5	7	0.201275	15	7	1656177
CHOS		12	21		5	1	277.112	277.112	1454259	7.4	0.0273532	O5S1	2	0.197908	12	2	1454259
CHON		14	17	2	4		277.119	277.119	1495799	7.7	0.288612	N2O4	7	0.190054	14	7	1495799
CHO		16	21		4		277.145	277.145	1625859	8.6	-0.137185	O4	6	0.16493	16	6	1625859
CHOS	C13	6	13		10	1	278.027	278.027	16116267	106.9	0.91868	O10S1	0	0.283602	6	0	16116267
CHON		12	8	1	7		278.031	278.031	1696813	9.1	0.017192	N1O7	9	0.279827	12	9	1696813
CHONS		9	12	1	7	1	278.034	278.034	1793967	9.7	0.164656	N1O7S1	4	0.276459	9	4	1793967
CHONS		13	12	1	4	1	278.049	278.049	1905718	10.5	-0.0288442	N1O4S1	8	0.26122	13	8	1905718
CHON		13	12	1	6		278.067	278.067	3483967	21.2	0.0725721	N1O6	8	0.243482	13	8	3483967
CHONS		10	16	1	6	1	278.07	278.07	3277120	19.8	0.255978	N1O6S1	3	0.240115	10	3	3277120
CHON		10	16	1	8		278.088	278.088	1720777	9.2	-0.146069	N1O8	3	0.222376	10	3	1720777
CHON		14	16	1	5		278.103	278.103	3143504	18.9	-0.0158937	N1O5	7	0.207137	14	7	3143504
CHON		11	20	1	7		278.125	278.125	2328538	13.3	-0.198545	N1O7	2	0.186032	11	2	2328538
CHON		13	28	1	5		278.197	278.197	4340349	27	-0.0877798	N1O5	0	0.113342	13	0	4340349
CHO		12	7		8		279.015	279.014	1286212	6.3	0.646489	O8	9	0.29691	12	9	1286212
CHO		5	11		13		279.021	279.02	51719176	348.6	0.728907	O13	0	0.291043	5	0	51719176
CHOS	O18	6	13		10	1	279.028	279.028	3085962	18.5	0.777628	O10S1	0	0.283828	6	0	3085962
CHOS		10	15		5	2	279.037	279.037	14284814	94.5	0.0665859	O5S2	3	0.274936	10	3	14284814
CHO		13	11		7		279.051	279.051	2658069	15.6	0.12822	O7	8	0.260565	13	8	2658069
CHOS		10	15		7	1	279.054	279.054	2236823	12.7	0.239308	O7S1	3	0.257198	10	3	2236823
CHON		12	11	2	6		279.062	279.062	3069530	18.4	0.606244	N2O6	8	0.249344	12	8	3069530
CHO		14	15		6		279.087	279.087	3435814	20.9	0.0758898	O6	7	0.22422	14	7	3435814
CHON		13	15	2	5		279.099	279.099	3266860	19.7	0.123898	N2O5	7	0.212999	13	7	3266860
CHO		11	19		8		279.109	279.109	1330672	6.6	-0.213609	O8	2	0.203115	11	2	1330672
CHO		15	19		5		279.124	279.124	2046008	11.4	0.0235734	O5	6	0.187876	15	6	2046008
CHO		16	23		4		279.16	279.16	1287241	6.3	0.938457	O4	5	0.151531	16	5	1287241
CHONS		12	10	1	5	1	280.029	280.029	1363236	6.7	-0.155056	N1O5S1	8	0.284166	12	8	1363236
CHON		12	10	1	7		280.046	280.046	1752429	9.4	-0.125765	N1O7	8	0.266427	12	8	1752429
CHON		16	10	1	4		280.062	280.062	3343604	20.1	0.0392053	N1O4	12	0.251188	16	12	3343604
CHON		20	10	1	1		280.077	280.077	1327227	6.5	0.239862	N1O1	16	0.235949	20	16	1327227
CHON		13	14	1	6		280.083	280.083	4712958	29.3	0.0363461	N1O6	7	0.230083	13	7	4712958
CHOS	C13	11	19		6	1	280.094	280.094	3237891	19.4	0.846207	O6S1	2	0.218619	11	2	3237891
CHON		10	18	1	8		280.104	280.104	1880072	10.2	-0.145018	N1O8	2	0.208977	10	2	1880072
CHON		14	18	1	5		280.119	280.119	2449295	14.1	-0.0514785	N1O5	6	0.193738	14	6	2449295
CHON		11	22	1	7		280.14	280.14	2949657	17.4	0.302634	N1O7	1	0.172632	11	1	2949657
CHOS		9	13		6	2	281.016	281.016	2804405	16.5	-0.0242694	O6S2	3	0.297882	9	3	2804405
CHO		12	9		8		281.03	281.03	1595963	8.3	-0.105398	O8	8	0.283511	12	8	1595963
CHON	O18	19	7	2	1		281.061	281.061	1743306	9.3	-0.666832	N2O1	17	0.253202	19	17	1743306
CHO		13	13		7		281.067	281.067	3154636	18.8	0.0205642	O7	7	0.247166	13	7	3154636
CHON		12	13	2	6		281.078	281.078	4998098	31.3	0.068237	N2O6	7	0.235945	12	7	4998098
CHO		10	17		9		281.088	281.088	2743382	16	0.62251	O9	2	0.22606	10	2	2743382
CHO		14	17		6		281.103	281.103	3650781	22.2	0.573384	O6	6	0.210821	14	6	3650781
CHON		13	17	2	5		281.114	281.114	2390755	13.7	-0.0192808	N2O5	6	0.1996	13	6	2390755
CHO		15	21		5		281.139	281.139	3368687	20.3	-0.0477347	O5	5	0.174476	15	5	3368687
CHON		12	12	1	7		282.062	282.062	4076444	25	0.371478	N1O7	7	0.253028	12	7	4076444
CHON		13	16	1	6		282.098	282.098	4227501	26.1	0.21333	N1O6	6	0.216683	13	6	4227501
CHON		10	20	1	8		282.119	282.12	2812599	16.5	-0.214874	N1O8	1	0.195578	10	1	2812599
CHON		14	20	1	5		282.135	282.135	1585854	8.2	0.0906656	N1O5	5	0.180339	14	5	1585854
CHON		11	24	1	7		282.156	282.156	2257736	12.8	-0.195708	N1O7	0	0.159233	11	0	2257736
CHO		12	11		8		283.046	283.046	2012642	11.1	0.495962	O8	7	0.270111	12	7	2012642
CHON		11	11	2	7		283.057	283.057	1850599	10	0.154668	N2O7	7	0.25889	11	7	1850599
CHOS		13	15		5	1	283.065	283.064	2185067	12.3	0.45071	O5S1	6	0.251505	13	6	2185067
CHO		13	15		7		283.082	283.082	5221235	32.8	0.0557431	O7	6	0.233766	13	6	5221235
CHON		12	15	2	6		283.094	283.094	3829112	23.4	0.0677511	N2O6	6	0.222546	12	6	3829112
CHOS		14	19		4	1	283.101	283.101	2251900	12.7	-0.130766	O4S1	5	0.21516	14	5	2251900
CHO		14	19		6		283.119	283.119	4761988	29.7	0.0748093	O6	5	0.197422	14	5	4761988
CHON		13	19	2	5		283.13	283.13	1389065	6.9	0.157454	N2O5	5	0.186201	13	5	1389065
CHOS		15	23		3	1	283.137	283.137	2715532	15.9	0.0649151	O3S1	4	0.178815	15	4	2715532
CHO		15	23		5		283.155	283.155	2938004	17.4	0.129187	O5	4	0.161077	15	4	2938004
CHO		16	27		4		283.191	283.192	1380645	6.8	-0.204879	O4	3	0.124732	16	3	1380645
CHONS		11	10	1	6	1	284.023	284.023	1624993	8.4	-0.136679	N1O6S1	7	0.293712	11	7	1624993
CHON		12	14	1	7		284.078	284.078	5506362	34.4	-0.0183756	N1O7	6	0.239629	12	6	5506362
CHON		13	18	1	6		284.114	284.114	5458762	34.1	-0.104958	N1O6	5	0.203284	13	5	5458762
CHO		7	9		12		285.01	285.01	4632287	28.6	0.978141	O12	3	0.308296	7	3	4632287
CHONS		10	9	2	6	1	285.019	285.019	1306659	6.3	0.176058	N2O6S1	7	0.299574	10	7	1306659
CHOS		8	13		9	1	285.029	285.028	1374311	6.8	0.898085	O9S1	2	0.289689	8	2	1374311
CHOS		12	13		6	1	285.044	285.044	2201070	12.3	-0.0625171	O6S1	6	0.27445	12	6	2201070
CHO		12	13		8		285.062	285.062	2632438	15.2	-0.174068	O8	6	0.256712	12	6	2632438
CHON		11	13	2	7		285.073	285.073	3084795	18.2	0.0132594	N2O7	6	0.245491	11	6	3084795
CHOS		13	17		5	1	285.08	285.08	8156415	52.2	-0.043567	O5S1	5	0.238106	13	5	8156415
CHO		20	13		2		285.092	285.092	2306564	13	-0.937311	O2	14	0.226234	20	14	2306564
CHO		13	17		7		285.098	285.098	5850887	36.7	-0.0148023	O7	5	0.220367	13	5	5850887
CHON		12	17	2	6		285.109	285.109	5997324	37.7	-0.108099	N2O6	5	0.209146	12	5	5997324
CHO		14	21		6		285.134	285.134	3671319	22.1	0.0392092	O6	4	0.184022	14	4	3671319
CHON		13	21	2	5		285.146	285.146	1936668	10.5	-0.0190082	N2O5	4	0.172802	13	4	1936668
CHO		15	25		5		285.171	285.171	2176551	12.1	-0.0821266	O5	3	0.147678	15	3	2176551
CHO		16	29		4		285.207	285.207	2497080	14.3	0.112129	O4	2	0.111333	16	2	2497080
CHONS		11	12	1	6	1	286.039	286.039	2117675	11.7	-0.0308353	N1O6S1	6	0.280313	11	6	2117675
CHON		11	12	1	8		286.057	286.057	2017459	11.1	-0.351749	N1O8	6	0.262574	11	6	2017459
CHON		15	12	1	5		286.072	286.072	1914170	10.4	-0.0853634	N1O5	10	0.247335	15	10	1914170
CHON		12	16	1	7		286.093	286.093	6629572	41.9	-0.227968	N1O7	5	0.226229	12	5	6629572
CHON		13	20	1	6		286.13	286.13	2863060	16.7	-0.0343205	N1O6	4	0.189885	13	4	2863060
CHON		14	24	1	5		286.166	286.166	1271652	6.1	0.893118	N1O5	3	0.15354	14	3	1271652
CHOS		11	11		7	1	287.023	287.023	2376031	13.5	-0.11574	O7S1	6	0.297396	11	6	2376031
CHO		18	7		4		287.035	287.035	1419876	7	-0.341492	O4	15	0.285524	18	15	1419876
CHOS		8	15		9	1	287.044	287.044	1956456	10.6	0.264698	O9S1	1	0.27629	8	1	1956456
CHOS		12	15		6	1	287.059	287.06	2781551	16.2	-0.271094	O6S1	5	0.261051	12	5	2781551
CHON		14	11	2	5		287.067	287.068	1709170	9	-0.576241	N2O5	10	0.253197	14	10	1709170
CHO		12	15		8		287.077	287.077	6236278	39.3	-0.103178	O8	5	0.243313	12	5	6236278
CHOS		9	19		8	1	287.081	287.08	1558008	8	0.562141	O8S1	0	0.239945	9	0	1558008
CHON		11	15	2	7		287.088	287.088	2220795	12.4	-0.0564986	N2O7	5	0.232092	11	5	2220795
CHOS		13	19		5	1	287.096	287.096	1319806	6.4	-0.0780927	O5S1	4	0.224706	13	4	1319806
CHON		15	15	2	4		287.104	287.104	1636290	8.5	-0.243884	N2O4	9	0.216853	15	9	1636290
CHO		13	19		7		287.114	287.114	4126854	25.2	-0.188845	O7	4	0.206968	13	4	4126854
CHON		12	19	2	6		287.125	287.125	4078475	24.9	-0.211825	N2O6	4	0.195747	12	4	4078475
CHO		14	23		6		287.15	287.15	3424662	20.5	-0.170016	O6	3	0.170623	14	3	3424662
CHO		15	27		5		287.186	287.186	1896486	10.2	-0.255653	O5	2	0.134278	15	2	1896486
CHONS		10	10	1	7	1	288.018	288.018	1679249	8.8	-0.0493722	N1O7S1	6	0.303258	10	6	1679249
CHON		14	10	1	6		288.051	288.051	1825952	9.8	-0.450684	N1O6	10	0.270281	14	10	1825952
CHONS		11	14	1	6	1	288.055	288.055	2698753	15.6	0.247105	N1O6S1	5	0.266913	11	5	2698753
CHON		11	14	1	8		288.072	288.073	2028201	11.1	-0.17572	N1O8	5	0.249175	11	5	2028201
CHONS		8	18	1	8	1	288.076	288.076	1759786	9.3	0.34845	N1O8S1	0	0.245808	8	0	1759786
CHON		15	14	1	5		288.088	288.088	1715503	9	-0.362459	N1O5	9	0.233936	15	9	1715503
CHON		12	18	1	7		288.109	288.109	14057528	91.7	-0.0528276	N1O7	4	0.21283	12	4	14057528
CHON		13	22	1	6		288.145	288.145	1755336	9.3	-0.311718	N1O6	3	0.176485	13	3	1755336
CHOS		5	5		12	1	288.951	288.95	2358691	13.2	0.933654	O12S1	3	0.371925	5	3	2358691
CHOS		6	9		11	1	288.987	288.987	3986867	24	-0.777959	O11S1	2	0.33558	6	2	3986867
CHOS		11	13		7	1	289.039	289.039	1698889	8.8	-0.322518	O7S1	5	0.283996	11	5	1698889
CHONS		10	13	2	6	1	289.05	289.05	1556046	7.9	0.173603	N2O6S1	5	0.272776	10	5	1556046
CHOS		8	17		9	1	289.06	289.06	3519954	20.9	0.435826	O9S1	0	0.262891	8	0	3519954
CHO		15	13		6		289.072	289.072	1322199	6.3	0.177049	O6	9	0.251019	15	9	1322199
CHON		14	13	2	5		289.083	289.083	1697884	8.8	0.0850271	N2O5	9	0.239798	14	9	1697884
CHO		12	17		8		289.093	289.093	3892448	23.4	-0.275414	O8	4	0.229913	12	4	3892448
CHON		11	17	2	7		289.104	289.104	1855461	9.9	-0.125284	N2O7	4	0.218692	11	4	1855461
CHO		13	21		7		289.129	289.129	2254320	12.5	-0.325875	O7	3	0.193569	13	3	2254320
CHO		14	25		6		289.166	289.166	1347711	6.5	-0.203413	O6	2	0.157224	14	2	1347711
CHONS		10	12	1	7	1	290.034	290.034	1359985	6.6	-0.324859	N1O7S1	5	0.289859	10	5	1359985
CHONS		14	12	1	4	1	290.049	290.049	2091511	11.4	0.317118	N1O4S1	9	0.27462	14	9	2091511
CHON		10	12	1	9		290.052	290.052	1278712	6	0.599824	N1O9	5	0.27212	10	5	1278712
CHONS		7	16	1	9	1	290.055	290.055	4309114	26.2	0.568788	N1O9S1	0	0.268753	7	0	4309114
CHON		14	12	1	6		290.067	290.067	2011390	10.9	0.0695698	N1O6	9	0.256881	14	9	2011390
CHONS		11	16	1	6	1	290.07	290.07	3028608	17.7	-0.0993555	N1O6S1	4	0.253514	11	4	3028608
CHON		11	16	1	8		290.088	290.088	2537608	14.4	-0.0710822	N1O8	4	0.235776	11	4	2537608
CHON		15	16	1	5		290.103	290.103	1873678	10	-0.222059	N1O5	8	0.220536	15	8	1873678
CHON		12	20	1	7		290.125	290.125	3404951	20.2	-0.155864	N1O7	3	0.199431	12	3	3404951
CHON		14	28	1	5		290.197	290.197	2360118	13.2	-0.118609	N1O5	1	0.126741	14	1	2360118
CHOS		7	15		10	1	291.039	291.039	266281232	1766.6	0.448668	O10S1	0	0.285836	7	0	266281232
CHOS		11	15		7	1	291.054	291.054	2461213	13.9	-0.217211	O7S1	4	0.270597	11	4	2461213
CHON		13	11	2	6		291.062	291.062	2983200	17.4	-0.415101	N2O6	9	0.262744	13	9	2983200
CHO		15	15		6		291.087	291.087	1918507	10.3	-0.305132	O6	8	0.23762	15	8	1918507
CHOS		12	19		6	1	291.091	291.091	1987884	10.8	-0.26734	O6S1	3	0.234252	12	3	1987884
CHON		14	15	2	5		291.099	291.099	2922032	17	-0.29344	N2O5	8	0.226399	14	8	2922032
CHO		12	19		8		291.109	291.109	1537332	7.8	-0.307858	O8	3	0.216514	12	3	1537332
CHOS		14	27		4	1	291.164	291.164	1543498	7.8	0.0789244	O4S1	1	0.161563	14	1	1543498
CHON		14	31	2	4		291.229	291.229	2146790	11.8	0.0686055	N2O4	0	0.0962588	14	0	2146790
CHONS		13	10	1	5	1	292.029	292.029	2233265	12.4	-0.251414	N1O5S1	9	0.297565	13	9	2233265
CHOS	C13	7	15		10	1	292.042	292.042	26745526	175.2	0.497933	O10S1	0	0.283602	7	0	26745526
CHON		13	10	1	7		292.046	292.046	1829176	9.7	-0.18908	N1O7	9	0.279827	13	9	1829176
CHONS		10	14	1	7	1	292.05	292.05	3930809	23.7	-0.288376	N1O7S1	4	0.276459	10	4	3930809
CHON		14	14	1	6		292.083	292.083	4086471	24.7	-0.273279	N1O6	8	0.243482	14	8	4086471
CHONS		11	18	1	6	1	292.086	292.086	1445832	7.2	-0.269852	N1O6S1	3	0.240115	11	3	1445832
CHON		11	18	1	8		292.104	292.104	4097488	24.8	-0.378701	N1O8	3	0.222376	11	3	4097488
CHON		15	18	1	5		292.119	292.119	1833814	9.7	0.156032	N1O5	7	0.207137	15	7	1833814
CHON		12	22	1	7		292.14	292.14	4382943	26.7	-0.42863	N1O7	2	0.186032	12	2	4382943
CHON		14	30	1	5		292.213	292.213	20988668	137	-0.357342	N1O5	0	0.113342	14	0	20988668
CHOS		10	13		6	2	293.016	293.016	1568196	8	-0.296298	O6S2	4	0.311281	10	4	1568196
CHO		13	9		8		293.03	293.03	1717450	9	-0.339965	O8	9	0.29691	13	9	1717450
CHO		6	13		13		293.036	293.036	85738576	567.2	0.42104	O13	0	0.291043	6	0	85738576
CHON		12	9	2	7		293.042	293.042	1445583	7.1	-0.498974	N2O7	9	0.285689	12	9	1445583
CHOS	O18	7	15		10	1	293.043	293.043	5443152	33.7	0.39919	O10S1	0	0.283828	7	0	5443152
CHOS		11	17		5	2	293.052	293.052	9413715	60.1	-0.311958	O5S2	3	0.274936	11	3	9413715
CHO		14	13		7		293.067	293.067	2406233	13.5	-0.287375	O7	8	0.260565	14	8	2406233
CHOS		11	17		7	1	293.07	293.07	3309146	19.5	-0.249838	O7S1	3	0.257198	11	3	3309146
CHON		13	13	2	6		293.078	293.078	4431966	27	-0.207522	N2O6	8	0.249344	13	8	4431966
CHO		15	17		6		293.103	293.103	3826024	23	-0.0300921	O6	7	0.22422	15	7	3826024
CHON		14	17	2	5		293.114	293.114	2918508	16.9	-0.325539	N2O5	7	0.212999	14	7	2918508
CHO		16	21		5		293.139	293.14	2001783	10.8	-0.216348	O5	6	0.187876	16	6	2001783
CHON		15	21	2	4		293.151	293.151	1457403	7.2	-0.238854	N2O4	6	0.176655	15	6	1457403
CHO		17	25		4		293.176	293.176	3736197	22.4	-0.129684	O4	5	0.151531	17	5	3736197
CHOS		14	29		4	1	293.179	293.179	17480838	113.7	-0.194489	O4S1	0	0.148164	14	0	17480838
CHON	C13	14	30	1	5		293.216	293.216	1911958	10.2	-0.203203	N1O5	0	0.111108	14	0	1911958
CHONS		13	12	1	5	1	294.044	294.044	1339235	6.4	0.328454	N1O5S1	8	0.284166	13	8	1339235
CHON		20	8	1	2		294.056	294.056	2204136	12.1	-0.980154	N1O2	17	0.272294	20	17	2204136
CHON		13	12	1	7		294.062	294.062	3636202	21.5	-0.289803	N1O7	8	0.266427	13	8	3636202
CHONS		14	16	1	4	1	294.081	294.081	1377266	6.6	-0.367315	N1O4S1	7	0.247821	14	7	1377266
CHON		14	16	1	6		294.098	294.098	4514297	27.3	-0.169399	N1O6	7	0.230083	14	7	4514297
CHON		11	20	1	8		294.119	294.12	11575809	73.8	-0.410106	N1O8	2	0.208977	11	2	11575809
CHON		15	20	1	5		294.135	294.135	1785352	9.3	-0.457002	N1O5	6	0.193738	15	6	1785352
CHONS		12	24	1	5	1	294.138	294.138	1669257	8.6	-0.351604	N1O5S1	1	0.190371	12	1	1669257
CHON		12	24	1	7		294.156	294.156	3906576	23.3	-0.391697	N1O7	1	0.172632	12	1	3906576
CHOS	C13	14	29		4	1	294.183	294.183	3392027	19.9	-0.347343	O4S1	0	0.145929	14	0	3392027
CHOS		10	15		6	2	295.032	295.032	2504364	14.1	0.112462	O6S2	3	0.297882	10	3	2504364
CHO		13	11		8		295.046	295.046	1394418	6.7	-0.337643	O8	8	0.283511	13	8	1394418
CHON		19	7	2	2		295.051	295.051	2773364	15.8	0.917738	N2O2	17	0.278156	19	17	2773364
CHON		12	11	2	7		295.057	295.057	2903159	16.7	-0.326107	N2O7	8	0.27229	12	8	2903159
CHO		14	15		7		295.082	295.082	2817665	16.1	-0.285412	O7	7	0.247166	14	7	2817665
CHOS		11	19		7	1	295.086	295.086	4193154	25.2	0.294084	O7S1	2	0.243799	11	2	4193154
CHON		13	15	2	6		295.094	295.094	4548485	27.5	-0.138329	N2O6	7	0.235945	13	7	4548485
CHO		15	19		6		295.119	295.119	3174287	18.5	-0.368733	O6	6	0.210821	15	6	3174287
CHOS		16	23		3	1	295.137	295.137	3147414	18.3	-0.141019	O3S1	5	0.192215	16	5	3147414
CHO		16	23		5		295.155	295.155	2882461	16.6	-0.282631	O5	5	0.174476	16	5	2882461
CHONS		13	14	1	5	1	296.06	296.06	1986816	10.6	-0.349322	N1O5S1	7	0.270766	13	7	1986816
CHON		13	14	1	7		296.078	296.078	5127943	31.3	-0.186506	N1O7	7	0.253028	13	7	5127943
CHONS		10	18	1	7	1	296.081	296.081	1453320	7.1	0.695012	N1O7S1	2	0.249661	10	2	1453320
CHON		10	18	1	9		296.099	296.099	1345295	6.4	-0.189194	N1O9	2	0.231922	10	2	1345295
CHON		14	18	1	6		296.114	296.114	3119893	18.1	-0.0331632	N1O6	6	0.216683	14	6	3119893
CHON		11	22	1	8		296.135	296.135	2825502	16.2	-0.339778	N1O8	1	0.195578	11	1	2825502
CHOS		12	9		7	1	297.007	297.008	1485680	7.3	-0.381203	O7S1	8	0.324194	12	8	1485680
CHO		13	13		8		297.062	297.062	4782213	29.1	-0.234363	O8	7	0.270111	13	7	4782213
CHOS		10	17		8	1	297.065	297.065	2129414	11.6	0.509585	O8S1	2	0.266744	10	2	2129414
CHON		12	13	2	7		297.073	297.073	3017097	17.4	-0.25657	N2O7	7	0.25889	12	7	3017097
CHOS		14	17		5	1	297.08	297.08	2456204	13.7	-0.210112	O5S1	6	0.251505	14	6	2456204
CHO		10	17		10		297.083	297.083	1530253	7.6	0.301532	O10	2	0.249006	10	2	1530253
CHO		14	17		7		297.098	297.098	6351507	39.4	-0.115181	O7	6	0.233766	14	6	6351507
CHOS		11	21		7	1	297.101	297.102	1386132	6.7	-0.616692	O7S1	1	0.230399	11	1	1386132
CHON		13	17	2	6		297.109	297.109	3984023	23.8	-0.238364	N2O6	6	0.222546	13	6	3984023
CHO		15	21		6		297.134	297.134	5327009	32.7	-0.231613	O6	5	0.197422	15	5	5327009
CHOS		16	25		3	1	297.153	297.153	179104416	1177.7	-0.274674	O3S1	4	0.178815	16	4	179104416
CHO		16	25		5		297.171	297.171	2259631	12.4	-0.482619	O5	4	0.161077	16	4	2259631
CHO		17	29		4		297.207	297.207	1365692	6.6	-0.161571	O4	3	0.124732	17	3	1365692
CHONS		12	12	1	6	1	298.039	298.039	1886586	10	-0.264462	N1O6S1	7	0.293712	12	7	1886586
CHON		12	12	1	8		298.057	298.057	1866241	9.8	-0.136283	N1O8	7	0.275974	12	7	1866241
CHON		13	16	1	7		298.093	298.093	5922319	36.6	-0.252338	N1O7	6	0.239629	13	6	5922319
CHON		14	20	1	6		298.13	298.13	3717661	22	-0.167109	N1O6	5	0.203284	14	5	3717661
CHON		11	24	1	8		298.151	298.151	1413797	6.9	-0.20332	N1O8	0	0.182178	11	0	1413797
CHOS		12	11		5	2	299.005	299.005	5145447	31.2	0.195916	O5S2	7	0.328533	12	7	5145447
CHOS		13	15		4	2	299.042	299.042	1428853	6.9	-0.0201313	O4S2	6	0.292189	13	6	1428853
CHOS		9	15		9	1	299.044	299.044	1609845	8.1	0.220636	O9S1	2	0.289689	9	2	1609845
CHOS		13	15		6	1	299.059	299.06	3953019	23.4	-0.327092	O6S1	6	0.27445	13	6	3953019
CHON		15	11	2	5		299.067	299.068	1421438	6.9	-0.686869	N2O5	11	0.266597	15	11	1421438
CHO		13	15		8		299.077	299.077	5151106	31.2	-0.333092	O8	6	0.256712	13	6	5151106
CHOS		10	19		8	1	299.081	299.081	1410563	6.8	0.305536	O8S1	1	0.253345	10	1	1410563
CHON		12	15	2	7		299.088	299.089	4190598	24.9	-0.154537	N2O7	6	0.245491	12	6	4190598
CHOS		14	19		5	1	299.096	299.096	9360777	58.7	-0.141828	O5S1	5	0.238106	14	5	9360777
CHO		14	19		7		299.114	299.114	5942160	36.4	-0.281566	O7	5	0.220367	14	5	5942160
CHON		13	19	2	6		299.125	299.125	5312404	32.3	-0.236758	N2O6	5	0.209146	13	5	5312404
CHOS	O18	16	25		3	1	299.157	299.157	1423520	6.9	-0.151158	O3S1	4	0.176807	16	4	1423520
CHO		16	27		5		299.186	299.186	5170091	31.3	-0.111703	O5	3	0.147678	16	3	5170091
CHONS		11	10	1	7	1	300.018	300.018	1895648	10	-0.347379	N1O7S1	7	0.316657	11	7	1895648
CHONS		12	14	1	6	1	300.055	300.055	1833838	9.5	-0.362668	N1O6S1	6	0.280313	12	6	1833838
CHON		12	14	1	8		300.072	300.072	3621876	21.2	-0.0020665	N1O8	6	0.262574	12	6	3621876
CHOS	C13	14	19		5	1	300.099	300.099	1347582	6.4	0.841114	O5S1	5	0.235871	14	5	1347582
CHON		13	18	1	7		300.109	300.109	4886274	29.5	-0.283964	N1O7	5	0.226229	13	5	4886274
CHON		14	22	1	6		300.145	300.145	2006031	10.7	-0.165987	N1O6	4	0.189885	14	4	2006031
CHOS		11	9		8	1	301.002	301.002	2247114	12.2	-0.0618603	O8S1	7	0.333741	11	7	2247114
CHOS		12	13		7	1	301.039	301.039	4458583	26.7	-0.0771333	O7S1	6	0.297396	12	6	4458583
CHON		14	9	2	6		301.047	301.047	1421530	6.9	-0.268464	N2O6	11	0.289542	14	11	1421530
CHO		12	13		9		301.057	301.057	2234974	12.2	-0.215973	O9	6	0.279657	12	6	2234974
CHOS		9	17		9	1	301.06	301.06	3830239	22.6	0.584535	O9S1	1	0.27629	9	1	3830239
CHON		11	13	2	8		301.068	301.068	2231778	12.1	-0.370747	N2O8	6	0.268437	11	6	2231778
CHOS		13	17		6	1	301.075	301.075	3262564	18.9	-0.192045	O6S1	5	0.261051	13	5	3262564
CHON		15	13	2	5		301.083	301.083	2423015	13.4	-0.0512154	N2O5	10	0.253197	15	10	2423015
CHO		13	17		8		301.093	301.093	7046251	43.6	-0.264437	O8	5	0.243313	13	5	7046251
CHOS		10	21		8	1	301.096	301.096	2040940	10.9	0.403127	O8S1	0	0.239945	10	0	2040940
CHON		12	17	2	7		301.104	301.104	2479663	13.8	0.145398	N2O7	5	0.232092	12	5	2479663
CHON		16	17	2	4		301.119	301.119	2134133	11.5	0.0331427	N2O4	9	0.216853	16	9	2134133
CHO		14	21		7		301.129	301.129	3538552	20.7	-0.146848	O7	4	0.206968	14	4	3538552
CHON		13	21	2	6		301.141	301.141	5304956	32.2	-0.135552	N2O6	4	0.195747	13	4	5304956
CHO		18	21		4		301.145	301.145	1696894	8.7	-0.0598387	O4	8	0.191729	18	8	1696894
CHO		15	25		6		301.166	301.166	4691078	28.2	-0.162104	O6	3	0.170623	15	3	4691078
CHO		16	29		5		301.202	301.202	4618387	27.7	-0.144156	O5	2	0.134278	16	2	4618387
CHONS		11	12	1	7	1	302.034	302.034	1591616	8	-0.179517	N1O7S1	6	0.303258	11	6	1591616
CHON		11	12	1	9		302.052	302.052	1603014	8	-0.516534	N1O9	6	0.28552	11	6	1603014
CHON		15	12	1	6		302.067	302.067	2496460	13.9	-0.628404	N1O6	10	0.270281	15	10	2496460
CHONS		12	16	1	6	1	302.07	302.071	2118093	11.4	-0.426457	N1O6S1	5	0.266913	12	5	2118093
CHON		12	16	1	8		302.088	302.088	3498963	20.4	-0.134464	N1O8	5	0.249175	12	5	3498963
CHONS		9	20	1	8	1	302.092	302.091	1686100	8.6	0.431591	N1O8S1	0	0.245808	9	0	1686100
CHON		16	16	1	5		302.103	302.104	1897177	10	-0.378745	N1O5	9	0.233936	16	9	1897177
CHON		13	20	1	7		302.125	302.125	17392096	111.2	-0.149674	N1O7	4	0.21283	13	4	17392096
CHON		14	24	1	6		302.161	302.161	2459886	13.6	-0.231069	N1O6	3	0.176485	14	3	2459886
CHO		15	11		7		303.051	303.051	1908524	10	-0.343903	O7	10	0.287364	15	10	1908524
CHOS		12	15		7	1	303.054	303.054	1486637	7.3	-0.241607	O7S1	5	0.283996	12	5	1486637
CHO		8	15		12		303.057	303.057	1420334	6.8	0.325945	O12	1	0.281497	8	1	1420334
CHON		14	11	2	6		303.062	303.062	2405936	13.3	-0.200685	N2O6	10	0.276143	14	10	2405936
CHO		12	15		9		303.072	303.072	2742835	15.5	-0.0495595	O9	5	0.266258	12	5	2742835
CHOS		9	19		9	1	303.076	303.075	3723060	21.9	0.349681	O9S1	0	0.262891	9	0	3723060
CHOS		13	19		6	1	303.091	303.091	1571898	7.8	-0.091788	O6S1	4	0.247652	13	4	1571898
CHON		15	15	2	5		303.099	303.099	2690108	15.1	-0.281823	N2O5	9	0.239798	15	9	2690108
CHO		13	19		8		303.109	303.109	4939072	29.8	-0.163704	O8	4	0.229913	13	4	4939072
CHON		12	19	2	7		303.12	303.12	4766788	28.7	-0.0535105	N2O7	4	0.218692	12	4	4766788
CHON		16	19	2	4		303.135	303.135	1450825	7	-0.362941	N2O4	8	0.203453	16	8	1450825
CHO		14	23		7		303.145	303.145	2942797	16.8	-0.244834	O7	3	0.193569	14	3	2942797
CHO		15	27		6		303.181	303.181	2694106	15.2	-0.19401	O6	2	0.157224	15	2	2694106
CHOS		16	31		3	1	303.2	303.2	6986081	43.2	-0.104288	O3S1	1	0.138617	16	1	6986081
CHO		16	31		5		303.218	303.218	2961767	16.9	-0.242137	O5	1	0.120879	16	1	2961767
CHONS		11	14	1	7	1	304.05	304.05	2714252	15.2	0.117678	N1O7S1	5	0.289859	11	5	2714252
CHON		11	14	1	9		304.067	304.067	1471634	7.1	-0.184236	N1O9	5	0.27212	11	5	1471634
CHONS		8	18	1	9	1	304.071	304.071	1310483	6.1	0.115039	N1O9S1	0	0.268753	8	0	1310483
CHON		15	14	1	6		304.083	304.083	2347415	12.8	0.165021	N1O6	9	0.256881	15	9	2347415
CHONS		12	18	1	6	1	304.086	304.086	1944473	10.2	-0.456516	N1O6S1	4	0.253514	12	4	1944473
CHON		12	18	1	8		304.104	304.104	4806303	28.7	-0.166457	N1O8	4	0.235776	12	4	4806303
CHON		16	18	1	5		304.119	304.119	1514916	7.4	-0.0145341	N1O5	8	0.220536	16	8	1514916
CHON		13	22	1	7		304.14	304.14	3191724	18.3	-0.181561	N1O7	3	0.199431	13	3	3191724
CHOS		11	13		8	1	305.034	305.033	1348322	6.3	0.955239	O8S1	5	0.306942	11	5	1348322
CHONS		10	13	2	7	1	305.045	305.045	1401702	6.7	0.802439	N2O7S1	5	0.295721	10	5	1401702
CHOS		8	17		10	1	305.055	305.055	112498152	726.3	0.526397	O10S1	0	0.285836	8	0	112498152
CHOS		12	17		7	1	305.07	305.07	3232239	18.5	-0.0105553	O7S1	4	0.270597	12	4	3232239
CHO		8	17		12		305.073	305.073	1577456	7.8	0.127117	O12	0	0.268098	8	0	1577456
CHON		14	13	2	6		305.078	305.078	3687922	21.5	-0.264916	N2O6	9	0.262744	14	9	3687922
CHO		12	17		9		305.088	305.088	1449717	7	-0.377007	O9	4	0.252859	12	4	1449717
CHO		16	17		6		305.103	305.103	1786874	9.2	-0.0289086	O6	8	0.23762	16	8	1786874
CHOS		13	21		6	1	305.106	305.106	2251515	12.2	-0.222283	O6S1	3	0.234252	13	3	2251515
CHON		15	17	2	5		305.114	305.114	1901822	9.9	-0.312736	N2O5	8	0.226399	15	8	1901822
CHO		13	21		8		305.124	305.124	1628033	8.1	0.525622	O8	3	0.216514	13	3	1628033
CHO		18	25		4		305.176	305.176	1492371	7.2	0.104792	O4	6	0.16493	18	6	1492371
CHONS		14	12	1	5	1	306.044	306.044	1391037	6.6	0.642325	N1O5S1	9	0.297565	14	9	1391037
CHOS	C13	8	17		10	1	306.058	306.058	13614914	85.8	0.540478	O10S1	0	0.283602	8	0	13614914
CHON		14	12	1	7		306.062	306.062	2800195	15.7	-0.0170557	N1O7	9	0.279827	14	9	2800195
CHONS		11	16	1	7	1	306.065	306.065	3697989	21.5	-0.144479	N1O7S1	4	0.276459	11	4	3697989
CHON		11	16	1	9		306.083	306.083	2661451	14.8	-0.281035	N1O9	4	0.258721	11	4	2661451
CHON		15	16	1	6		306.098	306.098	2796624	15.7	-0.162758	N1O6	8	0.243482	15	8	2796624
CHON		12	20	1	8		306.119	306.119	3349591	19.3	-0.0673597	N1O8	3	0.222376	12	3	3349591
CHON		16	20	1	5		306.135	306.135	1820124	9.4	-0.504419	N1O5	7	0.207137	16	7	1820124
CHON		13	24	1	7		306.156	306.156	3290723	18.9	-0.11504	N1O7	2	0.186032	13	2	3290723
CHON		14	28	1	6		306.192	306.192	2538096	14	-0.162709	N1O6	1	0.149687	14	1	2538096
CHON		15	32	1	5		306.229	306.229	4930940	29.5	-0.340987	N1O5	0	0.113342	15	0	4930940
CHOS		7	15		11	1	307.034	307.034	5537421	33.4	0.765973	O11S1	0	0.308782	7	0	5537421
CHO		14	11		8		307.046	307.046	1934481	10.1	-0.291878	O8	9	0.29691	14	9	1934481
CHO		7	15		13		307.052	307.052	37849236	242.7	0.27155	O13	0	0.291043	7	0	37849236
CHON		13	11	2	7		307.057	307.057	2957717	16.7	-0.21566	N2O7	9	0.285689	13	9	2957717
CHOS	O18	8	17		10	1	307.059	307.059	5334677	32.1	0.0552985	O10S1	0	0.283828	8	0	5334677
CHOS		12	19		5	2	307.068	307.068	4245656	25.1	-0.102323	O5S2	3	0.274936	12	3	4245656
CHO		15	15		7		307.082	307.082	2307229	12.5	-0.404517	O7	8	0.260565	15	8	2307229
CHOS		12	19		7	1	307.086	307.086	3543966	20.5	-0.303564	O7S1	3	0.257198	12	3	3543966
CHON		14	15	2	6		307.094	307.094	4418209	26.2	-0.295741	N2O6	8	0.249344	14	8	4418209
CHO		16	19		6		307.119	307.119	3378345	19.5	-0.158962	O6	7	0.22422	16	7	3378345
CHO		17	23		5		307.155	307.155	1615861	8	-0.27159	O5	6	0.187876	17	6	1615861
CHO		18	27		4		307.191	307.192	2111298	11.2	-0.221426	O4	5	0.151531	18	5	2111298
CHON		13	10	1	8		308.041	308.041	1438685	6.9	0.160303	N1O8	9	0.302772	13	9	1438685
CHON		21	10	1	2		308.072	308.072	1769512	9	-0.870642	N1O2	17	0.272294	21	17	1769512
CHON		14	14	1	7		308.078	308.078	4871914	29.1	-0.276619	N1O7	8	0.266427	14	8	4871914
CHONS		11	18	1	7	1	308.081	308.081	3232747	18.5	0.083679	N1O7S1	3	0.26306	11	3	3232747
CHON		11	18	1	9		308.099	308.099	1751280	8.9	-0.538854	N1O9	3	0.245322	11	3	1751280
CHON		15	18	1	6		308.114	308.114	4597238	27.3	-0.226605	N1O6	7	0.230083	15	7	4597238
CHON		12	22	1	8		308.135	308.135	3122941	17.8	-0.456359	N1O8	2	0.208977	12	2	3122941
CHON		13	26	1	7		308.171	308.172	5642249	34.1	-0.308984	N1O7	1	0.172632	13	1	5642249
CHON		14	30	1	6		308.208	308.208	1528469	7.5	-0.42121	N1O6	0	0.136287	14	0	1528469
CHO		6	13		14		309.031	309.031	1682596	8.5	0.575929	O14	0	0.313989	6	0	1682596
CHOS		11	17		6	2	309.047	309.047	1900585	9.9	-0.313286	O6S2	3	0.297882	11	3	1900585
CHO		14	13		8		309.062	309.062	2443566	13.4	-0.548823	O8	8	0.283511	14	8	2443566
CHOS		11	17		8	1	309.065	309.065	3033391	17.2	-0.286736	O8S1	3	0.280143	11	3	3033391
CHON		13	13	2	7		309.073	309.073	4044082	23.8	-0.408383	N2O7	8	0.27229	13	8	4044082
CHO		15	17		7		309.098	309.098	3102778	17.7	-0.401879	O7	7	0.247166	15	7	3102778
CHOS		12	21		7	1	309.101	309.101	4547387	27	-0.333936	O7S1	2	0.243799	12	2	4547387
CHON		14	17	2	6		309.109	309.109	3606077	20.9	-0.132057	N2O6	7	0.235945	14	7	3606077
CHO		16	21		6		309.134	309.134	3667782	21.3	-0.0932284	O6	6	0.210821	16	6	3667782
CHOS		17	25		3	1	309.153	309.153	5772620	35	-0.264012	O3S1	5	0.192215	17	5	5772620
CHO		17	25		5		309.171	309.171	2903122	16.4	-0.172785	O5	5	0.174476	17	5	2903122
CHOS		14	29		5	1	309.174	309.174	10137427	63.2	-0.363614	O5S1	0	0.171109	14	0	10137427
CHO		18	29		4		309.207	309.207	1692125	8.5	0.232789	O4	4	0.138131	18	4	1692125
CHON		13	12	1	8		310.057	310.057	2334066	12.6	-0.550287	N1O8	8	0.289373	13	8	2334066
CHONS		14	16	1	5	1	310.075	310.075	1567736	7.7	0.0534705	N1O5S1	7	0.270766	14	7	1567736
CHON		14	16	1	7		310.093	310.093	4967550	29.5	-0.210324	N1O7	7	0.253028	14	7	4967550
CHON		11	20	1	9		310.114	310.114	2036868	10.7	-0.341874	N1O9	2	0.231922	11	2	2036868
CHON		15	20	1	6		310.13	310.13	2899849	16.2	-0.321866	N1O6	6	0.216683	15	6	2899849
CHON		12	24	1	8		310.151	310.151	2983312	16.7	-0.453393	N1O8	1	0.195578	12	1	2983312
CHOS	C13	14	29		5	1	310.177	310.177	1627032	8	0.426909	O5S1	0	0.168875	14	0	1627032
CHON		13	28	1	7		310.187	310.187	5174428	30.8	-0.306976	N1O7	0	0.159233	13	0	5174428
CHOS		10	15		7	2	311.026	311.026	1390889	6.5	0.282226	O7S2	3	0.320827	10	3	1390889
CHONS		12	11	2	6	1	311.034	311.034	1599915	7.9	-0.449533	N2O6S1	8	0.312974	12	8	1599915
CHO		17	11		6		311.056	311.056	1374514	6.4	0.421724	O6	12	0.291217	17	12	1374514
CHO		14	15		8		311.077	311.077	3907769	22.7	-0.159511	O8	7	0.270111	14	7	3907769
CHOS		11	19		8	1	311.081	311.08	2508730	13.7	0.711648	O8S1	2	0.266744	11	2	2508730
CHON		20	11	2	2		311.083	311.082	1791931	9.1	0.838298	N2O2	16	0.264757	20	16	1791931
CHON		13	15	2	7		311.088	311.089	3852733	22.3	-0.277156	N2O7	7	0.25889	13	7	3852733
CHOS		15	19		5	1	311.096	311.096	1652159	8.2	-0.264935	O5S1	6	0.251505	15	6	1652159
CHO		15	19		7		311.114	311.114	4301765	25.2	-0.270705	O7	6	0.233766	15	6	4301765
CHON		14	19	2	6		311.125	311.125	3285960	18.7	-0.388333	N2O6	6	0.222546	14	6	3285960
CHO		16	23		6		311.15	311.15	3688656	21.3	-0.285457	O6	5	0.197422	16	5	3688656
CHOS		17	27		3	1	311.169	311.169	432324064	2773.1	-0.294439	O3S1	4	0.178815	17	4	432324064
CHO		17	27		5		311.186	311.186	1815004	9.2	-0.235936	O5	4	0.161077	17	4	1815004
CHONS		13	14	1	6	1	312.055	312.055	1659375	8.2	-0.412813	N1O6S1	7	0.293712	13	7	1659375
CHON		14	18	1	7		312.109	312.109	4016896	23.4	-0.273046	N1O7	6	0.239629	14	6	4016896
CHON		11	22	1	9		312.13	312.13	1341958	6.2	-0.499856	N1O9	1	0.218523	11	1	1341958
CHON		15	22	1	6		312.145	312.145	3485707	20	-0.479969	N1O6	5	0.203284	15	5	3485707
CHOS	C13	17	27		3	1	312.172	312.172	74293008	474.5	-0.310029	O3S1	4	0.176581	17	4	74293008
CHOS		13	13		5	2	313.021	313.021	2977821	16.7	-0.260111	O5S2	7	0.328533	13	7	2977821
CHOS		13	13		7	1	313.039	313.039	1629282	8	-0.521405	O7S1	7	0.310795	13	7	1629282
CHO		13	13		9		313.057	313.057	1516840	7.3	-0.559069	O9	7	0.293057	13	7	1516840
CHOS		10	17		9	1	313.06	313.06	2051113	10.7	0.178815	O9S1	2	0.289689	10	2	2051113
CHON		12	13	2	8		313.068	313.068	1544747	7.5	-0.995376	N2O8	7	0.281836	12	7	1544747
CHOS		14	17		6	1	313.075	313.075	2601773	14.3	-0.440214	O6S1	6	0.27445	14	6	2601773
CHO		14	17		8		313.093	313.093	4678195	27.6	-0.35012	O8	6	0.256712	14	6	4678195
CHOS		11	21		8	1	313.096	313.096	1868724	9.6	0.739006	O8S1	1	0.253345	11	1	1868724
CHON		20	13	2	2		313.098	313.098	5155893	30.7	0.896779	N2O2	15	0.251358	20	15	5155893
CHON		13	17	2	7		313.104	313.104	3975990	23.1	-0.30731	N2O7	6	0.245491	13	6	3975990
CHOS		15	21		5	1	313.112	313.112	7263289	44.2	-0.359042	O5S1	5	0.238106	15	5	7263289
CHO		15	21		7		313.129	313.129	4638526	27.4	-0.332834	O7	5	0.220367	15	5	4638526
CHOS	O18	17	27		3	1	313.173	313.173	2827340	15.7	-0.463706	O3S1	4	0.176807	17	4	2827340
CHO		17	29		5		313.202	313.202	1848533	9.4	-0.202489	O5	3	0.147678	17	3	1848533
CHO		18	33		4		313.238	313.239	1963872	10.2	-0.376774	O4	2	0.111333	18	2	1963872
CHON		12	12	1	9		314.052	314.052	1489242	7.1	0.458459	N1O9	7	0.298919	12	7	1489242
CHONS		13	16	1	6	1	314.07	314.07	2097120	11	-0.346483	N1O6S1	6	0.280313	13	6	2097120
CHON		20	12	1	3		314.082	314.082	1409252	6.6	-0.393591	N1O3	15	0.268441	20	15	1409252
CHON		13	16	1	8		314.088	314.088	3882086	22.5	-0.479547	N1O8	6	0.262574	13	6	3882086
CHON		14	20	1	7		314.125	314.125	3345265	19.1	-0.494136	N1O7	5	0.226229	14	5	3345265
CHOS		13	15		5	2	315.037	315.036	1461126	7	0.820793	O5S2	6	0.315134	13	6	1461126
CHONS		8	15	2	9	1	315.05	315.05	31064714	197	0.203078	N2O9S1	2	0.301414	8	2	31064714
CHOS		13	15		7	1	315.054	315.054	5692043	34.1	-0.264145	O7S1	6	0.297396	13	6	5692043
CHO		13	15		9		315.072	315.072	2515089	13.7	-0.523753	O9	6	0.279657	13	6	2515089
CHOS		10	19		9	1	315.076	315.075	2374290	12.8	0.368102	O9S1	1	0.27629	10	1	2374290
CHON		12	15	2	8		315.083	315.084	2160020	11.4	-0.417731	N2O8	6	0.268437	12	6	2160020
CHO		17	15		6		315.087	315.088	1493909	7.2	-0.313628	O6	10	0.264418	17	10	1493909
CHOS		14	19		6	1	315.091	315.091	1896854	9.8	-0.151766	O6S1	5	0.261051	14	5	1896854
CHON		16	15	2	5		315.099	315.099	1592217	7.8	-0.144146	N2O5	10	0.253197	16	10	1592217
CHO		14	19		8		315.109	315.109	5991068	36	-0.506556	O8	5	0.243313	14	5	5991068
CHOS		11	23		8	1	315.112	315.112	2058141	10.8	0.385196	O8S1	0	0.239945	11	0	2058141
CHON		20	15	2	2		315.114	315.114	8732317	53.6	0.573697	N2O2	14	0.237958	20	14	8732317
CHON		13	19	2	7		315.12	315.12	2732703	15.1	-0.74962	N2O7	5	0.232092	13	5	2732703
CHO		15	23		7		315.145	315.145	3149991	17.8	-0.0451224	O7	4	0.206968	15	4	3149991
CHON		14	23	2	6		315.156	315.156	3213482	18.2	-0.446826	N2O6	4	0.195747	14	4	3213482
CHO		16	27		6		315.181	315.181	2941234	16.3	-0.123168	O6	3	0.170623	16	3	2941234
CHO		17	31		5		315.218	315.218	1978813	10.2	-0.454987	O5	2	0.134278	17	2	1978813
CHON		16	31	2	4		315.229	315.229	3690176	21.1	-0.475908	N2O4	2	0.123057	16	2	3690176
CHONS		12	14	1	7	1	316.05	316.05	1781430	8.9	-0.836008	N1O7S1	6	0.303258	12	6	1781430
CHONS	C13	8	15	2	9	1	316.054	316.054	2995895	16.7	0.0911797	N2O9S1	2	0.29918	8	2	2995895
CHON		12	14	1	9		316.067	316.067	1521211	7.3	0.392258	N1O9	6	0.28552	12	6	1521211
CHONS		9	18	1	9	1	316.071	316.071	1957820	10.1	0.14231	N1O9S1	1	0.282152	9	1	1957820
CHON		16	14	1	6		316.083	316.083	1409856	6.6	-0.284166	N1O6	10	0.270281	16	10	1409856
CHON		13	18	1	8		316.104	316.104	3332806	18.8	-0.444854	N1O8	5	0.249175	13	5	3332806
CHON	C13	20	15	2	2		316.117	316.117	1861066	9.4	0.99842	N2O2	14	0.235724	20	14	1861066
CHON		14	22	1	7		316.14	316.14	14331857	88.8	-0.490985	N1O7	4	0.21283	14	4	14331857
CHON		16	30	1	5		316.213	316.213	1633255	8	-0.867833	N1O5	2	0.140141	16	2	1633255
CHOS		7	9		10	2	316.964	316.964	1331269	6.1	-0.310509	O10S2	3	0.389664	7	3	1331269
CHOS		7	9		12	1	316.982	316.982	3611594	20.6	0.567161	O12S1	3	0.371925	7	3	3611594
CHONS		7	13	2	10	1	317.03	317.03	11083992	68.1	0.0586062	N2O10S1	2	0.32436	7	2	11083992
CHON		7	13	2	12		317.047	317.047	9467101	57.8	0.0844666	N2O12	2	0.306621	7	2	9467101
CHOS		9	17		10	1	317.055	317.055	2118624	11.1	-0.0297113	O10S1	1	0.299236	9	1	2118624
CHON		15	13	2	6		317.078	317.078	2119655	11.1	-0.223352	N2O6	10	0.276143	15	10	2119655
CHO		13	17		9		317.088	317.088	2793194	15.4	-0.77272	O9	5	0.266258	13	5	2793194
CHOS		10	21		9	1	317.091	317.091	3080170	17.2	0.239615	O9S1	0	0.262891	10	0	3080170
CHON		12	17	2	8		317.099	317.099	1703533	8.4	0.31025	N2O8	5	0.255037	12	5	1703533
CHOS		14	21		6	1	317.106	317.106	1439471	6.8	0.322226	O6S1	4	0.247652	14	4	1439471
CHON		16	17	2	5		317.114	317.114	1435633	6.7	-0.553176	N2O5	9	0.239798	16	9	1435633
CHO		14	21		8		317.124	317.124	2494964	13.5	0.253465	O8	4	0.229913	14	4	2494964
CHON	N15	14	22	1	7		317.137	317.137	3144952	17.6	-0.473996	N1O7	4	0.216909	14	4	3144952
CHO		18	21		5		317.139	317.14	1742585	8.7	-0.420699	O5	8	0.214674	18	8	1742585
CHO		15	25		7		317.161	317.161	2082303	10.8	-0.454723	O7	3	0.193569	15	3	2082303
CHO		16	29		6		317.197	317.197	2138122	11.2	-0.563751	O6	2	0.157224	16	2	2138122
CHON		16	33	2	4		317.245	317.245	25933080	162.6	-0.504406	N2O4	1	0.109658	16	1	25933080
CHONS		15	12	1	5	1	318.044	318.044	1347713	6.2	-0.167964	N1O5S1	10	0.310964	15	10	1347713
CHON		15	12	1	7		318.062	318.062	1886726	9.6	-0.61378	N1O7	10	0.293226	15	10	1886726
CHONS		12	16	1	7	1	318.065	318.065	1675143	8.2	-0.359109	N1O7S1	5	0.289859	12	5	1675143
CHON		12	16	1	9		318.083	318.083	2456844	13.2	-0.490501	N1O9	5	0.27212	12	5	2456844
CHONS		9	20	1	9	1	318.086	318.086	1338637	6.1	0.0156558	N1O9S1	0	0.268753	9	0	1338637
CHON		16	16	1	6		318.098	318.098	1363729	6.3	-0.470987	N1O6	9	0.256881	16	9	1363729
CHONS		13	20	1	6	1	318.102	318.102	1371026	6.3	-0.279219	N1O6S1	4	0.253514	13	4	1371026
CHON		13	20	1	8		318.119	318.12	3881495	22.3	-0.442036	N1O8	4	0.235776	13	4	3881495
CHON		14	24	1	7		318.156	318.156	2663713	14.5	-0.582168	N1O7	3	0.199431	14	3	2663713
CHON		16	32	1	5		318.229	318.229	7041591	42.4	-0.768065	N1O5	1	0.126741	16	1	7041591
CHON	C13	16	33	2	4		318.248	318.248	2651964	14.5	-0.738991	N2O4	1	0.107424	16	1	2651964
CHON		6	11	2	13		319.027	319.027	4204060	24.3	0.192397	N2O13	2	0.329567	6	2	4204060
CHOS		12	15		8	1	319.049	319.049	1331875	6.1	0.505815	O8S1	5	0.306942	12	5	1331875
CHON		14	11	2	7		319.057	319.057	2852645	15.7	-0.520973	N2O7	10	0.299088	14	10	2852645
CHOS		9	19		10	1	319.07	319.07	3747625	21.4	0.158523	O10S1	0	0.285836	9	0	3747625
CHOS		13	19		7	1	319.086	319.086	2464045	13.3	-0.229468	O7S1	4	0.270597	13	4	2464045
CHON		15	15	2	6		319.094	319.094	2152240	11.3	-0.660684	N2O6	9	0.262744	15	9	2152240
CHO		13	19		9		319.103	319.104	1831090	9.2	-0.266434	O9	4	0.252859	13	4	1831090
CHON		16	19	2	5		319.13	319.13	1925178	9.8	-0.831699	N2O5	8	0.226399	16	8	1925178
CHO		14	23		8		319.14	319.14	1739837	8.7	0.345867	O8	3	0.216514	14	3	1739837
CHO		18	23		5		319.155	319.155	1836097	9.3	-0.480707	O5	7	0.201275	18	7	1836097
CHO		15	27		7		319.176	319.176	1586759	7.7	-0.483182	O7	2	0.180169	15	2	1586759
CHO		19	27		4		319.191	319.192	2038603	10.6	-0.557722	O4	6	0.16493	19	6	2038603
CHON		16	35	2	4		319.26	319.26	2368607	12.7	-0.720478	N2O4	0	0.0962588	16	0	2368607
CHONS		11	14	1	8	1	320.045	320.045	1522750	7.3	-0.967428	N1O8S1	5	0.312804	11	5	1522750
CHON		15	14	1	7		320.078	320.078	2249287	11.9	-0.641157	N1O7	9	0.279827	15	9	2249287
CHONS		12	18	1	7	1	320.081	320.081	2385224	12.8	-0.450574	N1O7S1	4	0.276459	12	4	2385224
CHON		12	18	1	9		320.099	320.099	2945869	16.3	-0.706095	N1O9	4	0.258721	12	4	2945869
CHON		16	18	1	6		320.114	320.114	1888338	9.6	-0.343066	N1O6	8	0.243482	16	8	1888338
CHON		13	22	1	8		320.135	320.135	2866264	15.8	-0.626673	N1O8	3	0.222376	13	3	2866264
CHON		14	26	1	7		320.171	320.172	2713442	14.9	-0.828369	N1O7	2	0.186032	14	2	2713442
CHON		19	30	1	3		320.223	320.223	1449328	6.8	-0.0113049	N1O3	5	0.134448	19	5	1449328
CHON		16	34	1	5		320.244	320.244	11918454	73.4	-0.607099	N1O5	0	0.113342	16	0	11918454
CHOS		8	17		11	1	321.05	321.05	5606744	33.3	0.0161343	O11S1	0	0.308782	8	0	5606744
CHO		15	13		8		321.062	321.062	1560156	7.5	-0.652897	O8	9	0.29691	15	9	1560156
CHOS		12	17		8	1	321.065	321.065	2120797	11.1	-0.0579948	O8S1	4	0.293543	12	4	2120797
CHO		8	17		13		321.067	321.067	1731677	8.6	-0.0517651	O13	0	0.291043	8	0	1731677
CHON		14	13	2	7		321.073	321.073	2560607	13.9	-0.704576	N2O7	9	0.285689	14	9	2560607
CHOS		13	21		5	2	321.084	321.083	1429602	6.7	0.49389	O5S2	3	0.274936	13	3	1429602
CHO		16	17		7		321.098	321.098	2420070	12.9	-0.418004	O7	8	0.260565	16	8	2420070
CHOS		13	21		7	1	321.101	321.102	2477415	13.2	-0.726313	O7S1	3	0.257198	13	3	2477415
CHON		15	17	2	6		321.109	321.109	2366441	12.5	-0.220548	N2O6	8	0.249344	15	8	2366441
CHO		17	21		6		321.134	321.135	1438576	6.7	-0.961654	O6	7	0.22422	17	7	1438576
CHO		18	25		5		321.171	321.171	2114042	10.9	-0.820187	O5	6	0.187876	18	6	2114042
CHO		19	29		4		321.207	321.207	1438596	6.7	-0.709885	O4	5	0.151531	19	5	1438596
CHOS		16	33		4	1	321.211	321.211	3659653	20.7	-0.613368	O4S1	0	0.148164	16	0	3659653
CHON		14	12	1	8		322.057	322.057	2121328	11	-0.591883	N1O8	9	0.302772	14	9	2121328
CHON		18	12	1	5		322.072	322.072	20322932	125.7	-0.634703	N1O5	13	0.287533	18	13	20322932
CHON		15	16	1	7		322.093	322.093	4344954	25	-0.699239	N1O7	8	0.266427	15	8	4344954
CHONS		12	20	1	7	1	322.097	322.097	3938939	22.4	-0.66508	N1O7S1	3	0.26306	12	3	3938939
CHON		12	20	1	9		322.114	322.115	1529471	7.2	-0.918991	N1O9	3	0.245322	12	3	1529471
CHON		16	20	1	6		322.13	322.13	2482564	13.3	-0.589266	N1O6	7	0.230083	16	7	2482564
CHON		13	24	1	8		322.151	322.151	6198922	36.7	-0.622752	N1O8	2	0.208977	13	2	6198922
CHON		14	28	1	7		322.187	322.187	2754451	15	-0.978376	N1O7	1	0.172632	14	1	2754451
CHOS		11	15		9	1	323.044	323.044	1448190	6.7	-0.755377	O9S1	4	0.316488	11	4	1448190
CHO		7	15		14		323.047	323.047	1723518	8.5	-0.532493	O14	0	0.313989	7	0	1723518
CHON		13	11	2	8		323.052	323.052	1868160	9.4	-0.778884	N2O8	9	0.308634	13	9	1868160
CHO		15	15		8		323.077	323.077	2066311	10.6	-0.741681	O8	8	0.283511	15	8	2066311
CHOS		12	19		8	1	323.081	323.081	4178056	23.9	-0.490961	O8S1	3	0.280143	12	3	4178056
CHON		14	15	2	7		323.088	323.089	3372426	18.9	-0.70018	N2O7	8	0.27229	14	8	3372426
CHO		16	19		7		323.114	323.114	3170704	17.6	0.296428	O7	7	0.247166	16	7	3170704
CHOS		13	23		7	1	323.117	323.117	3570321	20.1	-0.690834	O7S1	2	0.243799	13	2	3570321
CHON		15	19	2	6		323.125	323.125	2243476	11.7	-0.807181	N2O6	7	0.235945	15	7	2243476
CHO		17	23		6		323.15	323.15	1911450	9.7	-0.800929	O6	6	0.210821	17	6	1911450
CHOS		18	27		3	1	323.169	323.169	7348128	43.9	-0.778603	O3S1	5	0.192215	18	5	7348128
CHO		18	27		5		323.186	323.187	2171812	11.3	-0.846014	O5	5	0.174476	18	5	2171812
CHO		19	31		4		323.223	323.223	1898414	9.6	-0.736396	O4	4	0.138131	19	4	1898414
CHON		14	14	1	8		324.072	324.073	2805395	15.3	-0.557345	N1O8	8	0.289373	14	8	2805395
CHONS		11	18	1	8	1	324.076	324.076	1932948	9.8	-0.18397	N1O8S1	3	0.286006	11	3	1932948
CHON		15	18	1	7		324.109	324.109	3884957	22.1	-0.756598	N1O7	7	0.253028	15	7	3884957
CHON		12	22	1	9		324.13	324.13	3175075	17.6	-0.882424	N1O9	2	0.231922	12	2	3175075
CHON		16	22	1	6		324.145	324.145	2503591	13.4	-0.43135	N1O6	6	0.216683	16	6	2503591
CHON		13	26	1	8		324.166	324.167	24095916	149.4	-0.711425	N1O8	1	0.195578	13	1	24095916
CHON		14	30	1	7		324.203	324.203	1709750	8.4	-0.663844	N1O7	0	0.159233	14	0	1709750
CHOS		11	17		7	2	325.042	325.042	1354006	6.1	-0.806727	O7S2	3	0.320827	11	3	1354006
CHO		14	13		9		325.057	325.057	1334938	6	-0.815305	O9	8	0.306456	14	8	1334938
CHOS		11	17		9	1	325.06	325.06	1845018	9.2	0.172214	O9S1	3	0.303089	11	3	1845018
CHON		13	13	2	8		325.068	325.068	2278301	12	-0.435663	N2O8	8	0.295235	13	8	2278301
CHO		15	17		8		325.093	325.093	3399587	19	-0.737082	O8	7	0.270111	15	7	3399587
CHOS		12	21		8	1	325.096	325.096	1836196	9.2	-0.149556	O8S1	2	0.266744	12	2	1836196
CHON		14	17	2	7		325.104	325.104	3569574	20.1	-0.542042	N2O7	7	0.25889	14	7	3569574
CHOS		16	21		5	1	325.112	325.112	1571240	7.5	-0.899446	O5S1	6	0.251505	16	6	1571240
CHO		16	21		7		325.129	325.13	4904365	28.5	-0.751148	O7	6	0.233766	16	6	4904365
CHOS		13	25		7	1	325.133	325.133	1740974	8.6	-0.778821	O7S1	1	0.230399	13	1	1740974
CHON		15	21	2	6		325.141	325.14	1593776	7.6	0.335793	N2O6	6	0.222546	15	6	1593776
CHOS		17	25		4	1	325.148	325.148	1888306	9.5	-0.759716	O4S1	5	0.21516	17	5	1888306
CHO		17	25		6		325.166	325.166	3201974	17.8	-0.67295	O6	5	0.197422	17	5	3201974
CHOS		18	29		3	1	325.184	325.184	460508608	2899.5	-0.558514	O3S1	4	0.178815	18	4	460508608
CHO		18	29		5		325.202	325.202	3179200	17.6	-0.564019	O5	4	0.161077	18	4	3179200
CHON		14	16	1	8		326.088	326.088	3263145	18.2	-0.829899	N1O8	7	0.275974	14	7	3263145
CHON		15	20	1	7		326.125	326.125	3055026	16.9	-0.414627	N1O7	6	0.239629	15	6	3055026
CHON		13	28	1	8		326.182	326.182	7059138	42.1	-0.799002	N1O8	0	0.182178	13	0	7059138
CHOS	C13	18	29		3	1	326.188	326.188	94523072	593.2	-0.695251	O3S1	4	0.176581	18	4	94523072
CHOS		14	15		7	1	327.054	327.055	3172772	17.6	-0.743669	O7S1	7	0.310795	14	7	3172772
CHO		14	15		9		327.072	327.072	2727848	14.8	-0.137646	O9	7	0.293057	14	7	2727848
CHOS		11	19		9	1	327.076	327.075	4308905	24.8	0.171153	O9S1	2	0.289689	11	2	4308905
CHON		13	15	2	8		327.083	327.084	2482347	13.2	-0.769284	N2O8	7	0.281836	13	7	2482347
CHO		18	15		6		327.087	327.088	1527468	7.2	-0.577277	O6	11	0.277818	18	11	1527468
CHOS		15	19		6	1	327.091	327.091	2151341	11.2	-0.818794	O6S1	6	0.27445	15	6	2151341
CHO		15	19		8		327.109	327.109	5543858	32.5	-0.701969	O8	6	0.256712	15	6	5543858
CHON		21	15	2	2		327.114	327.114	7690163	46.1	0.369229	N2O2	15	0.251358	21	15	7690163
CHON		14	19	2	7		327.12	327.12	4352949	25	-0.813831	N2O7	6	0.245491	14	6	4352949
CHOS		16	23		5	1	327.127	327.127	7589815	45.4	-0.802196	O5S1	5	0.238106	16	5	7589815
CHO		16	23		7		327.145	327.145	4564923	26.4	-0.654817	O7	5	0.220367	16	5	4564923
CHON		15	23	2	6		327.156	327.156	2055614	10.6	-0.644402	N2O6	5	0.209146	15	5	2055614
CHOS		17	27		4	1	327.164	327.164	2719424	14.7	-0.510509	O4S1	4	0.201761	17	4	2719424
CHOS	O18	18	29		3	1	327.189	327.189	2784199	15.1	-0.68835	O3S1	4	0.176807	18	4	2784199
CHO		18	31		5		327.218	327.218	8618958	51.4	-0.835591	O5	3	0.147678	18	3	8618958
CHON		8	10	1	13		328.016	328.016	2907546	15.8	0.464551	N1O13	4	0.350503	8	4	2907546
CHONS		13	14	1	7	1	328.05	328.05	1807011	8.9	-0.805427	N1O7S1	7	0.316657	13	7	1807011
CHON		13	14	1	9		328.067	328.068	2028584	10.3	-0.81087	N1O9	7	0.298919	13	7	2028584
CHONS		10	18	1	9	1	328.071	328.071	2000296	10.1	-0.0762643	N1O9S1	2	0.295552	10	2	2000296
CHONS		14	18	1	6	1	328.086	328.086	1580972	7.5	-0.66696	N1O6S1	6	0.280313	14	6	1580972
CHON		14	18	1	8		328.104	328.104	5305521	30.7	-0.672409	N1O8	6	0.262574	14	6	5305521
CHON		15	22	1	7		328.14	328.14	3186874	17.5	-0.869202	N1O7	5	0.226229	15	5	3186874
CHO	C13	18	31		5		328.221	328.221	1756879	8.6	-0.757362	O5	3	0.145443	18	3	1756879
CHOS		10	17		10	1	329.055	329.055	1903778	9.5	0.336053	O10S1	2	0.312635	10	2	1903778
CHOS		14	17		7	1	329.07	329.07	12072357	73	-0.617559	O7S1	6	0.297396	14	6	12072357
CHON		16	13	2	6		329.078	329.078	1927335	9.6	-0.397535	N2O6	11	0.289542	16	11	1927335
CHO		14	17		9		329.088	329.088	3313834	18.3	-0.714156	O9	6	0.279657	14	6	3313834
CHOS		11	21		9	1	329.091	329.091	2165163	11.1	-0.255309	O9S1	1	0.27629	11	1	2165163
CHON		13	17	2	8		329.099	329.099	3978669	22.4	-0.794959	N2O8	6	0.268437	13	6	3978669
CHO		18	17		6		329.103	329.103	2674606	14.3	-0.756055	O6	10	0.264418	18	10	2674606
CHOS		15	21		6	1	329.106	329.107	1981615	10	-0.904936	O6S1	5	0.261051	15	5	1981615
CHO		15	21		8		329.124	329.124	6026163	35.2	-0.788821	O8	5	0.243313	15	5	6026163
CHOS		12	25		8	1	329.128	329.128	2186420	11.3	-0.664241	O8S1	0	0.239945	12	0	2186420
CHO		16	25		7		329.161	329.161	2264764	11.8	-0.620427	O7	4	0.206968	16	4	2264764
CHON		15	25	2	6		329.172	329.172	1815359	8.9	-0.610077	N2O6	4	0.195747	15	4	1815359
CHO		17	29		6		329.197	329.197	2252485	11.7	-0.239431	O6	3	0.170623	17	3	2252485
CHO		18	33		5		329.233	329.234	31916494	196.8	-0.739354	O5	2	0.134278	18	2	31916494
CHONS		13	16	1	7	1	330.065	330.066	2095262	10.7	-0.830806	N1O7S1	6	0.303258	13	6	2095262
CHOS	C13	14	17		7	1	330.073	330.074	1918368	9.6	-0.96458	O7S1	6	0.295161	14	6	1918368
CHON		13	16	1	9		330.083	330.083	2224035	11.5	-0.805919	N1O9	6	0.28552	13	6	2224035
CHONS		10	20	1	9	1	330.086	330.087	2152612	11.1	-0.37875	N1O9S1	1	0.282152	10	1	2152612
CHON		17	16	1	6		330.098	330.099	1692582	8.2	-0.635629	N1O6	10	0.270281	17	10	1692582
CHON		14	20	1	8		330.119	330.12	4766380	27.4	-0.850056	N1O8	5	0.249175	14	5	4766380
CHON		15	24	1	7		330.156	330.156	9491125	56.8	-0.651874	N1O7	4	0.21283	15	4	9491125
CHO	C13	18	33		5		330.237	330.237	6293193	36.9	-0.722458	O5	2	0.132044	18	2	6293193
CHOS		8	11		12	1	330.998	330.997	2824837	15.2	0.633781	O12S1	3	0.371925	8	3	2824837
CHONS		8	15	2	10	1	331.045	331.045	23993232	147.3	-0.155326	N2O10S1	2	0.32436	8	2	23993232
CHOS		13	15		8	1	331.049	331.05	2519953	13.3	-0.962455	O8S1	6	0.320341	13	6	2519953
CHO		20	11		5		331.061	331.061	1839764	9.1	0.805228	O5	15	0.308469	20	15	1839764
CHOS		17	15		5	1	331.065	331.065	2460053	13	-0.460394	O5S1	10	0.305102	17	10	2460053
CHO		13	15		10		331.067	331.067	1760662	8.6	-0.726198	O10	6	0.302603	13	6	1760662
CHOS		10	19		10	1	331.07	331.07	3572630	19.9	0.0923667	O10S1	1	0.299236	10	1	3572630
CHON		16	15	2	6		331.094	331.094	1746716	8.5	-0.757551	N2O6	10	0.276143	16	10	1746716
CHO		14	19		9		331.103	331.104	3042719	16.6	-0.921223	O9	5	0.266258	14	5	3042719
CHOS		11	23		9	1	331.107	331.107	2635679	14.1	0.229472	O9S1	0	0.262891	11	0	2635679
CHON		13	19	2	8		331.115	331.115	4671905	26.8	-0.578712	N2O8	5	0.255037	13	5	4671905
CHO		15	23		8		331.14	331.14	3057576	16.7	-0.602827	O8	4	0.229913	15	4	3057576
CHON		18	23	2	4		331.166	331.167	2348974	12.3	-0.936146	N2O4	8	0.203453	18	8	2348974
CHO		16	27		7		331.176	331.177	1756080	8.6	-0.978996	O7	3	0.193569	16	3	1756080
CHO		17	31		6		331.213	331.213	3647417	20.4	-0.690856	O6	2	0.157224	17	2	3647417
CHO		18	35		5		331.249	331.249	3256770	17.9	-0.734855	O5	1	0.120879	18	1	3256770
CHONS		12	14	1	8	1	332.045	332.045	1915012	9.6	-0.631301	N1O8S1	6	0.326204	12	6	1915012
CHONS	C13	8	15	2	10	1	332.049	332.049	3247749	17.9	-0.320984	N2O10S1	2	0.322125	8	2	3247749
CHON		16	14	1	7		332.078	332.078	2085004	10.6	-0.828783	N1O7	10	0.293226	16	10	2085004
CHONS		13	18	1	7	1	332.081	332.081	1792653	8.8	-0.79565	N1O7S1	5	0.289859	13	5	1792653
CHON		13	18	1	9		332.099	332.099	4234385	24	-0.620358	N1O9	5	0.27212	13	5	4234385
CHONS		10	22	1	9	1	332.102	332.102	2495634	13.2	0.255885	N1O9S1	0	0.268753	10	0	2495634
CHON		17	18	1	6		332.114	332.114	1429013	6.5	-0.812432	N1O6	9	0.256881	17	9	1429013
CHON		14	22	1	8		332.135	332.135	3712154	20.8	-0.875006	N1O8	4	0.235776	14	4	3712154
CHON		18	22	1	5		332.15	332.151	1657502	8	-0.675658	N1O5	8	0.220536	18	8	1657502
CHONS		7	13	2	11	1	333.025	333.024	1423728	6.5	0.940411	N2O11S1	2	0.347305	7	2	1423728
CHON		7	13	2	13		333.042	333.042	7585141	44.9	-0.326145	N2O13	2	0.329567	7	2	7585141
CHO		16	13		8		333.062	333.062	2178041	11.2	-0.479251	O8	10	0.310309	16	10	2178041
CHOS		13	17		8	1	333.065	333.065	1517946	7.1	-0.656389	O8S1	5	0.306942	13	5	1517946
CHON		15	13	2	7		333.073	333.073	1868412	9.3	-0.859332	N2O7	10	0.299088	15	10	1868412
CHO		13	17		10		333.083	333.083	1425662	6.5	-0.931961	O10	5	0.289204	13	5	1425662
CHOS		10	21		10	1	333.086	333.086	4459391	25.4	-0.14837	O10S1	0	0.285836	10	0	4459391
CHO		17	17		7		333.098	333.098	2540674	13.5	-0.79322	O7	9	0.273964	17	9	2540674
CHOS		14	21		7	1	333.101	333.102	1783043	8.7	-0.520022	O7S1	4	0.270597	14	4	1783043
CHON		16	17	2	6		333.109	333.109	2485636	13.1	-0.752967	N2O6	9	0.262744	16	9	2485636
CHO		18	21		6		333.134	333.135	2799498	15.1	-0.566799	O6	8	0.23762	18	8	2799498
CHOS		15	25		6	1	333.138	333.138	1410187	6.4	0.396773	O6S1	3	0.234252	15	3	1410187
CHO		19	25		5		333.171	333.171	2885523	15.6	-0.820661	O5	7	0.201275	19	7	2885523
CHO		20	29		4		333.207	333.207	1428124	6.5	-0.804365	O4	6	0.16493	20	6	1428124
CHON		15	12	1	8		334.057	334.057	1991526	9.9	-0.929842	N1O8	10	0.316171	15	10	1991526
CHON		16	16	1	7		334.093	334.094	2253423	11.6	-0.973441	N1O7	9	0.279827	16	9	2253423
CHONS		13	20	1	7	1	334.097	334.097	2359919	12.2	-0.611261	N1O7S1	4	0.276459	13	4	2359919
CHON		13	20	1	9		334.114	334.115	2723443	14.5	-0.616616	N1O9	4	0.258721	13	4	2723443
CHON		17	20	1	6		334.13	334.13	1778295	8.6	-0.568103	N1O6	8	0.243482	17	8	1778295
CHON		14	24	1	8		334.151	334.151	3582076	19.8	-0.959507	N1O8	3	0.222376	14	3	3582076
CHON		15	28	1	7		334.187	334.187	3491973	19.2	-0.883398	N1O7	2	0.186032	15	2	3491973
CHON		16	32	1	6		334.224	334.224	1456013	6.6	-0.717544	N1O6	1	0.149687	16	1	1456013
CHOS		12	15		7	2	335.026	335.027	1367242	6.1	-0.603594	O7S2	5	0.347626	12	5	1367242
CHOS		9	19		11	1	335.065	335.065	2912595	15.6	-0.34268	O11S1	0	0.308782	9	0	2912595
CHO		16	15		8		335.077	335.077	1880918	9.3	-0.625587	O8	9	0.29691	16	9	1880918
CHOS		13	19		8	1	335.081	335.081	2142807	10.9	-0.1451	O8S1	4	0.293543	13	4	2142807
CHO		9	19		13		335.083	335.083	1482839	6.8	-0.706153	O13	0	0.291043	9	0	1482839
CHON		15	15	2	7		335.088	335.089	3357528	18.4	-0.764634	N2O7	9	0.285689	15	9	3357528
CHO		17	19		7		335.114	335.114	2101086	10.6	-0.967493	O7	8	0.260565	17	8	2101086
CHOS		14	23		7	1	335.117	335.117	2062687	10.4	-0.785457	O7S1	3	0.257198	14	3	2062687
CHON		16	19	2	6		335.125	335.125	2766433	14.7	-0.987155	N2O6	8	0.249344	16	8	2766433
CHO		18	23		6		335.15	335.15	3461479	19	-0.742414	O6	7	0.22422	18	7	3461479
CHO		19	27		5		335.186	335.187	2207727	11.3	-0.666555	O5	6	0.187876	19	6	2207727
CHON		15	14	1	8		336.072	336.073	2718269	14.4	-0.954021	N1O8	9	0.302772	15	9	2718269
CHONS		12	18	1	8	1	336.076	336.076	2277438	11.7	-0.891525	N1O8S1	4	0.299405	12	4	2277438
CHON		16	18	1	7		336.109	336.109	5907525	34.1	-0.729585	N1O7	8	0.266427	16	8	5907525
CHONS		13	22	1	7	1	336.112	336.112	1555526	7.2	-0.458835	N1O7S1	3	0.26306	13	3	1555526
CHON		17	22	1	6		336.145	336.146	2621774	13.8	-0.77294	N1O6	7	0.230083	17	7	2621774
CHON		14	26	1	8		336.166	336.167	5615187	32.3	-0.89426	N1O8	2	0.208977	14	2	5615187
CHON		15	30	1	7		336.203	336.203	5334107	30.6	-0.878101	N1O7	1	0.172632	15	1	5334107
CHON		22	42	1	1		336.327	336.327	7923832	46.6	-0.840908	N1O1	2	0.0483588	22	2	7923832
CHONS		5	9	2	13	1	336.983	336.983	14573838	87.7	0.659914	N2O13S1	2	0.393196	5	2	14573838
CHOS		12	17		7	2	337.042	337.042	1527579	7.1	-0.599985	O7S2	4	0.334226	12	4	1527579
CHO		15	13		9		337.057	337.057	2087199	10.5	-0.934621	O9	9	0.319855	15	9	2087199
CHO		16	17		8		337.093	337.093	2486311	13	-0.977832	O8	8	0.283511	16	8	2486311
CHOS		13	21		8	1	337.096	337.097	4003624	22.4	-0.7672	O8S1	3	0.280143	13	3	4003624
CHON		15	17	2	7		337.104	337.104	3565866	19.7	-0.908384	N2O7	8	0.27229	15	8	3565866
CHO		17	21		7		337.129	337.13	3056431	16.5	-0.872722	O7	7	0.247166	17	7	3056431
CHOS		14	25		7	1	337.133	337.133	2144816	10.9	-0.662114	O7S1	2	0.243799	14	2	2144816
CHON		16	21	2	6		337.141	337.141	1372722	6.1	-0.862608	N2O6	7	0.235945	16	7	1372722
CHO		18	25		6		337.166	337.166	2722872	14.5	-0.856612	O6	6	0.210821	18	6	2722872
CHOS		19	29		3	1	337.184	337.185	5526844	31.8	-0.835211	O3S1	5	0.192215	19	5	5526844
CHO		19	29		5		337.202	337.202	1638976	7.8	-0.66257	O5	5	0.174476	19	5	1638976
CHOS		16	33		5	1	337.205	337.206	4793153	27.2	-0.867187	O5S1	0	0.171109	16	0	4793153
CHO		20	33		4		337.238	337.239	1723976	8.3	-0.91336	O4	4	0.138131	20	4	1723976
CHON	C13	22	42	1	1		337.331	337.331	2383197	12.4	-0.824065	N1O1	2	0.0461243	22	2	2383197
CHONS		9	8	1	11	1	337.982	337.982	1691633	8.1	0.0419546	N1O11S1	6	0.39504	9	6	1691633
CHON		18	12	1	6		338.067	338.067	11312644	67.5	-0.827706	N1O6	13	0.310478	18	13	11312644
CHON		15	16	1	8		338.088	338.088	3593737	19.8	-0.800442	N1O8	8	0.289373	15	8	3593737
CHONS		12	20	1	8	1	338.092	338.092	1862153	9.1	-0.0580319	N1O8S1	3	0.286006	12	3	1862153
CHON		12	20	1	10		338.109	338.109	1415309	6.4	-0.625301	N1O10	3	0.268267	12	3	1415309
CHON		16	20	1	7		338.125	338.125	4496401	25.4	-0.813961	N1O7	7	0.253028	16	7	4496401
CHON		13	24	1	9		338.146	338.146	3199510	17.4	-0.964141	N1O9	2	0.231922	13	2	3199510
CHON		17	24	1	6		338.161	338.161	1847833	9	-0.88662	N1O6	6	0.216683	17	6	1847833
CHON		14	28	1	8		338.182	338.182	8127006	47.8	-0.88893	N1O8	1	0.195578	14	1	8127006
CHON		18	28	1	5		338.197	338.197	1960225	9.7	-0.515735	N1O5	5	0.180339	18	5	1960225
CHON		15	32	1	7		338.218	338.219	2360230	12.2	-0.902435	N1O7	0	0.159233	15	0	2360230
CHOS		12	19		7	2	339.058	339.058	1485538	6.8	-0.655405	O7S2	3	0.320827	12	3	1485538
CHOS		12	19		9	1	339.076	339.076	2179558	11.1	-0.513219	O9S1	3	0.303089	12	3	2179558
CHON		14	15	2	8		339.083	339.084	4487400	25.4	-0.919007	N2O8	8	0.295235	14	8	4487400
CHO		16	19		8		339.109	339.109	3992301	22.3	-0.765596	O8	7	0.270111	16	7	3992301
CHOS		13	23		8	1	339.112	339.112	1730158	8.3	-0.585707	O8S1	2	0.266744	13	2	1730158
CHON		22	15	2	2		339.114	339.114	6604015	38.4	0.238209	N2O2	16	0.264757	22	16	6604015
CHON		15	19	2	7		339.12	339.12	3209712	17.5	-0.814521	N2O7	7	0.25889	15	7	3209712
CHO		17	23		7		339.145	339.145	4022518	22.5	-0.779077	O7	6	0.233766	17	6	4022518
CHO		18	27		6		339.181	339.182	2933502	15.8	-0.763073	O6	5	0.197422	18	5	2933502
CHOS		19	31		3	1	339.2	339.2	297982720	1838.7	-0.88921	O3S1	4	0.178815	19	4	297982720
CHO		19	31		5		339.218	339.218	2188550	11.2	-0.953429	O5	4	0.161077	19	4	2188550
CHO		23	31		2		339.233	339.233	1753353	8.5	-0.964588	O2	8	0.145838	23	8	1753353
CHONS		14	14	1	7	1	340.05	340.05	1753534	8.5	-0.924042	N1O7S1	8	0.330057	14	8	1753534
CHONS		11	18	1	9	1	340.071	340.071	1446723	6.6	-0.132385	N1O9S1	3	0.308951	11	3	1446723
CHON		15	18	1	8		340.104	340.104	3303370	18	-0.972115	N1O8	7	0.275974	15	7	3303370
CHON		16	22	1	7		340.14	340.14	2880978	15.4	-0.867937	N1O7	6	0.239629	16	6	2880978
CHOS	C13	19	31		3	1	340.203	340.204	53492704	324.8	-0.784185	O3S1	4	0.176581	19	4	53492704
CHON		18	30	1	5		340.213	340.213	1389026	6.1	-0.512679	N1O5	4	0.166939	18	4	1389026
CHON		12	9	2	10		341.026	341.026	1469332	6.6	0.579369	N2O10	9	0.354525	12	9	1469332
CHON		10	17	2	11		341.084	341.083	1780129	8.5	0.88594	N2O11	3	0.297075	10	3	1780129
CHOS		12	21		9	1	341.091	341.091	3008674	16	-0.451551	O9S1	2	0.289689	12	2	3008674
CHON		14	17	2	8		341.099	341.099	2923172	15.5	-0.854943	N2O8	7	0.281836	14	7	2923172
CHO		16	21		8		341.124	341.125	4863658	27.4	-0.936961	O8	6	0.256712	16	6	4863658
CHOS		13	25		8	1	341.128	341.128	2540202	13.2	-0.670189	O8S1	1	0.253345	13	1	2540202
CHON		22	17	2	2		341.13	341.129	58023084	352.5	0.236801	N2O2	15	0.251358	22	15	58023084
CHON		15	21	2	7		341.135	341.136	2667436	14	-0.89765	N2O7	6	0.245491	15	6	2667436
CHOS		17	25		5	1	341.143	341.143	4624558	25.9	-0.827865	O5S1	5	0.238106	17	5	4624558
CHO		17	25		7		341.161	341.161	3293361	17.8	-0.803786	O7	5	0.220367	17	5	3293361
CHON		16	25	2	6		341.172	341.172	2091316	10.4	-0.676551	N2O6	5	0.209146	16	5	2091316
CHOS		18	29		4	1	341.179	341.18	2938038	15.6	-0.899879	O4S1	4	0.201761	18	4	2938038
CHO		19	33		5		341.233	341.234	1816769	8.8	-0.625437	O5	3	0.147678	19	3	1816769
CHON		9	12	1	13		342.031	342.031	1500014	6.8	0.299329	N1O13	4	0.350503	9	4	1500014
CHON		14	16	1	9		342.083	342.083	2278265	11.6	-0.777648	N1O9	7	0.298919	14	7	2278265
CHONS		11	20	1	9	1	342.086	342.087	2209146	11.2	-0.511625	N1O9S1	2	0.295552	11	2	2209146
CHON		15	20	1	8		342.119	342.12	4008321	22.2	-0.878699	N1O8	6	0.262574	15	6	4008321
CHONS		12	24	1	8	1	342.123	342.123	1689986	8	-0.671163	N1O8S1	1	0.259207	12	1	1689986
CHON	C13	22	17	2	2		342.133	342.133	10383748	61.1	0.19179	N2O2	15	0.249123	22	15	10383748
CHON		16	24	1	7		342.156	342.156	2797961	14.8	-0.89205	N1O7	5	0.226229	16	5	2797961
CHO		20	7		6		343.025	343.025	1371587	6	0.353269	O6	17	0.358213	20	17	1371587
CHON		9	15	2	12		343.063	343.063	1599307	7.4	-0.0385355	N2O12	3	0.32002	9	3	1599307
CHOS		11	19		10	1	343.07	343.07	4180557	23.2	-0.0274582	O10S1	2	0.312635	11	2	4180557
CHON		13	15	2	9		343.078	343.078	1536975	7	-0.515976	N2O9	7	0.304781	13	7	1536975
CHOS		15	19		7	1	343.086	343.086	6251600	35.9	-0.883803	O7S1	6	0.297396	15	6	6251600
CHO		15	19		9		343.103	343.104	3237460	17.4	-0.889003	O9	6	0.279657	15	6	3237460
CHOS		12	23		9	1	343.107	343.107	2413397	12.4	-0.361462	O9S1	1	0.27629	12	1	2413397
CHON		14	19	2	8		343.115	343.115	3497046	19	-0.733341	N2O8	6	0.268437	14	6	3497046
CHO		19	19		6		343.119	343.119	3068503	16.4	-0.870894	O6	10	0.264418	19	10	3068503
CHOS		16	23		6	1	343.122	343.122	1457368	6.6	-0.897115	O6S1	5	0.261051	16	5	1457368
CHON		22	19	2	2		343.145	343.145	4230749	23.5	0.351979	N2O2	14	0.237958	22	14	4230749
CHON		15	23	2	7		343.151	343.151	1961566	9.6	-0.921519	N2O7	5	0.232092	15	5	1961566
CHO		18	31		6		343.213	343.213	5826155	33.3	-0.870656	O6	3	0.170623	18	3	5826155
CHON		7	6	1	15		343.974	343.974	2852365	15.1	-0.402414	N1O15	5	0.409793	7	5	2852365
CHON		17	14	1	7		344.078	344.078	1449506	6.5	-0.916131	N1O7	11	0.306625	17	11	1449506
CHONS		11	22	1	9	1	344.102	344.102	1698088	8	-0.450506	N1O9S1	1	0.282152	11	1	1698088
CHON		15	22	1	8		344.135	344.135	3462959	18.8	-0.902611	N1O8	5	0.249175	15	5	3462959
CHON		19	22	1	5		344.15	344.151	1372722	6	-0.477757	N1O5	9	0.233936	19	9	1372722
CHON		16	26	1	7		344.171	344.172	7938870	46.2	-0.915881	N1O7	4	0.21283	16	4	7938870
CHOS		10	17		11	1	345.05	345.05	1479406	6.7	0.159919	O11S1	2	0.33558	10	2	1479406
CHO		17	13		8		345.062	345.062	1450993	6.5	-0.98423	O8	11	0.323708	17	11	1450993
CHOS		14	17		8	1	345.065	345.065	3026930	16.2	-0.778462	O8S1	6	0.320341	14	6	3026930
CHO		10	17		13		345.067	345.068	1522418	7	-0.714701	O13	2	0.317842	10	2	1522418
CHO		21	13		5		345.077	345.077	1906932	9.3	0.975377	O5	15	0.308469	21	15	1906932
CHOS		11	21		10	1	345.086	345.086	3582454	19.6	-0.896646	O10S1	1	0.299236	11	1	3582454
CHO		15	21		9		345.119	345.119	3202301	17.2	-0.912787	O9	5	0.266258	15	5	3202301
CHON		14	21	2	8		345.13	345.131	4431872	24.7	-0.93188	N2O8	5	0.255037	14	5	4431872
CHO		19	21		6		345.134	345.134	1752064	8.4	-0.257349	O6	9	0.251019	19	9	1752064
CHON		18	21	2	5		345.146	345.146	1398018	6.2	-0.942849	N2O5	9	0.239798	18	9	1398018
CHO		18	33		6		345.228	345.229	6837268	39.5	-0.923505	O6	2	0.157224	18	2	6837268
CHON		18	37	2	4		345.276	345.276	30715934	185.5	-0.955816	N2O4	1	0.109658	18	1	30715934
CHON		13	16	1	10		346.078	346.078	2227652	11.3	-0.842065	N1O10	6	0.308465	13	6	2227652
CHONS		10	20	1	10	1	346.081	346.082	1983173	9.8	-0.810272	N1O10S1	1	0.305098	10	1	1983173
CHON		14	20	1	9		346.114	346.115	4268236	23.7	-0.970835	N1O9	5	0.27212	14	5	4268236
CHON		15	24	1	8		346.151	346.151	3918035	21.6	-0.810688	N1O8	4	0.235776	15	4	3918035
CHON	C13	18	37	2	4		346.279	346.28	3111662	16.7	-0.881319	N2O4	1	0.107424	18	1	3111662
CHOS		10	19		11	1	347.065	347.065	1953167	9.5	-0.41727	O11S1	1	0.322181	10	1	1953167
CHOS		14	19		8	1	347.081	347.081	1819794	8.7	-0.860377	O8S1	5	0.306942	14	5	1819794
CHOS		11	23		10	1	347.102	347.102	3535510	19.1	-0.228809	O10S1	0	0.285836	11	0	3535510
CHON		17	19	2	6		347.125	347.125	2352027	11.9	-0.981837	N2O6	9	0.262744	17	9	2352027
CHON		18	23	2	5		347.161	347.162	1552803	7.1	-0.96618	N2O5	8	0.226399	18	8	1552803
CHO		20	27		5		347.186	347.187	1913768	9.2	-0.87394	O5	7	0.201275	20	7	1913768
CHON		18	39	2	4		347.292	347.292	2791613	14.6	-0.863885	N2O4	0	0.0962588	18	0	2791613
CHONS		10	22	1	10	1	348.097	348.097	1523681	6.9	-0.489576	N1O10S1	0	0.291699	10	0	1523681
CHON		17	18	1	7		348.109	348.109	2360419	11.9	-0.560802	N1O7	9	0.279827	17	9	2360419
CHON		14	22	1	9		348.13	348.13	2637416	13.6	-0.993939	N1O9	4	0.258721	14	4	2637416
CHON		15	26	1	8		348.166	348.167	3396719	18.2	-0.949604	N1O8	3	0.222376	15	3	3396719
CHOS		10	21		11	1	349.081	349.081	3014951	15.9	-0.157041	O11S1	0	0.308782	10	0	3014951
CHOS		14	21		8	1	349.096	349.097	2819882	14.7	-0.9127	O8S1	4	0.293543	14	4	2819882
CHO		10	21		13		349.099	349.099	1419819	6.3	-0.563222	O13	0	0.291043	10	0	1419819
CHO		18	21		7		349.129	349.13	2067761	10.2	-0.900011	O7	8	0.260565	18	8	2067761
CHONS		12	16	1	9	1	350.055	350.055	1567721	7.1	0.157061	N1O9S1	5	0.33575	12	5	1567721
CHONS		13	20	1	8	1	350.092	350.092	2134001	10.6	-0.912962	N1O8S1	4	0.299405	13	4	2134001
CHON		17	20	1	7		350.125	350.125	4719095	26.2	-0.985992	N1O7	8	0.266427	17	8	4719095
CHONS		8	3	2	12	1	350.941	350.941	4743321	26.4	0.0791583	N2O12S1	8	0.450646	8	8	4743321
CHONS		10	11	2	10	1	351.014	351.014	1419943	6.3	0.280843	N2O10S1	6	0.377957	10	6	1419943
CHOS		13	19		9	1	351.076	351.076	2262707	11.4	-0.865968	O9S1	4	0.316488	13	4	2262707
CHO		9	19		14		351.078	351.078	1453236	6.5	-0.546944	O14	0	0.313989	9	0	1453236
CHO		17	19		8		351.109	351.109	2348730	11.9	-0.483099	O8	8	0.283511	17	8	2348730
CHOS		14	23		8	1	351.112	351.112	2000826	9.8	-0.480246	O8S1	3	0.280143	14	3	2000826
CHON		16	19	2	7		351.12	351.12	2588860	13.3	-0.729723	N2O7	8	0.27229	16	8	2588860
CHOS		15	27		7	1	351.148	351.149	1575105	7.2	-0.749598	O7S1	2	0.243799	15	2	1575105
CHO		20	31		5		351.218	351.218	2387407	12.1	-0.750019	O5	5	0.174476	20	5	2387407
CHON		15	14	1	9		352.067	352.068	1929973	9.3	-0.926016	N1O9	9	0.325718	15	9	1929973
CHONS		12	18	1	9	1	352.071	352.071	1493494	6.7	-0.127872	N1O9S1	4	0.32235	12	4	1493494
CHON		17	22	1	7		352.14	352.141	2951044	15.5	-0.980349	N1O7	7	0.253028	17	7	2951044
CHON		18	26	1	6		352.177	352.177	2064779	10.2	-0.652571	N1O6	6	0.216683	18	6	2064779
CHON		8	5	2	14		352.975	352.975	1846566	8.8	-0.91797	N2O14	7	0.419509	8	7	1846566
CHONS		10	13	2	10	1	353.03	353.03	2321712	11.7	-0.428916	N2O10S1	5	0.364557	10	5	2321712
CHOS		12	17		10	1	353.055	353.055	1442229	6.4	-0.564842	O10S1	4	0.339434	12	4	1442229
CHOS		13	21		9	1	353.091	353.091	3044412	16.1	-0.77606	O9S1	3	0.303089	13	3	3044412
CHOS		14	25		8	1	353.128	353.128	2934083	15.4	-0.675733	O8S1	2	0.266744	14	2	2934083
CHOS		16	33		6	1	353.2	353.201	5616721	31.6	-0.956455	O6S1	0	0.194054	16	0	5616721
CHOS		20	33		3	1	353.216	353.216	3127124	16.6	-0.853926	O3S1	4	0.178815	20	4	3127124
CHONS		12	20	1	9	1	354.086	354.087	1910012	9.2	-0.409561	N1O9S1	3	0.308951	12	3	1910012
CHON		16	20	1	8		354.119	354.12	2985218	15.7	-0.961879	N1O8	7	0.275974	16	7	2985218
CHO		16	19		9		355.103	355.104	2925374	15.2	-0.943444	O9	7	0.293057	16	7	2925374
CHO		17	23		8		355.14	355.14	3160773	16.6	-0.702878	O8	6	0.256712	17	6	3160773
CHOS		14	27		8	1	355.143	355.143	8624069	49.3	-0.53111	O8S1	1	0.253345	14	1	8624069
CHON		23	19	2	2		355.145	355.145	1595589	7.2	0.227456	N2O2	15	0.251358	23	15	1595589
CHOS		18	27		5	1	355.158	355.159	6456776	36.3	-0.99229	O5S1	5	0.238106	18	5	6456776
CHO		25	23		2		355.17	355.171	2481354	12.5	-0.583439	O2	14	0.226234	25	14	2481354
CHO		19	31		6		355.213	355.213	2230482	11	-0.897547	O6	4	0.184022	19	4	2230482
CHO		20	35		5		355.249	355.249	1966553	9.5	-0.741508	O5	3	0.147678	20	3	1966553
CHON		10	14	1	13		356.047	356.047	1389936	6	-0.386522	N1O13	4	0.350503	10	4	1389936
CHON		16	22	1	8		356.135	356.135	2999425	15.6	-0.39485	N1O8	6	0.262574	16	6	2999425
CHOS	C13	14	27		8	1	356.147	356.147	3938435	21.3	-0.487952	O8S1	1	0.25111	14	1	3938435
CHO		15	17		10		357.083	357.083	1749299	8.2	-0.757304	O10	7	0.316002	15	7	1749299
CHOS		12	21		10	1	357.086	357.086	2090803	10.2	-0.558465	O10S1	2	0.312635	12	2	2090803
CHOS		16	21		7	1	357.101	357.102	1852342	8.8	-0.821112	O7S1	6	0.297396	16	6	1852342
CHOS		17	25		4	2	357.12	357.12	3380537	17.9	0.991207	O4S2	5	0.278789	17	5	3380537
CHOS		13	25		9	1	357.122	357.123	2164026	10.6	-0.207268	O9S1	1	0.27629	13	1	2164026
CHON		22	17	2	3		357.124	357.124	2793274	14.4	0.183073	N2O3	15	0.274303	22	15	2793274
CHO		13	25		11		357.14	357.141	3479869	18.5	-0.884303	O11	1	0.258552	13	1	3479869
CHO		17	25		8		357.155	357.156	2477120	12.5	-0.978902	O8	5	0.243313	17	5	2477120
CHOS		14	29		8	1	357.159	357.159	5043521	27.9	-0.36012	O8S1	0	0.239945	14	0	5043521
CHOS		18	29		5	1	357.174	357.174	1930052	9.2	-0.482734	O5S1	4	0.224706	18	4	1930052
CHO		19	33		6		357.228	357.229	6324558	35.5	-0.724523	O6	3	0.170623	19	3	6324558
CHON		8	8	1	15		357.99	357.99	5493212	30.6	-0.721864	N1O15	5	0.409793	8	5	5493212
CHONS		14	16	1	8	1	358.06	358.06	1708777	7.9	-0.417863	N1O8S1	7	0.339603	14	7	1708777
CHONS		15	20	1	7	1	358.097	358.097	1576175	7.1	-0.821622	N1O7S1	6	0.303258	15	6	1576175
CHON		15	20	1	9		358.114	358.115	3200499	16.8	-0.742836	N1O9	6	0.28552	15	6	3200499
CHON		17	28	1	7		358.187	358.187	2823168	14.6	-0.93588	N1O7	4	0.21283	17	4	2823168
CHOS		11	19		11	1	359.065	359.065	1700642	7.9	0.320777	O11S1	2	0.33558	11	2	1700642
CHOS		15	19		8	1	359.081	359.081	1679845	7.7	-0.887322	O8S1	6	0.320341	15	6	1679845
CHO		11	19		13		359.083	359.083	1459622	6.4	-0.436167	O13	2	0.317842	11	2	1459622
CHO		15	19		10		359.098	359.098	2092073	10.2	-0.140407	O10	6	0.302603	15	6	2092073
CHOS		12	23		10	1	359.102	359.102	3119017	16.3	-0.165469	O10S1	1	0.299236	12	1	3119017
CHON		14	19	2	9		359.11	359.11	2293675	11.4	-0.743562	N2O9	6	0.291382	14	6	2293675
CHO		16	23		9		359.135	359.135	2959279	15.4	-0.905009	O9	5	0.266258	16	5	2959279
CHON		15	23	2	8		359.146	359.146	3254449	17.2	-0.951201	N2O8	5	0.255037	15	5	3254449
CHO		13	27		11		359.156	359.156	1799347	8.4	-0.294636	O11	0	0.245152	13	0	1799347
CHON		17	14	1	8		360.072	360.073	1674587	7.7	-0.473849	N1O8	11	0.329571	17	11	1674587
CHON		18	18	1	7		360.109	360.109	1875554	8.9	-0.569883	N1O7	10	0.293226	18	10	1875554
CHONS		15	22	1	7	1	360.112	360.113	1514851	6.7	-0.955869	N1O7S1	5	0.289859	15	5	1514851
CHON		15	22	1	9		360.13	360.13	5340006	29.6	-0.877517	N1O9	5	0.27212	15	5	5340006
CHONS		12	26	1	9	1	360.133	360.133	1765479	8.2	-0.208312	N1O9S1	0	0.268753	12	0	1765479
CHOS		16	9		6	2	360.985	360.985	1923842	9.2	-0.0465951	O6S2	12	0.418475	16	12	1923842
CHONS		8	13	2	12	1	361.019	361.019	1403912	6.1	0.104648	N2O12S1	3	0.38365	8	3	1403912
CHOS		11	21		11	1	361.081	361.081	2455315	12.4	-0.484158	O11S1	1	0.322181	11	1	2455315
CHON		20	13	2	5		361.083	361.083	3641364	19.5	-0.375039	N2O5	15	0.320194	20	15	3641364
CHOS		12	25		10	1	361.117	361.118	2254490	11.2	-0.303004	O10S1	0	0.285836	12	0	2254490
CHO		19	21		7		361.129	361.13	1651484	7.6	-0.73165	O7	9	0.273964	19	9	1651484
CHO		20	25		6		361.166	361.166	1998115	9.6	-0.688936	O6	8	0.23762	20	8	1998115
CHON		17	16	1	8		362.088	362.088	1666634	7.6	-0.885475	N1O8	10	0.316171	17	10	1666634
CHON		14	20	1	10		362.109	362.109	1722318	7.9	-0.501009	N1O10	5	0.295066	14	5	1722318
CHONS		11	24	1	10	1	362.113	362.113	2194638	10.7	-0.19447	N1O10S1	0	0.291699	11	0	2194638
CHON		18	20	1	7		362.125	362.125	2084816	10	-0.152489	N1O7	9	0.279827	18	9	2084816
CHON		15	24	1	9		362.146	362.146	3411156	17.9	-0.789793	N1O9	4	0.258721	15	4	3411156
CHON		19	24	1	6		362.161	362.161	1849559	8.6	-0.524132	N1O6	8	0.243482	19	8	1849559
CHOS		10	19		12	1	363.06	363.06	1637881	7.4	-0.0281499	O12S1	1	0.345127	10	1	1637881
CHOS		14	19		9	1	363.076	363.076	1828219	8.5	-0.396667	O9S1	5	0.329887	14	5	1828219
CHOS		11	23		11	1	363.097	363.097	3767423	20	-0.206061	O11S1	0	0.308782	11	0	3767423
CHO		18	19		8		363.109	363.109	1833857	8.6	-0.880233	O8	9	0.29691	18	9	1833857
CHO		20	27		6		363.181	363.182	3428239	18	-0.987992	O6	7	0.22422	20	7	3428239
CHONS		13	18	1	9	1	364.071	364.071	1952302	9.3	0.151014	N1O9S1	5	0.33575	13	5	1952302
CHONS		14	22	1	8	1	364.107	364.108	1684020	7.7	-0.960212	N1O8S1	4	0.299405	14	4	1684020
CHON		14	22	1	10		364.125	364.125	1622839	7.3	-0.772867	N1O10	4	0.281667	14	4	1622839
CHON		18	22	1	7		364.14	364.14	3226682	16.8	-0.591036	N1O7	8	0.266427	18	8	3226682
CHONS		17	34	1	5	1	364.216	364.216	1849031	8.6	0.622103	N1O5S1	1	0.190371	17	1	1849031
CHONS		9	5	2	12	1	364.957	364.957	2948299	15.1	0.267922	N2O12S1	8	0.450646	9	8	2948299
CHO		14	5		12		364.979	364.979	6915791	38.6	0.16105	O12	12	0.42889	14	12	6915791
CHOS		10	21		12	1	365.076	365.076	2000608	9.5	-0.575826	O12S1	0	0.331727	10	0	2000608
CHOS		15	25		6	2	365.11	365.11	1735142	8	0.583879	O6S2	3	0.297882	15	3	1735142
CHO		18	21		8		365.124	365.125	2273513	11.2	-0.93015	O8	8	0.283511	18	8	2273513
CHOS		15	25		8	1	365.128	365.128	1939434	9.2	-0.160547	O8S1	3	0.280143	15	3	1939434
CHON		17	21	2	7		365.135	365.136	2603243	13.1	-0.948196	N2O7	8	0.27229	17	8	2603243
CHONS		13	20	1	9	1	366.086	366.087	1438099	6.2	-0.969771	N1O9S1	4	0.32235	13	4	1438099
CHON		17	20	1	8		366.119	366.12	4271513	23	-0.875725	N1O8	8	0.289373	17	8	4271513
CHON		18	24	1	7		366.156	366.156	2692256	13.6	-0.724337	N1O7	7	0.253028	18	7	2692256
CHON		15	28	1	9		366.177	366.177	2347939	11.6	-0.453388	N1O9	2	0.231922	15	2	2347939
CHONS		17	36	1	5	1	366.232	366.232	1992109	9.5	0.94634	N1O5S1	0	0.176971	17	0	1992109
CHO		23	11		5		367.061	367.061	1507135	6.6	0.617281	O5	18	0.348667	23	18	1507135
CHOS		13	19		10	1	367.07	367.071	1789505	8.3	-0.243605	O10S1	4	0.339434	13	4	1789505
CHO		24	15		4		367.098	367.098	1894085	8.9	-0.948032	O4	17	0.312322	24	17	1894085
CHO		17	19		9		367.103	367.104	1752518	8.1	-0.749162	O9	8	0.306456	17	8	1752518
CHON		16	19	2	8		367.115	367.115	2467144	12.3	-0.985033	N2O8	8	0.295235	16	8	2467144
CHOS		15	27		8	1	367.143	367.143	8971341	50.8	-0.6227	O8S1	2	0.266744	15	2	8971341
CHON		17	23	2	7		367.151	367.151	2394959	11.9	-0.452729	N2O7	7	0.25889	17	7	2394959
CHON		18	27	2	6		367.187	367.188	1432661	6.2	-0.710319	N2O6	6	0.222546	18	6	1432661
CHON		16	18	1	9		368.099	368.099	2526709	12.6	-0.804187	N1O9	8	0.312318	16	8	2526709
CHONS		13	22	1	9	1	368.102	368.102	1417717	6.1	-0.665631	N1O9S1	3	0.308951	13	3	1417717
CHON		17	22	1	8		368.135	368.135	3448571	18.1	-0.599291	N1O8	7	0.275974	17	7	3448571
CHOS	C13	15	27		8	1	368.147	368.147	3518973	18.5	-0.553536	O8S1	2	0.26451	15	2	3518973
CHON		18	26	1	7		368.171	368.172	2381570	11.8	-0.937661	N1O7	6	0.239629	18	6	2381570
CHO		18	9		9		369.025	369.026	1944215	9.2	-0.826556	O9	14	0.386852	18	14	1944215
CHO		16	17		10		369.083	369.083	1778593	8.2	-0.976529	O10	8	0.329401	16	8	1778593
CHOS		13	21		10	1	369.086	369.086	2368417	11.7	-0.919623	O10S1	3	0.326034	13	3	2368417
CHON		15	17	2	9		369.094	369.094	2218147	10.8	-0.777634	N2O9	8	0.318181	15	8	2218147
CHOS		17	21		7	1	369.101	369.101	1539748	6.8	-0.360931	O7S1	7	0.310795	17	7	1539748
CHON		19	17	2	6		369.109	369.109	1635237	7.4	0.268701	N2O6	12	0.302941	19	12	1635237
CHO		17	21		9		369.119	369.119	2646439	13.4	-0.799254	O9	7	0.293057	17	7	2646439
CHOS		14	25		9	1	369.122	369.123	3242920	16.9	-0.661082	O9S1	2	0.289689	14	2	3242920
CHON		16	21	2	8		369.13	369.131	3083945	15.9	-0.790019	N2O8	7	0.281836	16	7	3083945
CHO		14	25		11		369.14	369.14	2137259	10.3	-0.503386	O11	2	0.271951	14	2	2137259
CHO		18	25		8		369.155	369.156	3089069	16	-0.757459	O8	6	0.256712	18	6	3089069
CHOS		15	29		8	1	369.159	369.159	8365998	47.2	-0.212971	O8S1	1	0.253345	15	1	8365998
CHON		24	21	2	2		369.161	369.161	8033710	45.2	0.083378	N2O2	15	0.251358	24	15	8033710
CHOS		19	29		5	1	369.174	369.174	5834161	32.2	-0.792093	O5S1	5	0.238106	19	5	5834161
CHO		19	29		7		369.192	369.192	2777524	14.1	-0.986533	O7	5	0.220367	19	5	2777524
CHONS		12	20	1	10	1	370.081	370.081	1874126	8.7	-0.0821984	N1O10S1	3	0.331897	12	3	1874126
CHON		17	24	1	8		370.151	370.151	3627866	19	-0.866188	N1O8	6	0.262574	17	6	3627866
CHOS	C13	15	29		8	1	370.162	370.162	3891292	20.6	-0.0912635	O8S1	1	0.25111	15	1	3891292
CHONS		11	19	2	10	1	371.077	371.076	5349627	29.2	0.615991	N2O10S1	3	0.337759	11	3	5349627
CHOS		13	23		10	1	371.102	371.102	2646271	13.3	-0.267905	O10S1	2	0.312635	13	2	2646271
CHON		15	19	2	9		371.11	371.11	3134976	16.1	-0.935088	N2O9	7	0.304781	15	7	3134976
CHON		19	19	2	6		371.125	371.125	2811651	14.2	0.671418	N2O6	11	0.289542	19	11	2811651
CHOS		14	27		9	1	371.138	371.138	4226821	22.6	-0.495826	O9S1	1	0.27629	14	1	4226821
CHON		23	19	2	3		371.14	371.14	2655750	13.3	0.17616	N2O3	15	0.274303	23	15	2655750
CHOS		19	31		5	1	371.19	371.19	1433614	6.1	-0.814732	O5S1	4	0.224706	19	4	1433614
CHON		9	10	1	15		372.006	372.006	3493787	18.3	-0.721549	N1O15	5	0.409793	9	5	3493787
CHON		15	18	1	10		372.094	372.094	1794218	8.3	-0.89069	N1O10	7	0.321864	15	7	1794218
CHONS		12	22	1	10	1	372.097	372.097	1489323	6.5	-0.619247	N1O10S1	2	0.318497	12	2	1489323
CHONS		10	17	2	11	1	373.056	373.056	1957712	9.2	0.383803	N2O11S1	3	0.360704	10	3	1957712
CHON		10	17	2	13		373.074	373.074	1825107	8.4	0.191329	N2O13	3	0.342966	10	3	1825107
CHOS		12	21		11	1	373.081	373.081	2675028	13.4	-0.897446	O11S1	2	0.33558	12	2	2675028
CHOS		17	25		5	2	373.115	373.115	2667866	13.4	0.934243	O5S2	5	0.301735	17	5	2667866
CHOS		13	25		10	1	373.117	373.118	2543451	12.7	-0.96329	O10S1	1	0.299236	13	1	2543451
CHON		15	21	2	9		373.125	373.125	2381660	11.7	-0.367223	N2O9	6	0.291382	15	6	2381660
CHO		13	25		12		373.135	373.135	1701469	7.7	-0.619669	O12	1	0.281497	13	1	1701469
CHOS		21	25		4	1	373.148	373.148	1494368	6.5	-0.66199	O4S1	9	0.268757	21	9	1494368
CHOS		14	29		9	1	373.154	373.154	3285089	17	-0.305558	O9S1	0	0.262891	14	0	3285089
CHO		19	33		7		373.223	373.223	2411117	11.9	-0.306037	O7	3	0.193569	19	3	2411117
CHONS		12	24	1	10	1	374.113	374.113	1955589	9.2	-0.0278528	N1O10S1	1	0.305098	12	1	1955589
CHOS		17	11		6	2	375	375	1594525	7.1	0.941812	O6S2	12	0.418475	17	12	1594525
CHONS		9	15	2	12	1	375.035	375.035	1427875	6.1	-0.299226	N2O12S1	3	0.38365	9	3	1427875
CHOS		11	19		12	1	375.06	375.061	1888424	8.8	-0.667146	O12S1	2	0.358526	11	2	1888424
CHO		16	23		10		375.13	375.13	1669556	7.5	-0.774186	O10	5	0.289204	16	5	1669556
CHOS		13	27		10	1	375.133	375.133	1469748	6.3	-0.0251114	O10S1	0	0.285836	13	0	1469748
CHO		21	43		5		375.312	375.312	2361043	11.6	-0.861738	O5	0	0.10748	21	0	2361043
CHONS		11	22	1	11	1	376.092	376.092	1578584	7	-0.89292	N1O11S1	1	0.328043	11	1	1578584
CHON		16	26	1	9		376.161	376.161	2479460	12.3	-0.521106	N1O9	4	0.258721	16	4	2479460
CHOS		17	13		6	2	377.016	377.016	1744886	8	0.353247	O6S2	11	0.405076	17	11	1744886
CHON		17	16	1	9		378.083	378.083	1602732	7.1	-0.0688211	N1O9	10	0.339117	17	10	1602732
CHONS		17	32	1	6	1	378.196	378.195	3516351	18.4	0.346857	N1O6S1	2	0.226715	17	2	3516351
CHO		15	7		12		378.994	378.994	4248647	22.7	-0.319847	O12	12	0.42889	15	12	4248647
CHONS		8	15	2	13	1	379.03	379.03	1590733	7.1	0.797773	N2O13S1	2	0.393196	8	2	1590733
CHOS		19	23		4	2	379.104	379.104	2188378	10.6	0.696325	O4S2	8	0.318987	19	8	2188378
CHO		18	35		8		379.234	379.234	1925488	9	-0.921912	O8	1	0.189715	18	1	1925488
CHON		19	26	1	7		380.171	380.172	2209424	10.7	-0.908064	N1O7	7	0.253028	19	7	2209424
CHONS		17	34	1	6	1	380.211	380.211	12646678	72.2	0.318717	N1O6S1	1	0.213316	17	1	12646678
CHON		27	13	2	1		381.103	381.103	1545518	6.8	0.672206	N2O1	22	0.322207	27	22	1545518
CHOS		19	25		4	2	381.12	381.12	2471601	12.3	0.246589	O4S2	7	0.305588	19	7	2471601
CHONS		17	36	1	6	1	382.227	382.227	59406956	347.9	0.238549	N1O6S1	0	0.199917	17	0	59406956
CHON		14	11	2	11		383.037	383.037	1448182	6.2	0.0840125	N2O11	10	0.39087	14	10	1448182
CHO		19	11		9		383.041	383.041	1812087	8.4	0.404604	O9	14	0.386852	19	14	1812087
CHON		22	11	2	5		383.067	383.067	1592827	7.1	0.925633	N2O5	18	0.360392	22	18	1592827
CHON		12	19	2	12		383.094	383.094	1621504	7.2	-0.399954	N2O12	4	0.33342	12	4	1621504
CHOS		18	23		5	2	383.099	383.099	2201089	10.7	0.022396	O5S2	7	0.328533	18	7	2201089
CHON		13	23	2	11		383.131	383.131	1919750	9	0.136193	N2O11	3	0.297075	13	3	1919750
CHOS		19	27		4	2	383.136	383.135	3514631	18.4	0.584597	O4S2	6	0.292189	19	6	3514631
CHON		17	23	2	8		383.146	383.146	2245385	10.9	-0.108627	N2O8	7	0.281836	17	7	2245385
CHOS		20	31		5	1	383.19	383.19	1914640	9	-0.554347	O5S1	5	0.238106	20	5	1914640
CHO		20	31		7		383.208	383.208	1924371	9	-0.559019	O7	5	0.220367	20	5	1924371
CHOS		13	21		11	1	385.081	385.081	1849937	8.6	-0.843511	O11S1	3	0.34898	13	3	1849937
CHONS		12	21	2	10	1	385.092	385.092	2442835	12.1	-0.159495	N2O10S1	3	0.337759	12	3	2442835
CHON		12	21	2	12		385.11	385.11	1536982	6.7	0.0435717	N2O12	3	0.32002	12	3	1536982
CHOS		18	25		5	2	385.115	385.115	1838167	8.5	-0.05562	O5S2	6	0.315134	18	6	1838167
CHON		20	21	2	6		385.141	385.141	3353691	17.5	-0.339669	N2O6	11	0.289542	20	11	3353691
CHOS		19	29		4	2	385.151	385.151	3016797	15.5	0.19208	O4S2	5	0.278789	19	5	3016797
CHON		21	25	2	5		385.177	385.177	1443169	6.2	-0.195806	N2O5	10	0.253197	21	10	1443169
CHONS		11	19	2	11	1	387.072	387.072	1574305	7	-0.0434548	N2O11S1	3	0.360704	11	3	1574305
CHOS		18	27		5	2	387.131	387.13	2725804	13.8	0.280474	O5S2	5	0.301735	18	5	2725804
CHOS		15	31		7	2	387.152	387.151	2073519	9.9	0.846645	O7S2	0	0.280629	15	0	2073519
CHOS		19	31		4	2	387.167	387.167	1887922	8.8	0.242737	O4S2	4	0.26539	19	4	1887922
CHON		21	27	2	5		387.193	387.193	5762486	31.7	-0.530537	N2O5	9	0.239798	21	9	5762486
CHOS		17	25		6	2	389.11	389.11	1858425	8.7	0.367968	O6S2	5	0.32468	17	5	1858425
CHO		13	25		13		389.13	389.13	1659901	7.5	-0.83936	O13	1	0.304443	13	1	1659901
CHOS		19	21		5	2	393.084	393.084	1752724	8	-0.0799324	O5S2	9	0.355332	19	9	1752724
CHOS		20	25		4	2	393.12	393.12	3003291	15.4	-0.0407512	O4S2	8	0.318987	20	8	3003291
CHOS		19	23		5	2	395.099	395.099	1999589	9.5	-0.206075	O5S2	8	0.341933	19	8	1999589
CHOS		20	27		4	2	395.136	395.136	3132139	16.2	0.03538	O4S2	7	0.305588	20	7	3132139
CHON		27	27	2	1		395.213	395.213	1601272	7.1	0.395179	N2O1	15	0.228412	27	15	1601272
CHONS		17	34	1	7	1	396.206	396.206	4752798	25.8	0.115546	N1O7S1	1	0.236262	17	1	4752798
CHONS		18	38	1	6	1	396.243	396.243	3391395	17.7	-0.173682	N1O6S1	0	0.199917	18	0	3391395
CHOS		19	9		8	1	397.002	397.002	1892642	8.9	0.960649	O8S1	15	0.440935	19	15	1892642
CHON		15	13	2	11		397.052	397.053	1469738	6.4	-0.347108	N2O11	10	0.39087	15	10	1469738
CHOS		19	25		5	2	397.115	397.115	2136372	10.3	-0.0791209	O5S2	7	0.328533	19	7	2136372
CHOS		16	29		7	2	397.136	397.136	1929528	9.1	-0.0307706	O7S2	2	0.307428	16	2	1929528
CHOS		20	29		4	2	397.151	397.151	2759738	14	-0.191413	O4S2	6	0.292189	20	6	2759738
CHO		30	21		1		397.16	397.159	5942332	32.8	0.725602	O1	20	0.283684	30	20	5942332
CHONS		17	36	1	7	1	398.222	398.222	8384748	47.3	-0.111044	N1O7S1	0	0.222862	17	0	8384748
CHOS		18	23		6	2	399.094	399.094	1786236	8.2	-0.192486	O6S2	7	0.351479	18	7	1786236
CHON		13	23	2	12		399.126	399.126	1540225	6.8	-0.183451	N2O12	3	0.32002	13	3	1540225
CHOS		19	27		5	2	399.131	399.131	2111362	10.2	-0.304212	O5S2	6	0.315134	19	6	2111362
CHON		21	23	2	6		399.156	399.156	2089863	10	-0.828799	N2O6	11	0.289542	21	11	2089863
CHOS		20	31		4	2	399.167	399.167	2869640	14.7	-0.365812	O4S2	5	0.278789	20	5	2869640
CHONS		17	6	1	9	1	399.977	399.977	1484302	6.5	-0.812597	N1O9S1	15	0.469743	17	15	1484302
CHON		18	13	2	9		401.063	401.062	2031041	9.7	0.855178	N2O9	13	0.385177	18	13	2031041
CHONS		12	21	2	11	1	401.087	401.087	1561797	6.9	-0.565513	N2O11S1	3	0.360704	12	3	1561797
CHOS		18	25		6	2	401.11	401.11	1465481	6.3	-0.166588	O6S2	6	0.33808	18	6	1465481
CHOS		19	29		5	2	401.146	401.146	2460623	12.2	-0.128183	O5S2	5	0.301735	19	5	2460623
CHOS		19	29		7	1	401.164	401.164	1423698	6.1	0.789652	O7S1	5	0.283996	19	5	1423698
CHOS		20	33		4	2	401.183	401.183	2346197	11.6	-0.438753	O4S2	4	0.26539	20	4	2346197
CHOS		21	23		4	2	403.104	403.104	1866256	8.7	-0.263009	O4S2	10	0.345786	21	10	1866256
CHON		16	23	2	10		403.136	403.136	1859093	8.7	0.316469	N2O10	6	0.314327	16	6	1859093
CHOS		15	31		8	2	403.147	403.146	1561367	6.9	0.675635	O8S2	0	0.303575	15	0	1561367
CHONS		18	14	1	8	1	404.045	404.044	2596010	13	0.96618	N1O8S1	12	0.406599	18	12	2596010
CHONS		19	34	1	6	1	404.211	404.211	1765317	8.1	-0.0960391	N1O6S1	3	0.240115	19	3	1765317
CHOS		21	9		7	1	405.007	405.007	2914119	14.9	0.214267	O7S1	17	0.444788	21	17	2914119
CHOS		21	25		4	2	405.12	405.12	1688153	7.7	0.207296	O4S2	9	0.332387	21	9	1688153
CHOS		25	25		3	1	405.153	405.153	1612127	7.2	0.761144	O3S1	13	0.299409	25	13	1612127
CHO		21	25		8		405.155	405.155	1740895	8	0.0996652	O8	9	0.29691	21	9	1740895
CHONS		19	36	1	6	1	406.227	406.227	2094093	10.1	-0.366347	N1O6S1	2	0.226715	19	2	2094093
CHO		20	7		10		407.004	407.004	2213516	10.8	0.0235376	O10	17	0.449995	20	17	2213516
CHOS		20	23		5	2	407.099	407.099	1485211	6.5	-0.519333	O5S2	9	0.355332	20	9	1485211
CHOS		21	27		4	2	407.136	407.136	1496609	6.5	-0.555147	O4S2	8	0.318987	21	8	1496609
CHON		16	27	2	10		407.167	407.167	5271206	28.9	-0.865542	N2O10	4	0.287529	16	4	5271206
CHON		15	6	1	13		407.984	407.985	1719082	7.9	-0.631446	N1O13	13	0.471097	15	13	1719082
CHONS		18	34	1	7	1	408.206	408.206	1495374	6.5	-0.402297	N1O7S1	2	0.249661	18	2	1495374
CHO		22	17		8		409.093	409.093	2703837	13.7	-0.61018	O8	14	0.363906	22	14	2703837
CHOS		20	25		5	2	409.115	409.115	1642721	7.4	-0.223458	O5S2	8	0.341933	20	8	1642721
CHOS		21	29		4	2	409.151	409.152	2866662	14.7	-0.650175	O4S2	7	0.305588	21	7	2866662
CHON		16	29	2	10		409.183	409.183	13474795	77.6	-0.861278	N2O10	3	0.27413	16	3	13474795
CHONS		18	36	1	7	1	410.222	410.222	2613907	13.2	-0.522206	N1O7S1	1	0.236262	18	1	2613907
CHOS		16	11		11	1	411.003	411.002	6226192	34.6	0.766856	O11S1	11	0.456174	16	11	6226192
CHON		16	15	2	11		411.068	411.068	3113754	16.1	-0.578542	N2O11	10	0.39087	16	10	3113754
CHOS		19	23		6	2	411.094	411.094	1534238	6.8	-0.722025	O6S2	8	0.364878	19	8	1534238
CHOS		26	19		3	1	411.106	411.106	2027296	9.7	0.993369	O3S1	17	0.353006	26	17	2027296
CHO		22	19		8		411.109	411.109	3488033	18.3	-0.0720493	O8	13	0.350507	22	13	3488033
CHOS		20	27		5	2	411.131	411.131	2777892	14.1	-0.392625	O5S2	7	0.328533	20	7	2777892
CHOS		21	31		4	2	411.167	411.167	2741546	13.9	-0.671309	O4S2	6	0.292189	21	6	2741546
CHOS		18	35		6	2	411.188	411.188	1475885	6.4	-0.381383	O6S2	1	0.271083	18	1	1475885
CHONS	S34	17	33	2	7	1	411.197	411.197	3623471	19.2	-0.654966	N2O7S1	2	0.261956	17	2	3623471
CHONS		18	38	1	7	1	412.237	412.238	3164117	16.4	-0.471136	N1O7S1	0	0.222862	18	0	3164117
CHOS		26	21		3	1	413.122	413.121	2024802	9.7	0.81908	O3S1	16	0.339607	26	16	2024802
CHOS		20	29		5	2	413.146	413.146	1866342	8.7	-0.221278	O5S2	6	0.315134	20	6	1866342
CHOS		21	33		4	2	413.183	413.183	1804908	8.4	-0.910058	O4S2	5	0.278789	21	5	1804908
CHONS		17	36	1	8	1	414.217	414.217	1495824	6.5	-0.45778	N1O8S1	0	0.245808	17	0	1495824
CHOS		14	23		12	1	415.092	415.092	2426522	12.1	-0.988264	O12S1	3	0.371925	14	3	2426522
CHOS		19	27		6	2	415.125	415.126	1817503	8.5	-0.450033	O6S2	6	0.33808	19	6	1817503
CHON		17	23	2	10		415.136	415.136	1894305	8.9	0.355498	N2O10	7	0.327727	17	7	1894305
CHOS		20	31		5	2	415.162	415.162	1888677	8.9	-0.822378	O5S2	5	0.301735	20	5	1888677
CHONS		15	31	2	9	1	415.176	415.175	2022823	9.7	0.900775	N2O9S1	1	0.288015	15	1	2022823
CHOS		21	35		4	2	415.198	415.199	1835691	8.6	-0.688876	O4S2	4	0.26539	21	4	1835691
CHON		19	31	2	8		415.209	415.208	2167213	10.5	0.574121	N2O8	5	0.255037	19	5	2167213
CHON		16	35	2	10		415.23	415.229	2024880	9.7	0.716663	N2O10	0	0.233932	16	0	2024880
CHONS	N15	19	31	2	6	1	416.188	416.188	3451463	18.2	-0.972931	N2O6S1	5	0.276854	19	5	3451463
CHONS		13	25	2	11	1	417.118	417.118	3421401	18	0.894662	N2O11S1	2	0.347305	13	2	3421401
CHONS		17	25	2	8	1	417.134	417.133	5473499	30.2	0.933465	N2O8S1	6	0.332066	17	6	5473499
CHON		13	25	2	13		417.136	417.136	5657820	31.3	0.914281	N2O13	2	0.329567	13	2	5657820
CHOS		19	29		6	2	417.141	417.141	1702365	7.8	0.199405	O6S2	5	0.32468	19	5	1702365
CHONS		18	29	2	7	1	417.17	417.17	9392353	53.5	0.922357	N2O7S1	5	0.295721	18	5	9392353
CHOS		20	33		5	2	417.177	417.177	2017506	9.6	0.0205665	O5S2	4	0.288336	20	4	2017506
CHON		25	25	2	4		417.182	417.182	2329315	11.5	-4.81804e-05	N2O4	14	0.283849	25	14	2329315
CHON		18	29	2	9		417.188	417.188	2383588	11.8	0.678303	N2O9	5	0.277983	18	5	2383588
CHONS		16	23	2	9	1	419.113	419.113	3733521	19.8	0.844593	N2O9S1	6	0.355011	16	6	3733521
CHOS		25	23		4	1	419.132	419.132	1634836	7.4	0.00710969	O4S1	14	0.335754	25	14	1634836
CHON		13	27	2	13		419.152	419.151	2599447	13.1	0.886027	N2O13	1	0.316167	13	1	2599447
CHONS		14	31	2	10	1	419.17	419.17	1464409	6.3	0.903164	N2O10S1	0	0.297561	14	0	1464409
CHONS		18	31	2	7	1	419.186	419.185	9600540	54.8	0.894066	N2O7S1	4	0.282322	18	4	9600540
CHOS		27	17		3	1	421.09	421.09	2684227	13.6	0.732337	O3S1	19	0.379805	27	19	2684227
CHOS		21	25		5	2	421.115	421.115	1955143	9.3	-0.430809	O5S2	9	0.355332	21	9	1955143
CHONS		16	25	2	9	1	421.129	421.128	4538185	24.6	0.864296	N2O9S1	5	0.341612	16	5	4538185
CHO		14	29		14		421.156	421.156	1435725	6.2	-0.384703	O14	0	0.313989	14	0	1435725
CHONS		17	29	2	8	1	421.165	421.165	8076111	45.7	0.758325	N2O8S1	4	0.305267	17	4	8076111
CHON		17	29	2	10		421.183	421.182	2742609	13.9	0.896475	N2O10	4	0.287529	17	4	2742609
CHONS		18	33	2	7	1	421.201	421.201	14756692	85.4	0.91353	N2O7S1	3	0.268922	18	3	14756692
CHON		18	33	2	9		421.219	421.219	5375831	29.6	0.98044	N2O9	3	0.251184	18	3	5375831
CHONS		19	36	1	7	1	422.222	422.222	1729521	7.9	-0.720522	N1O7S1	2	0.249661	19	2	1729521
CHONS		18	19	2	8	1	423.087	423.087	1580662	7	-0.0251015	N2O8S1	10	0.385663	18	10	1580662
CHONS		20	27	2	6	1	423.16	423.159	1468801	6.4	0.898432	N2O6S1	8	0.312974	20	8	1468801
CHONS		17	31	2	8	1	423.181	423.18	6133893	34.1	0.683821	N2O8S1	3	0.291868	17	3	6133893
CHONS		18	35	2	7	1	423.217	423.217	20827274	121.5	0.743779	N2O7S1	2	0.255523	18	2	20827274
CHON		18	35	2	9		423.235	423.235	5080205	27.9	0.715867	N2O9	2	0.237785	18	2	5080205
CHONS		19	39	2	6	1	423.253	423.253	6813840	38.2	0.827353	N2O6S1	1	0.219178	19	1	6813840
CHONS		19	38	1	7	1	424.237	424.238	1628582	7.3	-0.764242	N1O7S1	1	0.236262	19	1	1628582
CHONS		18	21	2	8	1	425.102	425.103	1518377	6.7	-0.354315	N2O8S1	9	0.372264	18	9	1518377
CHOS		16	25		11	1	425.112	425.112	2020523	9.7	-0.38771	O11S1	4	0.362379	16	4	2020523
CHO		24	25		7		425.161	425.161	6705586	37.6	0.131197	O7	12	0.314162	24	12	6705586
CHONS		20	29	2	6	1	425.175	425.175	3091380	16.1	0.658975	N2O6S1	7	0.299574	20	7	3091380
CHONS		17	33	2	8	1	425.196	425.196	5177784	28.5	0.821691	N2O8S1	2	0.278469	17	2	5177784
CHON		17	33	2	10		425.214	425.214	5723578	31.8	0.864458	N2O10	2	0.26073	17	2	5723578
CHONS		18	37	2	7	1	425.233	425.232	14747069	85.6	0.716737	N2O7S1	1	0.242124	18	1	14747069
CHON		18	37	2	9		425.25	425.25	2597824	13.1	0.73599	N2O9	1	0.224385	18	1	2597824
CHONS		18	36	1	8	1	426.217	426.217	1531218	6.8	-0.726438	N1O8S1	1	0.259207	18	1	1531218
CHONS		17	19	2	9	1	427.082	427.082	1509588	6.6	0.149807	N2O9S1	9	0.395209	17	9	1509588
CHONS		10	23	2	14	1	427.088	427.087	2325461	11.5	0.952919	N2O14S1	0	0.389343	10	0	2325461
CHONS		18	23	2	8	1	427.118	427.118	2441434	12.2	0.513628	N2O8S1	8	0.358864	18	8	2441434
CHOS		27	23		3	1	427.137	427.137	2267357	11.1	0.0196187	O3S1	16	0.339607	27	16	2267357
CHONS		19	27	2	7	1	427.154	427.154	3269855	17.1	0.33894	N2O7S1	7	0.32252	19	7	3269855
CHOS		21	31		5	2	427.162	427.162	2656993	13.5	-0.916327	O5S2	6	0.315134	21	6	2656993
CHON		26	23	2	4		427.166	427.167	2500289	12.5	-0.959861	N2O4	16	0.310648	26	16	2500289
CHO		24	27		7		427.176	427.176	4983523	27.3	-0.0566981	O7	11	0.300763	24	11	4983523
CHONS		20	31	2	6	1	427.191	427.191	4664549	25.4	0.609048	N2O6S1	6	0.286175	20	6	4664549
CHOS		22	35		4	2	427.198	427.198	1497062	6.5	0.0327246	O4S2	5	0.278789	22	5	1497062
CHONS		17	35	2	8	1	427.212	427.212	3602664	19.1	0.841222	N2O8S1	1	0.265069	17	1	3602664
CHON		21	35	2	7		427.245	427.245	1621741	7.3	0.38334	N2O7	5	0.232092	21	5	1621741
CHONS		22	38	1	5	1	428.248	428.248	1552771	6.9	-0.871972	N1O5S1	4	0.230569	22	4	1552771
CHOS		16	29		9	2	429.126	429.126	2950663	15.2	-0.496405	O9S2	2	0.353319	16	2	2950663
CHONS		18	25	2	8	1	429.134	429.133	3993096	21.4	0.604427	N2O8S1	7	0.345465	18	7	3993096
CHOS		20	29		6	2	429.141	429.141	1705737	7.8	-0.854777	O6S2	6	0.33808	20	6	1705737
CHONS		15	29	2	10	1	429.155	429.155	7936011	45	0.695739	N2O10S1	2	0.32436	15	2	7936011
CHONS		19	29	2	7	1	429.17	429.17	5269517	29.1	0.593657	N2O7S1	6	0.30912	19	6	5269517
CHOS		21	33		5	2	429.177	429.178	2862606	14.7	-0.842123	O5S2	5	0.301735	21	5	2862606
CHONS		20	33	2	6	1	429.206	429.206	9547794	54.6	0.419798	N2O6S1	5	0.272776	20	5	9547794
CHON		16	33	2	11		429.209	429.209	1408307	6	0.983623	N2O11	1	0.270276	16	1	1408307
CHON		20	33	2	8		429.224	429.224	2275093	11.2	-0.329944	N2O8	5	0.255037	20	5	2275093
CHOS		14	23		13	1	431.086	431.087	1638697	7.4	-0.523375	O13S1	3	0.394871	14	3	1638697
CHONS		13	23	2	12	1	431.098	431.097	2990379	15.5	0.551568	N2O12S1	3	0.38365	13	3	2990379
CHONS		17	23	2	9	1	431.113	431.113	2645805	13.4	0.426756	N2O9S1	7	0.368411	17	7	2645805
CHONS		14	27	2	11	1	431.134	431.134	5082928	27.9	0.448074	N2O11S1	2	0.347305	14	2	5082928
CHONS		18	27	2	8	1	431.149	431.149	6077747	33.9	0.508826	N2O8S1	6	0.332066	18	6	6077747
CHON		14	27	2	13		431.152	431.152	2035699	9.8	0.304718	N2O13	2	0.329567	14	2	2035699
CHOS		27	27		3	1	431.169	431.169	2634549	13.3	0.181785	O3S1	14	0.312808	27	14	2634549
CHONS		19	31	2	7	1	431.186	431.186	7903544	44.8	0.521306	N2O7S1	5	0.295721	19	5	7903544
CHON		19	31	2	9		431.204	431.203	1971514	9.4	0.401156	N2O9	5	0.277983	19	5	1971514
CHONS		20	35	2	6	1	431.222	431.222	10443069	59.9	0.696114	N2O6S1	4	0.259376	20	4	10443069
CHOS		22	39		4	2	431.23	431.23	1638206	7.4	-0.199476	O4S2	3	0.251991	22	3	1638206
CHON		20	35	2	8		431.24	431.24	2248512	11	0.251322	N2O8	4	0.241638	20	4	2248512
CHOS		20	17		9	1	433.06	433.06	1553995	6.9	-0.170923	O9S1	12	0.423683	20	12	1553995
CHOS		28	17		3	1	433.09	433.09	1505231	6.6	0.0655288	O3S1	20	0.393204	28	20	1505231
CHONS		17	25	2	9	1	433.129	433.128	3048533	15.8	0.42477	N2O9S1	6	0.355011	17	6	3048533
CHON		13	25	2	14		433.131	433.131	1705813	7.8	0.313946	N2O14	2	0.352512	13	2	1705813
CHONS		14	29	2	11	1	433.15	433.15	2678872	13.6	0.492162	N2O11S1	1	0.333906	14	1	2678872
CHONS		18	29	2	8	1	433.165	433.165	5441114	30.1	0.460286	N2O8S1	5	0.318667	18	5	5441114
CHONS		15	33	2	10	1	433.186	433.186	4028509	21.6	0.412247	N2O10S1	0	0.297561	15	0	4028509
CHONS		19	33	2	7	1	433.201	433.201	9818720	56.2	0.588133	N2O7S1	4	0.282322	19	4	9818720
CHON		19	33	2	9		433.219	433.219	3527778	18.7	0.537788	N2O9	4	0.264583	19	4	3527778
CHONS		20	37	2	6	1	433.238	433.238	7779941	44	0.462056	N2O6S1	3	0.245977	20	3	7779941
CHON		23	49	2	5		433.365	433.364	2433399	12.1	0.772052	N2O5	0	0.119204	23	0	2433399
CHOS		28	19		3	1	435.106	435.106	2113908	10.3	0.203123	O3S1	19	0.379805	28	19	2113908
CHONS		16	23	2	10	1	435.108	435.108	2170997	10.6	-0.00326379	N2O10S1	6	0.377957	16	6	2170997
CHONS		17	27	2	9	1	435.144	435.144	4591738	25.1	0.721554	N2O9S1	5	0.341612	17	5	4591738
CHON		13	27	2	14		435.147	435.147	1514106	6.7	-0.285008	N2O14	1	0.339113	13	1	1514106
CHONS		18	31	2	8	1	435.181	435.18	7069567	39.9	0.481133	N2O8S1	4	0.305267	18	4	7069567
CHON		14	31	2	13		435.183	435.183	1862527	8.7	0.0950862	N2O13	0	0.302768	14	0	1862527
CHON		18	31	2	10		435.198	435.198	2525314	12.7	0.729736	N2O10	4	0.287529	18	4	2525314
CHON		22	31	2	7		435.214	435.214	5055364	27.8	0.21548	N2O7	8	0.27229	22	8	5055364
CHONS		19	35	2	7	1	435.217	435.217	10820484	62.3	0.585409	N2O7S1	3	0.268922	19	3	10820484
CHONS		20	39	2	6	1	435.253	435.253	5522314	30.6	0.368015	N2O6S1	2	0.232578	20	2	5522314
CHOS		20	21		9	1	437.091	437.091	1840785	8.6	0.700037	O9S1	10	0.396884	20	10	1840785
CHOS		28	21		3	1	437.122	437.122	1798806	8.4	-0.140968	O3S1	18	0.366406	28	18	1798806
CHONS		16	25	2	10	1	437.124	437.123	2846358	14.6	0.705933	N2O10S1	5	0.364557	16	5	2846358
CHONS		17	29	2	9	1	437.16	437.16	3730587	19.9	0.924101	N2O9S1	4	0.328213	17	4	3730587
CHOS		19	33		9	1	437.185	437.185	3366559	17.7	-0.786898	O9S1	3	0.303089	19	3	3366559
CHONS		18	33	2	8	1	437.196	437.196	7810209	44.3	0.387423	N2O8S1	3	0.291868	18	3	7810209
CHON		22	33	2	7		437.229	437.229	10331301	59.4	0.168744	N2O7	7	0.25889	22	7	10331301
CHONS		19	37	2	7	1	437.233	437.233	10517670	60.5	0.353999	N2O7S1	2	0.255523	19	2	10517670
CHONS		20	41	2	6	1	437.269	437.269	2215595	10.9	0.892311	N2O6S1	1	0.219178	20	1	2215595
CHONS		18	19	2	9	1	439.082	439.082	1810604	8.4	-0.195909	N2O9S1	10	0.408609	18	10	1810604
CHOS		28	23		3	1	439.137	439.137	2202292	10.8	0.155714	O3S1	17	0.353006	28	17	2202292
CHO		24	23		8		439.14	439.14	2370996	11.8	-0.340712	O8	13	0.350507	24	13	2370996
CHONS		20	27	2	7	1	439.154	439.154	2589111	13.1	0.397992	N2O7S1	8	0.335919	20	8	2589111
CHONS		17	31	2	9	1	439.176	439.175	2707129	13.8	0.418921	N2O9S1	3	0.314813	17	3	2707129
CHO		18	31		12		439.182	439.182	2286906	11.3	-0.4354	O12	3	0.308296	18	3	2286906
CHON		24	27	2	6		439.187	439.187	2627003	13.3	0.362442	N2O6	12	0.302941	24	12	2627003
CHONS		21	31	2	6	1	439.191	439.191	3180988	16.6	0.205332	N2O6S1	7	0.299574	21	7	3180988
CHO		22	31		9		439.197	439.197	1427388	6.1	0.94486	O9	7	0.293057	22	7	1427388
CHONS		18	35	2	8	1	439.212	439.212	5989823	33.4	0.453949	N2O8S1	2	0.278469	18	2	5989823
CHON		18	35	2	10		439.23	439.23	3551169	18.8	0.31323	N2O10	2	0.26073	18	2	3551169
CHON		22	35	2	7		439.245	439.245	3524547	18.7	0.0996708	N2O7	6	0.245491	22	6	3524547
CHONS		19	39	2	7	1	439.248	439.248	6268356	35.1	0.352374	N2O7S1	1	0.242124	19	1	6268356
CHONS		17	14	1	11	1	440.029	440.029	5184562	28.6	0.373111	N1O11S1	11	0.462036	17	11	5184562
CHOS		28	9		4	1	441.023	441.023	9010877	51.5	-0.151965	O4S1	24	0.469747	28	24	9010877
CHO		23	21		9		441.119	441.119	1483722	6.5	-0.170068	O9	13	0.373453	23	13	1483722
CHONS		19	25	2	8	1	441.134	441.133	2313676	11.4	0.565316	N2O8S1	8	0.358864	19	8	2313676
CHO		24	25		8		441.155	441.156	8244943	46.9	-0.339155	O8	12	0.337108	24	12	8244943
CHONS		20	29	2	7	1	441.17	441.17	3478225	18.4	0.87218	N2O7S1	7	0.32252	20	7	3478225
CHONS		17	33	2	9	1	441.191	441.191	1684180	7.7	0.145016	N2O9S1	2	0.301414	17	2	1684180
CHONS		21	33	2	6	1	441.206	441.206	5285591	29.2	0.227059	N2O6S1	6	0.286175	21	6	5285591
CHONS		18	37	2	8	1	441.228	441.227	3665113	19.5	0.474539	N2O8S1	1	0.265069	18	1	3665113
CHON		22	37	2	7		441.261	441.261	5627614	31.3	0.23519	N2O7	5	0.232092	22	5	5627614
CHO	C13	24	25		8		442.159	442.159	1959771	9.3	-0.35006	O8	12	0.334873	24	12	1959771
CHONS		23	40	1	5	1	442.263	442.264	1683305	7.7	-0.86695	N1O5S1	4	0.230569	23	4	1683305
CHONS		18	23	2	9	1	443.113	443.113	2082911	10.1	0.415199	N2O9S1	8	0.38181	18	8	2082911
CHONS		19	27	2	8	1	443.149	443.149	3349476	17.6	-0.114228	N2O8S1	7	0.345465	19	7	3349476
CHO		24	27		8		443.171	443.171	9260007	53	-0.382742	O8	11	0.323708	24	11	9260007
CHONS		20	31	2	7	1	443.186	443.186	5070825	27.9	0.191297	N2O7S1	6	0.30912	20	6	5070825
CHONS		17	35	2	9	1	443.207	443.207	2164204	10.5	0.279734	N2O9S1	1	0.288015	17	1	2164204
CHONS		21	35	2	6	1	443.222	443.222	8020974	45.6	0.113216	N2O6S1	5	0.272776	21	5	8020974
CHON		21	35	2	8		443.24	443.24	1580272	7.1	-0.274389	N2O8	5	0.255037	21	5	1580272
CHON		22	39	2	7		443.276	443.276	4791285	26.3	0.00852719	N2O7	4	0.218692	22	4	4791285
CHONS		18	25	2	9	1	445.129	445.129	3228915	16.9	0.21113	N2O9S1	7	0.368411	18	7	3228915
CHOS		16	29		12	1	445.139	445.139	1776628	8.2	-0.764302	O12S1	2	0.358526	16	2	1776628
CHONS		15	29	2	11	1	445.15	445.15	6501622	36.5	0.411502	N2O11S1	2	0.347305	15	2	6501622
CHONS		19	29	2	8	1	445.165	445.165	5258488	29.1	0.245706	N2O8S1	6	0.332066	19	6	5258488
CHOS		28	29		3	1	445.184	445.184	2733818	14	0.557926	O3S1	14	0.312808	28	14	2733818
CHONS		16	33	2	10	1	445.186	445.186	2866938	14.7	0.17651	N2O10S1	1	0.31096	16	1	2866938
CHONS		20	33	2	7	1	445.201	445.201	6908157	38.9	0.123045	N2O7S1	5	0.295721	20	5	6908157
CHON		20	33	2	9		445.219	445.219	2690815	13.7	-0.128072	N2O9	5	0.277983	20	5	2690815
CHONS		17	37	2	9	1	445.223	445.223	1539327	6.8	-0.462735	N2O9S1	0	0.274615	17	0	1539327
CHONS		21	37	2	6	1	445.238	445.238	8079618	45.9	0.0453239	N2O6S1	4	0.259376	21	4	8079618
CHONS		26	24	1	4	1	446.143	446.144	1417340	6.1	-0.91455	N1O4S1	15	0.355015	26	15	1417340
CHONS		17	23	2	10	1	447.108	447.108	1720574	7.9	-0.20447	N2O10S1	7	0.391356	17	7	1720574
CHONS		14	27	2	12	1	447.129	447.129	1662209	7.6	-0.0944249	N2O12S1	2	0.37025	14	2	1662209
CHONS		18	27	2	9	1	447.144	447.144	4122627	22.3	-0.10292	N2O9S1	6	0.355011	18	6	4122627
CHON		14	27	2	14		447.147	447.147	2839043	14.6	0.0804655	N2O14	2	0.352512	14	2	2839043
CHONS		15	31	2	11	1	447.165	447.165	6570502	37	-0.0823411	N2O11S1	1	0.333906	15	1	6570502
CHO		34	23		1		447.175	447.175	1451015	6.3	0.823346	O1	23	0.323882	34	23	1451015
CHONS		19	31	2	8	1	447.181	447.181	6318600	35.5	0.266961	N2O8S1	5	0.318667	19	5	6318600
CHON		19	31	2	10		447.198	447.198	2630154	13.4	0.0393112	N2O10	5	0.300928	19	5	2630154
CHONS		20	35	2	7	1	447.217	447.217	8806924	50.4	0.167212	N2O7S1	4	0.282322	20	4	8806924
CHON		20	35	2	9		447.235	447.235	3105295	16.2	0.565653	N2O9	4	0.264583	20	4	3105295
CHONS		21	39	2	6	1	447.253	447.253	5486098	30.5	0.0451196	N2O6S1	3	0.245977	21	3	5486098
CHONS	C13	20	35	2	7	1	448.22	448.22	2102163	10.2	-0.112405	N2O7S1	4	0.280087	20	4	2102163
CHOS		29	21		3	1	449.122	449.122	2048522	9.9	-0.203998	O3S1	19	0.379805	29	19	2048522
CHOS		15	29		13	1	449.133	449.133	1579532	7.1	0.432789	O13S1	1	0.368072	15	1	1579532
CHONS		18	29	2	9	1	449.16	449.16	4040463	21.8	0.899412	N2O9S1	5	0.341612	18	5	4040463
CHON		14	29	2	14		449.162	449.162	2158607	10.5	0.23595	N2O14	1	0.339113	14	1	2158607
CHONS		19	33	2	8	1	449.196	449.196	6896404	39	0.243501	N2O8S1	4	0.305267	19	4	6896404
CHON		19	33	2	10		449.214	449.214	3140374	16.4	0.0613959	N2O10	4	0.287529	19	4	3140374
CHONS		20	37	2	7	1	449.233	449.233	8279833	47.3	0.255502	N2O7S1	3	0.268922	20	3	8279833
CHON		20	37	2	9		449.25	449.251	2321691	11.5	-0.460812	N2O9	3	0.251184	20	3	2321691
CHONS		21	41	2	6	1	449.269	449.269	3064606	16	0.000400428	N2O6S1	2	0.232578	21	2	3064606
CHOS		29	23		3	1	451.137	451.138	2721811	13.9	-0.868073	O3S1	18	0.366406	29	18	2721811
CHOS		15	31		13	1	451.149	451.149	1694996	7.8	-0.389273	O13S1	0	0.354673	15	0	1694996
CHONS		18	31	2	9	1	451.176	451.176	4051992	21.9	-0.168493	N2O9S1	4	0.328213	18	4	4051992
CHON		18	31	2	11		451.193	451.193	2136090	10.4	0.95786	N2O11	4	0.310474	18	4	2136090
CHOS		27	31		4	1	451.195	451.194	1927194	9.1	0.893139	O4S1	12	0.308955	27	12	1927194
CHONS		19	35	2	8	1	451.212	451.212	7628829	43.4	0.0872758	N2O8S1	3	0.291868	19	3	7628829
CHON		19	35	2	10		451.23	451.23	2355743	11.7	0.460032	N2O10	3	0.27413	19	3	2355743
CHONS		20	39	2	7	1	451.248	451.248	5532705	30.8	-0.166693	N2O7S1	2	0.255523	20	2	5532705
CHO		33	39		1		451.301	451.3	1688104	7.7	0.837978	O1	14	0.203288	33	14	1688104
CHONS		19	21	2	9	1	453.097	453.097	1840912	8.6	-0.189849	N2O9S1	10	0.408609	19	10	1840912
CHOS		21	25		7	2	453.105	453.105	1864721	8.8	-0.733208	O7S2	9	0.401223	21	9	1864721
CHONS		17	29	2	10	1	453.155	453.155	2591767	13.1	0.703027	N2O10S1	4	0.351158	17	4	2591767
CHON		17	29	2	12		453.173	453.172	2120986	10.3	0.301827	N2O12	4	0.33342	17	4	2120986
CHOS		26	29		5	1	453.174	453.174	1793562	8.3	0.347725	O5S1	12	0.331901	26	12	1793562
CHONS		18	33	2	9	1	453.191	453.191	3753244	20.1	0.0529134	N2O9S1	3	0.314813	18	3	3753244
CHONS		22	33	2	6	1	453.206	453.207	5109022	28.2	-0.220253	N2O6S1	7	0.299574	22	7	5109022
CHON		22	33	2	8		453.224	453.224	1902624	9	-0.378665	N2O8	7	0.281836	22	7	1902624
CHONS		19	37	2	8	1	453.228	453.228	7120161	40.3	0.108952	N2O8S1	2	0.278469	19	2	7120161
CHON		19	37	2	10		453.245	453.245	1653539	7.5	-0.00533949	N2O10	2	0.26073	19	2	1653539
CHO		24	37		8		453.249	453.249	3786020	20.3	0.133216	O8	6	0.256712	24	6	3786020
CHONS		20	41	2	7	1	453.264	453.264	2458406	12.3	-0.276263	N2O7S1	1	0.242124	20	1	2458406
CHOS		25	27		4	2	455.136	455.135	1603604	7.2	0.68986	O4S2	12	0.372585	25	12	1603604
CHONS		20	27	2	8	1	455.149	455.149	2120469	10.3	-0.221071	N2O8S1	8	0.358864	20	8	2120469
CHOS		19	35		8	2	455.178	455.178	1697817	7.8	-0.0387104	O8S2	2	0.330373	19	2	1697817
CHONS		21	31	2	7	1	455.186	455.186	2898970	15	-0.341004	N2O7S1	7	0.32252	21	7	2898970
CHONS		18	35	2	9	1	455.207	455.207	2565149	13	-0.188969	N2O9S1	2	0.301414	18	2	2565149
CHONS		22	35	2	6	1	455.222	455.222	3628575	19.4	-0.28518	N2O6S1	6	0.286175	22	6	3628575
CHON		22	35	2	8		455.24	455.24	1578529	7.1	-0.574686	N2O8	6	0.268437	22	6	1578529
CHOS		24	39		6	1	455.247	455.247	2263074	11.2	0.817533	O6S1	5	0.261051	24	5	2263074
CHON		28	26	1	5		456.182	456.181	1818263	8.5	0.889075	N1O5	16	0.327731	28	16	1818263
CHOS		28	9		5	1	457.018	457.018	2056447	9.9	-0.355391	O5S1	24	0.492692	28	24	2056447
CHONS		13	17	2	14	1	457.041	457.04	1692930	7.7	0.671669	N2O14S1	6	0.469739	13	6	1692930
CHO		34	17		2		457.123	457.123	6368013	35.8	0.946746	O2	26	0.387025	34	26	6368013
CHONS		19	25	2	9	1	457.129	457.128	1750669	8.1	0.358717	N2O9S1	8	0.38181	19	8	1750669
CHOS		25	29		4	2	457.151	457.151	2924304	15.1	0.861815	O4S2	11	0.359185	25	11	2924304
CHONS		20	29	2	8	1	457.165	457.165	3666194	19.6	-0.263844	N2O8S1	7	0.345465	20	7	3666194
CHONS		21	33	2	7	1	457.201	457.201	4616470	25.3	-0.0770341	N2O7S1	6	0.30912	21	6	4616470
CHONS		18	37	2	9	1	457.223	457.223	1492249	6.5	-0.210007	N2O9S1	1	0.288015	18	1	1492249
CHONS		22	37	2	6	1	457.238	457.238	4676379	25.6	-0.240182	N2O6S1	5	0.272776	22	5	4676379
CHON		22	37	2	8		457.256	457.256	3276573	17.2	-0.287848	N2O8	5	0.255037	22	5	3276573
CHONS		18	23	2	10	1	459.108	459.108	1643777	7.5	0.105814	N2O10S1	8	0.404755	18	8	1643777
CHON		25	19	2	7		459.12	459.119	2238466	11	0.923027	N2O7	17	0.392883	25	17	2238466
CHONS		19	27	2	9	1	459.144	459.144	2520837	12.7	-0.318027	N2O9S1	7	0.368411	19	7	2520837
CHONS		16	31	2	11	1	459.165	459.166	8906760	51.1	-0.363312	N2O11S1	2	0.347305	16	2	8906760
CHONS		20	31	2	8	1	459.181	459.181	4475914	24.5	-0.0231284	N2O8S1	6	0.332066	20	6	4475914
CHONS		21	35	2	7	1	459.217	459.217	6637582	37.5	-0.359787	N2O7S1	5	0.295721	21	5	6637582
CHON		21	35	2	9		459.235	459.235	2032400	9.8	-0.0588372	N2O9	5	0.277983	21	5	2032400
CHONS		18	39	2	9	1	459.238	459.238	2090513	10.1	-0.18731	N2O9S1	0	0.274615	18	0	2090513
CHONS		22	39	2	6	1	459.253	459.254	4511763	24.7	-0.239127	N2O6S1	4	0.259376	22	4	4511763
CHON		22	39	2	8		459.271	459.271	2278677	11.3	-0.547868	N2O8	4	0.241638	22	4	2278677
CHO		27	39		6		459.275	459.275	2370581	11.8	0.612225	O6	8	0.23762	27	8	2370581
CHON		26	22	1	7		460.14	460.14	1827710	8.6	0.944886	N1O7	16	0.373622	26	16	1827710
CHONS	C13	16	31	2	11	1	460.169	460.169	2828930	14.6	-0.199888	N2O11S1	2	0.345071	16	2	2828930
CHON		28	17	2	5		461.114	461.114	1542644	6.8	0.79065	N2O5	21	0.40059	28	21	1542644
CHONS		15	29	2	12	1	461.145	461.145	2119928	10.3	-0.395147	N2O12S1	2	0.37025	15	2	2119928
CHONS		19	29	2	9	1	461.16	461.16	3354873	17.7	-0.143161	N2O9S1	6	0.355011	19	6	3354873
CHON		15	29	2	14		461.162	461.163	2853626	14.7	-0.399035	N2O14	2	0.352512	15	2	2853626
CHOS		17	33		12	1	461.17	461.17	1574650	7	-0.282369	O12S1	1	0.345127	17	1	1574650
CHON		19	29	2	11		461.178	461.178	1978107	9.5	-0.797567	N2O11	6	0.337273	19	6	1978107
CHONS		20	33	2	8	1	461.196	461.196	5989630	33.6	-0.261537	N2O8S1	5	0.318667	20	5	5989630
CHON		21	37	2	9		461.25	461.25	1813764	8.5	0.0281407	N2O9	4	0.264583	21	4	1813764
CHONS		22	41	2	6	1	461.269	461.269	3266822	17.2	-0.108007	N2O6S1	3	0.245977	22	3	3266822
CHONS	C13	16	33	2	11	1	462.184	462.185	3466100	18.4	-0.393744	N2O11S1	1	0.331671	16	1	3466100
CHON		32	48	1	1		462.374	462.374	1445002	6.3	0.988766	N1O1	9	0.142154	32	9	1445002
CHOS		16	15		12	2	463.001	463.001	16280020	95.4	0.90881	O12S2	9	0.51595	16	9	16280020
CHO		36	15		1		463.113	463.113	1949409	9.3	-0.781278	O1	29	0.404278	36	29	1949409
CHONS		14	27	2	13	1	463.124	463.124	1942755	9.2	-0.124416	N2O13S1	2	0.393196	14	2	1942755
CHONS		18	27	2	10	1	463.139	463.139	2308580	11.4	-0.024658	N2O10S1	6	0.377957	18	6	2308580
CHON		15	31	2	14		463.178	463.178	4008937	21.7	-0.483659	N2O14	1	0.339113	15	1	4008937
CHON		19	31	2	11		463.193	463.193	1416171	6.1	-0.232776	N2O11	5	0.323874	19	5	1416171
CHON		20	35	2	10		463.23	463.23	1910639	9.1	-0.156337	N2O10	4	0.287529	20	4	1910639
CHONS		21	39	2	7	1	463.248	463.248	5657585	31.6	-0.227135	N2O7S1	3	0.268922	21	3	5657585
CHONS		22	43	2	6	1	463.285	463.285	2100982	10.2	0.475258	N2O6S1	2	0.232578	22	2	2100982
CHOS		23	29		6	2	465.141	465.141	1762894	8.2	-0.229651	O6S2	9	0.378278	23	9	1762894
CHONS		18	29	2	10	1	465.155	465.155	2716367	13.9	0.190431	N2O10S1	5	0.364557	18	5	2716367
CHONS		19	33	2	9	1	465.191	465.191	4084948	22.1	-0.0559342	N2O9S1	4	0.328213	19	4	4084948
CHONS		23	33	2	6	1	465.206	465.207	2096597	10.2	-0.279059	N2O6S1	8	0.312974	23	8	2096597
CHONS		20	37	2	8	1	465.228	465.228	5222104	28.9	-0.280766	N2O8S1	3	0.291868	20	3	5222104
CHON		20	37	2	10		465.245	465.246	1704154	7.8	-0.521059	N2O10	3	0.27413	20	3	1704154
CHONS		21	41	2	7	1	465.264	465.264	3159772	16.6	-0.140179	N2O7S1	2	0.255523	21	2	3159772
CHON		24	23	2	8		467.146	467.146	1716147	7.9	0.553103	N2O8	14	0.375631	24	14	1716147
CHONS		19	35	2	9	1	467.207	467.207	3283130	17.3	-0.0770967	N2O9S1	3	0.314813	19	3	3283130
CHONS		20	39	2	8	1	467.243	467.243	3292094	17.3	-0.193946	N2O8S1	2	0.278469	20	2	3292094
CHO		32	35		3		467.259	467.259	1484736	6.5	0.87185	O3	15	0.262578	32	15	1484736
CHOS		18	13		11	2	468.99	468.991	1971329	9.4	-0.178725	O11S2	12	0.533203	18	12	1971329
CHO		28	21		7		469.129	469.129	1621777	7.3	0.353378	O7	18	0.394558	28	18	1621777
CHOS		26	29		4	2	469.151	469.151	1691283	7.7	0.626621	O4S2	12	0.372585	26	12	1691283
CHON		24	25	2	8		469.162	469.161	2006676	9.6	0.785188	N2O8	13	0.362232	24	13	2006676
CHONS		18	33	2	10	1	469.186	469.186	1471255	6.4	0.508497	N2O10S1	3	0.337759	18	3	1471255
CHON		22	33	2	9		469.219	469.22	3312795	17.5	-0.888753	N2O9	7	0.304781	22	7	3312795
CHO		32	37		3		469.275	469.274	3558049	18.9	0.932034	O3	14	0.249179	32	14	3558049
CHON		31	37	2	2		469.286	469.286	1771682	8.2	0.0655888	N2O2	14	0.237958	31	14	1771682
CHOS		26	31		4	2	471.167	471.167	3004784	15.6	0.0084469	O4S2	11	0.359185	26	11	3004784
CHON		24	27	2	8		471.177	471.177	3859313	20.8	0.951616	N2O8	12	0.348832	24	12	3859313
CHON		22	35	2	9		471.235	471.235	1565687	7	-0.927394	N2O9	6	0.291382	22	6	1565687
CHONS		19	39	2	9	1	471.238	471.238	1513336	6.7	0.496522	N2O9S1	1	0.288015	19	1	1513336
CHON		33	31	2	1		471.244	471.244	1590136	7.1	0.79827	N2O1	19	0.282009	33	19	1590136
CHO		32	39		3		471.29	471.29	1719677	7.9	0.249061	O3	13	0.23578	32	13	1719677
CHONS		27	22	1	5	1	472.122	472.123	1410263	6	-0.81212	N1O5S1	17	0.40476	27	17	1410263
CHONS		27	38	1	4	1	472.253	472.253	7247333	41.1	-0.54636	N1O4S1	9	0.27462	27	9	7247333
CHON		26	21	2	7		473.135	473.135	1745987	8.1	0.472972	N2O7	17	0.392883	26	17	1745987
CHON		23	25	2	9		473.157	473.156	1889349	8.9	0.936223	N2O9	12	0.371778	23	12	1889349
CHONS		20	29	2	9	1	473.16	473.16	2016070	9.7	-0.13953	N2O9S1	7	0.368411	20	7	2016070
CHO		36	25		1		473.191	473.191	1691593	7.7	0.799212	O1	24	0.337281	36	24	1691593
CHON		21	33	2	10		473.214	473.214	1499339	6.6	-0.850398	N2O10	6	0.314327	21	6	1499339
CHO		30	33		5		473.233	473.233	4502094	24.6	0.246348	O5	14	0.29507	30	14	4502094
CHON		26	36	1	7		474.25	474.25	4819641	26.5	-0.685757	N1O7	9	0.279827	26	9	4819641
CHON		25	19	2	8		475.115	475.115	1574418	7	0.143923	N2O8	17	0.415829	25	17	1574418
CHON		26	23	2	7		475.151	475.151	1506582	6.6	0.91293	N2O7	16	0.379484	26	16	1506582
CHO		28	27		7		475.176	475.176	2598681	13.2	0.180522	O7	15	0.35436	28	15	2598681
CHON		16	31	2	14		475.178	475.178	2116377	10.3	-0.829205	N2O14	2	0.352512	16	2	2116377
CHO		31	39		4		475.285	475.285	1688996	7.7	0.277686	O4	12	0.245326	31	12	1688996
CHO		33	47		2		475.358	475.358	2280748	11.3	0.573841	O2	10	0.172636	33	10	2280748
CHO		34	51		1		475.395	475.394	1507631	6.6	0.416875	O1	9	0.136292	34	9	1507631
CHON		28	30	1	6		476.208	476.208	1645699	7.5	0.189371	N1O6	14	0.323878	28	14	1645699
CHON		30	38	1	4		476.281	476.28	2948490	15.3	0.67393	N1O4	12	0.251188	30	12	2948490
CHOS		17	17		12	2	477.017	477.016	3607509	19.3	0.651507	O12S2	9	0.51595	17	9	3607509
CHONS		18	25	2	11	1	477.118	477.118	1460063	6.3	0.803113	N2O11S1	7	0.414302	18	7	1460063
CHO		27	25		8		477.155	477.155	2454499	12.3	0.252287	O8	15	0.377306	27	15	2454499
CHON		26	25	2	7		477.167	477.166	1572836	7	0.615676	N2O7	15	0.366085	26	15	1572836
CHO		35	25		2		477.186	477.186	1955558	9.3	0.152519	O2	23	0.346827	35	23	1955558
CHON		34	25	2	1		477.197	477.197	2310119	11.5	0.285374	N2O1	23	0.335607	34	23	2310119
CHO		25	33		9		477.213	477.213	4121577	22.3	0.345715	O9	9	0.319855	25	9	4121577
CHO		30	37		5		477.265	477.265	2944494	15.3	0.0556922	O5	12	0.268271	30	12	2944494
CHON		29	36	1	5		478.26	478.259	1412946	6.1	0.91076	N1O5	12	0.274134	29	12	1412946
CHON		30	40	1	4		478.296	478.296	6553174	37	0.880166	N1O4	11	0.237789	30	11	6553174
CHOS		16	15		15	1	479.014	479.014	1601949	7.2	-0.0134027	O15S1	9	0.521157	16	9	1601949
CHO		21	19		13		479.083	479.083	2009252	9.6	-0.74438	O13	12	0.451835	21	12	2009252
CHOS		17	35		13	1	479.18	479.18	1442733	6.2	0.927375	O13S1	0	0.354673	17	0	1442733
CHO		29	35		6		479.244	479.244	4986548	27.5	0.294589	O6	12	0.291217	29	12	4986548
CHON		29	38	1	5		480.276	480.276	1483032	6.5	0.0116181	N1O5	11	0.260734	29	11	1483032
CHOS		30	25		4	1	481.148	481.148	1707629	7.8	0.234813	O4S1	18	0.389351	30	18	1707629
CHON		25	25	2	8		481.162	481.162	1549422	6.9	0.204463	N2O8	14	0.375631	25	14	1549422
CHONS		19	33	2	10	1	481.186	481.186	1674352	7.6	-0.127643	N2O10S1	4	0.351158	19	4	1674352
CHO		35	29		2		481.217	481.217	3391859	18	0.213583	O2	21	0.320029	35	21	3391859
CHONS		20	37	2	9	1	481.223	481.223	2693236	13.8	-0.199534	N2O9S1	3	0.314813	20	3	2693236
CHO		32	33		4		481.238	481.238	12296565	71.5	0.211911	O4	16	0.298923	32	16	12296565
CHO		29	37		6		481.26	481.26	2456311	12.3	-0.101442	O6	11	0.277818	29	11	2456311
CHO		33	37		3		481.275	481.275	2248569	11.1	0.202337	O3	15	0.262578	33	15	2248569
CHOS		18	11		12	2	482.97	482.969	3373081	17.8	0.539951	O12S2	13	0.569548	18	13	3373081
CHON		24	23	2	9		483.141	483.141	1470249	6.4	0.0682615	N2O9	14	0.398576	24	14	1470249
CHO		37	23		1		483.175	483.176	1513005	6.7	-0.831624	O1	26	0.36408	37	26	1513005
CHON		29	27	2	5		483.193	483.192	1834542	8.6	0.485479	N2O5	17	0.346993	29	17	1834542
CHONS		19	35	2	10	1	483.202	483.201	1868591	8.8	0.886958	N2O10S1	3	0.337759	19	3	1868591
CHO		31	31		5		483.218	483.218	2477873	12.5	-0.0691616	O5	16	0.321869	31	16	2477873
CHONS		20	39	2	9	1	483.238	483.238	1977394	9.4	0.442804	N2O9S1	2	0.301414	20	2	1977394
CHO		32	35		4		483.254	483.254	2681396	13.7	-0.0786752	O4	15	0.285524	32	15	2681396
CHONS		21	43	2	8	1	483.275	483.275	1490742	6.5	-0.208205	N2O8S1	1	0.265069	21	1	1490742
CHOS		17	9		15	1	484.967	484.967	2026706	9.7	0.254821	O15S1	13	0.574755	17	13	2026706
CHON		27	21	2	7		485.135	485.135	1951457	9.3	0.0284042	N2O7	18	0.406283	27	18	1951457
CHO		30	29		6		485.197	485.197	2384359	11.9	0.167313	O6	16	0.344814	30	16	2384359
CHO		31	33		5		485.233	485.233	4609770	25.3	0.157821	O5	15	0.308469	31	15	4609770
CHO		32	37		4		485.27	485.27	11997933	69.7	0.168937	O4	14	0.272125	32	14	11997933
CHON		31	37	2	3		485.281	485.281	1707886	7.8	0.258366	N2O3	14	0.260904	31	14	1707886
CHO		33	41		3		485.306	485.306	6951665	39.4	-0.04661	O3	13	0.23578	33	13	6951665
CHO		30	31		6		487.213	487.212	3341723	17.7	0.269246	O6	15	0.331415	30	15	3341723
CHO		31	35		5		487.249	487.249	4980639	27.5	0.259785	O5	14	0.29507	31	14	4980639
CHO		28	39		7		487.27	487.27	3659168	19.6	0.0529068	O7	9	0.273964	28	9	3659168
CHO		32	39		4		487.285	487.285	3690914	19.8	0.168238	O4	13	0.258725	32	13	3690914
CHON		23	22	1	11		488.12	488.119	1456875	6.3	0.723552	N1O11	13	0.425206	23	13	1456875
CHON		33	30	1	3		488.223	488.223	6702068	37.9	-0.519476	N1O3	19	0.322038	33	19	6702068
CHONS		25	46	1	6	1	488.305	488.305	1846267	8.7	0.555349	N1O6S1	3	0.240115	25	3	1846267
CHON		26	21	2	8		489.13	489.13	2418242	12.1	-0.248646	N2O8	17	0.415829	26	17	2418242
CHO		24	25		11		489.14	489.14	1514563	6.7	0.13121	O11	12	0.405944	24	12	1514563
CHO		29	29		7		489.192	489.192	2560327	13	0.318443	O7	15	0.35436	29	15	2560327
CHONS		18	37	2	11	1	489.212	489.212	1406409	6	0.885464	N2O11S1	1	0.333906	18	1	1406409
CHO		30	33		6		489.228	489.228	3797067	20.4	0.0228521	O6	14	0.318015	30	14	3797067
CHO		31	37		5		489.265	489.265	3010126	15.7	-0.252256	O5	13	0.281671	31	13	3010126
CHON		19	41	2	12		489.266	489.267	1804366	8.4	-0.742377	N2O12	0	0.279823	19	0	1804366
CHOS		29	45		4	1	489.304	489.305	31450192	186.8	-0.79096	O4S1	7	0.241959	29	7	31450192
CHO		34	49		2		489.374	489.374	2816343	14.5	-0.0760566	O2	10	0.172636	34	10	2816343
CHON		19	40	1	13		490.251	490.251	1573281	7	-0.158327	N1O13	0	0.296906	19	0	1573281
CHOS	C13	29	45		4	1	490.308	490.308	8842406	50.8	-0.861056	O4S1	7	0.239724	29	7	8842406
CHON		29	19	2	6		491.125	491.125	3884778	20.9	-0.164561	N2O6	21	0.423535	29	21	3884778
CHO		24	27		11		491.156	491.156	4215021	22.9	0.130671	O11	11	0.392545	24	11	4215021
CHONS		20	31	2	10	1	491.17	491.17	2425070	12.1	0.38394	N2O10S1	6	0.377957	20	6	2425070
CHO		25	31		10		491.192	491.192	5819632	32.6	0.243448	O10	10	0.3562	25	10	5819632
CHO		29	31		7		491.208	491.208	3153649	16.5	0.0117667	O7	14	0.340961	29	14	3153649
CHO		30	35		6		491.244	491.244	3280116	17.3	0.124541	O6	13	0.304616	30	13	3280116
CHO		34	35		3		491.259	491.259	1831413	8.6	-0.066401	O3	17	0.289377	34	17	1831413
CHO		31	39		5		491.28	491.28	1981687	9.5	0.0948133	O5	12	0.268271	31	12	1981687
CHO		33	47		3		491.353	491.353	1587965	7.1	0.503467	O3	10	0.195582	33	10	1587965
CHONS		16	30	1	14	1	492.139	492.139	1610046	7.2	0.95091	N1O14S1	2	0.410279	16	2	1610046
CHON		32	30	1	4		492.218	492.218	2174788	10.6	0.672425	N1O4	18	0.331584	32	18	2174788
CHOS		23	25		8	2	493.1	493.1	3323276	17.5	-0.968608	O8S2	11	0.450967	23	11	3323276
CHONS		16	33	2	13	1	493.171	493.171	1797009	8.4	0.146764	N2O13S1	1	0.379797	16	1	1797009
CHONS		20	33	2	10	1	493.186	493.186	2799251	14.4	-0.266472	N2O10S1	5	0.364557	20	5	2799251
CHO		29	33		7		493.223	493.223	2999190	15.6	0.0928178	O7	13	0.327562	29	13	2999190
CHO		26	37		9		493.244	493.244	5034903	27.8	0.59804	O9	8	0.306456	26	8	5034903
CHO		30	37		6		493.26	493.26	3412377	18.1	-0.119248	O6	12	0.291217	30	12	3412377
CHO		34	37		3		493.275	493.275	1993114	9.5	-0.289129	O3	16	0.275978	34	16	1993114
CHONS		23	45	2	7	1	493.295	493.295	1724315	7.9	-0.172757	N2O7S1	2	0.255523	23	2	1724315
CHOS		27	27		5	2	495.131	495.131	1478700	6.4	-0.669359	O5S2	14	0.422329	27	14	1478700
CHO		30	23		7		495.145	495.145	3727917	20	-0.674994	O7	19	0.407957	30	19	3727917
CHO		38	23		1		495.175	495.176	1878320	8.9	-0.85186	O1	27	0.377479	38	27	1878320
CHO		29	35		7		495.239	495.239	2956341	15.3	0.294363	O7	12	0.314162	29	12	2956341
CHO		33	35		4		495.254	495.254	11843126	68.8	0.0241894	O4	16	0.298923	33	16	11843126
CHO		34	39		3		495.29	495.29	1560888	6.9	0.236992	O3	15	0.262578	34	15	1560888
CHON		29	22	1	7		496.14	496.14	1502586	6.6	0.352279	N1O7	19	0.41382	29	19	1502586
CHOS		30	25		5	1	497.143	497.142	2662598	13.6	0.980764	O5S1	18	0.412297	30	18	2662598
CHO		30	25		7		497.161	497.16	1751879	8.1	0.232882	O7	18	0.394558	30	18	1751879
CHONS		19	33	2	11	1	497.181	497.181	1577672	7	-0.0137175	N2O11S1	4	0.374104	19	4	1577672
CHO		31	29		6		497.197	497.197	1582666	7.1	0.304064	O6	17	0.358213	31	17	1582666
CHO		32	33		5		497.233	497.233	2145740	10.5	0.0735669	O5	16	0.321869	32	16	2145740
CHON		24	23	2	10		499.136	499.136	1460056	6.3	-0.565818	N2O10	14	0.421522	24	14	1460056
CHOS		27	31		5	2	499.162	499.162	1438682	6.2	-0.00284497	O5S2	12	0.39553	27	12	1438682
CHON		25	27	2	9		499.172	499.172	2040923	9.8	-0.43476	N2O9	13	0.385177	25	13	2040923
CHO		32	35		5		499.249	499.249	14602080	85.5	-0.287272	O5	15	0.308469	32	15	14602080
CHO		33	39		4		499.285	499.285	7374691	41.9	-0.196321	O4	14	0.272125	33	14	7374691
CHONS		21	29	2	10	1	501.155	501.155	1572199	7	-0.262235	N2O10S1	8	0.404755	21	8	1572199
CHONS		18	33	2	12	1	501.176	501.176	1575272	7	-0.124148	N2O12S1	3	0.38365	18	3	1575272
CHON		25	29	2	9		501.188	501.188	2143721	10.5	-0.552727	N2O9	12	0.371778	25	12	2143721
CHONS		19	37	2	11	1	501.212	501.212	2911979	15.1	-0.213123	N2O11S1	2	0.347305	19	2	2911979
CHO		31	33		6		501.228	501.228	3498988	18.6	0.142011	O6	15	0.331415	31	15	3498988
CHO		28	37		8		501.249	501.25	1820141	8.5	-0.378295	O8	10	0.310309	28	10	1820141
CHO		32	37		5		501.265	501.265	14700526	86.1	-0.14647	O5	14	0.29507	32	14	14700526
CHO		33	41		4		501.301	501.301	7210993	41	0.10369	O4	13	0.258725	33	13	7210993
CHO		36	53		1		501.41	501.41	3805176	20.5	-0.083405	O1	10	0.149691	36	10	3805176
CHON		24	24	1	11		502.135	502.136	7239722	41.1	-0.252562	N1O11	13	0.425206	24	13	7239722
CHON		28	24	1	8		502.151	502.15	1569195	7	0.835167	N1O8	17	0.409967	28	17	1569195
CHON		30	32	1	6		502.224	502.223	1571376	7	0.756993	N1O6	15	0.337277	30	15	1571376
CHON		20	40	1	13		502.251	502.251	1592114	7.1	-0.632394	N1O13	1	0.310305	20	1	1592114
CHON		27	23	2	8		503.146	503.146	1472110	6.4	0.374404	N2O8	17	0.415829	27	17	1472110
CHO		26	31		10		503.192	503.192	2135153	10.4	0.0786576	O10	11	0.369599	26	11	2135153
CHO		27	35		9		503.229	503.229	1641715	7.4	-0.705485	O9	10	0.333255	27	10	1641715
CHO		31	35		6		503.244	503.244	3193204	16.8	-0.255979	O6	14	0.318015	31	14	3193204
CHON		34	35	2	2		503.27	503.27	1408630	6	0.33934	N2O2	18	0.291555	34	18	1408630
CHO		35	51		2		503.389	503.389	1652478	7.5	0.402829	O2	10	0.172636	35	10	1652478
CHO		36	55		1		503.426	503.426	5820545	32.6	-0.142663	O1	9	0.136292	36	9	5820545
CHON		24	26	1	11		504.151	504.151	1665456	7.6	-0.727599	N1O11	12	0.411806	24	12	1665456
CHON		20	42	1	13		504.266	504.266	2892471	15	-0.0746037	N1O13	0	0.296906	20	0	2892471
CHO		25	29		11		505.172	505.171	3762674	20.2	0.107251	O11	11	0.392545	25	11	3762674
CHON		31	25	2	5		505.177	505.177	1488626	6.5	0.642507	N2O5	20	0.38719	31	20	1488626
CHOS		19	37		13	1	505.196	505.196	2187507	10.7	-0.862279	O13S1	1	0.368072	19	1	2187507
CHO		26	33		10		505.208	505.208	13363444	78	-0.258151	O10	10	0.3562	26	10	13363444
CHO		30	33		7		505.223	505.223	2771445	14.2	-0.245872	O7	14	0.340961	30	14	2771445
CHO		35	37		3		505.275	505.275	1950968	9.3	-0.974955	O3	17	0.289377	35	17	1950968
CHON		29	32	1	7		506.218	506.219	1607475	7.2	-0.998028	N1O7	14	0.346823	29	14	1607475
CHON		30	36	1	6		506.255	506.254	1465013	6.4	0.889236	N1O6	13	0.310478	30	13	1465013
CHOS		26	35		8	1	507.206	507.205	5096816	28.2	0.949082	O8S1	9	0.360539	26	9	5096816
CHOS		19	39		13	1	507.212	507.212	1672816	7.6	-0.622265	O13S1	0	0.354673	19	0	1672816
CHO		30	35		7		507.239	507.239	2836338	14.6	0.0902531	O7	13	0.327562	30	13	2836338
CHONS		26	39	2	6	1	507.253	507.254	2211699	10.9	-0.275642	N2O6S1	8	0.312974	26	8	2211699
CHO		31	39		6		507.275	507.275	2102900	10.2	0.00232596	O6	12	0.291217	31	12	2102900
CHO		35	39		3		507.29	507.29	1957749	9.3	0.231386	O3	16	0.275978	35	16	1957749
CHO		29	33		8		509.218	509.218	1709031	7.8	-0.352737	O8	13	0.350507	29	13	1709031
CHO		33	33		5		509.233	509.234	2124776	10.3	-0.49765	O5	17	0.335268	33	17	2124776
CHO		30	37		7		509.254	509.255	2586089	13.1	-0.61702	O7	12	0.314162	30	12	2586089
CHO		34	37		4		509.27	509.27	3299306	17.4	-0.231744	O4	16	0.298923	34	16	3299306
CHO		31	41		6		509.291	509.291	1461995	6.3	-0.370751	O6	11	0.277818	31	11	1461995
CHO		37	49		1		509.379	509.379	4254704	23.2	-0.0428367	O1	13	0.189889	37	13	4254704
CHON		25	23	2	10		511.136	511.136	1991507	9.5	-0.826434	N2O10	15	0.434921	25	15	1991507
[truncated: 402 more rows]
