# Supplementary material for: Analytical dataset on the molecular compositional changes of dissolved organic matter during hyperthermophilic composting
Source: Data Brief. 2019 Oct 3;27:104588. doi: 10.1016/j.dib.2019.104588 (PMC6817657; doi:10.1016/j.dib.2019.104588)
Supplement: Multimedia component 1 [file mmc1.zip › Raw data 20180827_mor_ESI_neg_LXM_H21_000001.d.xlsx]

## Sheet: Sheet1
category	isotope kind	C	H	N	O	S	theo	m/z	intensity	s/n	ppm	class	DBE	KMD	C	DBE	intensity
CHO		8	5		4		165.019	165.019	1751100	10.8	-0.048601	O4	6	0.16493	8	6	1751100
CHON		7	4	1	4		166.015	166.015	4159664	29.2	-0.0543332	N1O4	6	0.170792	7	6	4159664
CHON		6	3	2	4		167.01	167.01	1409619	8.2	-0.0599971	N2O4	6	0.176655	6	6	1409619
CHOS		6	3		4	1	170.976	170.976	2328254	15.2	0.134404	O4S1	5	0.21516	6	5	2328254
CHO		7	7		5		171.03	171.03	1662979	10.2	0.21388	O5	4	0.161077	7	4	1662979
CHO		8	11		4		171.066	171.066	1718122	10.6	0.128488	O4	3	0.124732	8	3	1718122
CHONS		5	2	1	4	1	171.971	171.971	3631925	25.1	-0.0466364	N1O4S1	5	0.221022	5	5	3631925
CHON		8	14	1	3		172.098	172.098	1120027	6	0.908668	N1O3	2	0.0942497	8	2	1120027
CHO		7	9		5		173.046	173.046	1669962	10.2	0.0958123	O5	3	0.147678	7	3	1669962
CHO		8	13		4		173.082	173.082	2420240	15.9	0.0114391	O4	2	0.111333	8	2	2420240
CHO		7	11		5		175.061	175.061	1584335	9.6	0.0375863	O5	2	0.134278	7	2	1584335
CHO		9	7		4		179.035	179.035	1644122	10	0.234479	O4	6	0.16493	9	6	1644122
CHON		8	7	2	3		179.046	179.046	2119594	13.6	0.141751	N2O3	6	0.153709	8	6	2119594
CHON		8	6	1	4		180.03	180.03	4543633	32.1	-0.0501033	N1O4	6	0.170792	8	6	4543633
CHONS		5	10	1	4	1	180.034	180.034	1576297	9.5	0.0109974	N1O4S1	1	0.167425	5	1	1576297
CHON		9	10	1	3		180.067	180.067	1162280	6.3	-0.0201042	N1O3	5	0.134448	9	5	1162280
CHON		7	5	2	4		181.025	181.025	4523613	31.9	-0.000111034	N2O4	6	0.176655	7	6	4523613
CHO		9	9		4		181.051	181.051	1515980	9	0.0109356	O4	5	0.151531	9	5	1515980
CHON		8	9	2	3		181.062	181.062	1770764	11	0.0849428	N2O3	5	0.14031	8	5	1770764
CHON		7	4	1	5		182.009	182.01	1458646	8.6	-0.024285	N1O5	6	0.193738	7	6	1458646
CHON		8	8	1	4		182.046	182.046	2115614	13.6	0.0603139	N1O4	5	0.157393	8	5	2115614
CHO		8	7		5		183.03	183.03	1502485	8.9	-0.0733219	O5	5	0.174476	8	5	1502485
CHO		9	11		4		183.066	183.066	1189861	6.6	-0.0984348	O4	4	0.138131	9	4	1189861
CHON		7	6	1	5		184.025	184.025	1121107	6	-0.1327	N1O5	5	0.180339	7	5	1121107
CHON		8	10	1	4		184.062	184.061	3209667	21.9	0.168313	N1O4	4	0.143994	8	4	3209667
CHOS		7	5		4	1	184.991	184.991	1385575	8	-0.146061	O4S1	5	0.21516	7	5	1385575
CHO		8	9		5		185.046	185.046	3007239	20.4	-0.126564	O5	4	0.161077	8	4	3007239
CHO		9	13		4		185.082	185.082	2028807	12.9	0.0106974	O4	3	0.124732	9	3	2028807
CHONS		6	4	1	4	1	185.987	185.987	2536178	16.8	0.0106454	N1O4S1	5	0.221022	6	5	2536178
CHON		8	12	1	4		186.077	186.077	3120916	21.3	0.112748	N1O4	3	0.130594	8	3	3120916
CHO		8	11		5		187.061	187.061	4409127	31.1	-0.0717418	O5	3	0.147678	8	3	4409127
CHO		9	15		4		187.098	187.098	7928808	57.8	-0.0963139	O4	2	0.111333	9	2	7928808
CHON		10	6	1	3		188.035	188.035	1701410	10.4	0.0339293	N1O3	8	0.174646	10	8	1701410
CHON		7	10	1	5		188.056	188.056	1434211	8.4	0.0828469	N1O5	3	0.15354	7	3	1434211
CHON		8	14	1	4		188.093	188.093	1431092	8.4	0.00520966	N1O4	2	0.117195	8	2	1431092
CHO		10	5		4		189.019	189.019	1270470	7.2	0.169189	O4	8	0.191729	10	8	1270470
CHON		9	5	2	3		189.031	189.031	1484199	8.8	0.081362	N2O3	8	0.180508	9	8	1484199
CHO		7	9		6		189.04	189.04	2712999	18.1	0.270735	O6	3	0.170623	7	3	2712999
CHO		8	13		5		189.077	189.077	2332041	15.2	0.0876887	O5	2	0.134278	8	2	2332041
CHO		6	7		7		191.02	191.02	12598539	93.4	0.0302581	O7	3	0.193569	6	3	12598539
CHO		10	7		4		191.035	191.035	1638348	10	0.167403	O4	7	0.178329	10	7	1638348
CHON		9	7	2	3		191.046	191.046	1677868	10.3	0.132847	N2O3	7	0.167109	9	7	1677868
CHO	C13	6	7		7		192.023	192.023	1126636	6.1	0.0552939	O7	3	0.191334	6	3	1126636
CHON		9	6	1	4		192.03	192.03	1335469	7.7	-0.0990474	N1O4	7	0.184192	9	7	1335469
CHONS		6	10	1	4	1	192.034	192.034	1261901	7.1	-0.61458	N1O4S1	2	0.180824	6	2	1261901
CHOS		5	5		6	1	192.981	192.981	1118293	6	0.944029	O6S1	3	0.234252	5	3	1118293
CHO		10	9		4		193.051	193.051	1489018	8.8	-0.145144	O4	6	0.16493	10	6	1489018
CHON		9	9	2	3		193.062	193.062	1141339	6.2	-0.0239307	N2O3	6	0.153709	9	6	1141339
CHON		9	8	1	4		194.046	194.046	5181425	36.9	0.056584	N1O4	6	0.170792	9	6	5181425
CHON		10	12	1	3		194.082	194.082	2055732	13.1	0.0843967	N1O3	5	0.134448	10	5	2055732
CHO		9	7		5		195.03	195.03	1862657	11.7	0.495206	O5	6	0.187876	9	6	1862657
CHON		8	7	2	4		195.041	195.041	5706067	40.9	0.102439	N2O4	6	0.176655	8	6	5706067
CHO		10	11		4		195.066	195.066	2099829	13.5	0.112679	O4	5	0.151531	10	5	2099829
CHON		9	11	2	3		195.078	195.078	2699606	18	-0.0749451	N2O3	5	0.14031	9	5	2699606
CHON		8	6	1	5		196.025	196.025	7204927	52.3	-0.0225486	N1O5	6	0.193738	8	6	7204927
CHON		9	10	1	4		196.062	196.062	2980099	20.2	0.00499792	N1O4	5	0.157393	9	5	2980099
CHON		7	5	2	5		197.02	197.02	1826520	11.4	0.0232458	N2O5	6	0.1996	7	6	1826520
CHON	N15	8	6	1	5		197.022	197.022	1567865	9.4	-0.251352	N1O5	6	0.197816	8	6	1567865
CHO		9	9		5		197.046	197.046	2208316	14.3	-0.0173569	O5	5	0.174476	9	5	2208316
CHON		8	9	2	4		197.057	197.057	3753981	26	-0.0508488	N2O4	5	0.163255	8	5	3753981
CHO		10	13		4		197.082	197.082	1734880	10.7	-0.0406942	O4	4	0.138131	10	4	1734880
CHON		8	8	1	5		198.041	198.041	3498306	24.1	-0.123308	N1O5	5	0.180339	8	5	3498306
CHON		12	8	1	2		198.056	198.056	2569412	17	0.0594776	N1O2	9	0.165099	12	9	2569412
CHON		9	12	1	4		198.077	198.077	4071111	28.4	-0.0455383	N1O4	4	0.143994	9	4	4071111
CHOS		4	7		5	2	198.974	198.974	1276492	7.2	0.0933785	O5S2	1	0.248138	4	1	1276492
CHOS		8	7		4	1	199.007	199.007	5532114	39.4	0.0149738	O4S1	5	0.21516	8	5	5532114
CHO		8	7		6		199.025	199.025	3137364	21.2	0.0561734	O6	5	0.197422	8	5	3137364
CHO		9	11		5		199.061	199.061	4627674	32.5	-0.0171811	O5	4	0.161077	9	4	4627674
CHON		8	11	2	4		199.072	199.072	1574971	9.4	-0.100567	N2O4	4	0.149856	8	4	1574971
CHO		10	15		4		199.098	199.098	5004640	35.4	-0.0402823	O4	3	0.124732	10	3	5004640
CHON		10	19	2	2		199.145	199.145	1218727	6.7	-0.598659	N2O2	2	0.0771665	10	2	1218727
CHONS		7	6	1	4	1	200.002	200.002	3398322	23.2	0.0598988	N1O4S1	5	0.221022	7	5	3398322
CHON		8	10	1	5		200.056	200.056	10194683	74.7	0.0278916	N1O5	4	0.166939	8	4	10194683
CHON		9	14	1	4		200.093	200.093	3013377	20.3	0.154828	N1O4	3	0.130594	9	3	3013377
CHOS		7	5		5	1	200.986	200.986	2338142	15.1	0.137223	O5S1	5	0.238106	7	5	2338142
CHOS		8	9		4	1	201.023	201.023	1392740	8	0.263552	O4S1	4	0.201761	8	4	1392740
CHON		10	5	2	3		201.031	201.031	1241430	6.9	-0.221957	N2O3	9	0.193907	10	9	1241430
CHO		8	9		6		201.04	201.04	5330472	37.7	0.105351	O6	4	0.184022	8	4	5330472
CHO		9	13		5		201.077	201.077	7031855	50.5	0.0824555	O5	3	0.147678	9	3	7031855
CHO		10	17		4		201.113	201.113	3871797	26.7	0.159014	O4	2	0.111333	10	2	3871797
CHONS		7	8	1	4	1	202.018	202.018	1551648	9.2	0.455306	N1O4S1	4	0.207623	7	4	1551648
CHON		8	12	1	5		202.072	202.072	2806570	18.7	0.0276134	N1O5	3	0.15354	8	3	2806570
CHON		9	16	1	4		202.108	202.109	1291377	7.2	-0.143587	N1O4	2	0.117195	9	2	1291377
CHO		6	3		8		202.983	202.983	1185378	6.4	-0.244454	O8	5	0.243313	6	5	1185378
CHO		11	7		4		203.035	203.035	1802124	11.1	-0.0887537	O4	8	0.191729	11	8	1802124
CHON		10	7	2	3		203.046	203.046	1533583	9.1	-0.121254	N2O3	8	0.180508	10	8	1533583
CHO		8	11		6		203.056	203.056	7576881	54.6	0.00581071	O6	3	0.170623	8	3	7576881
CHO		9	15		5		203.092	203.093	2452664	16	-0.0168401	O5	2	0.134278	9	2	2452664
CHON		10	6	1	4		204.03	204.03	3889281	26.7	0.00480272	N1O4	8	0.197591	10	8	3889281
CHONS		7	10	1	4	1	204.034	204.034	1193250	6.5	0.107727	N1O4S1	3	0.194224	7	3	1193250
CHON		11	10	1	3		204.067	204.067	1159785	6.2	-0.0667434	N1O3	7	0.161246	11	7	1159785
CHO		10	5		5		205.014	205.014	1376736	7.8	0.0320948	O5	8	0.214674	10	8	1376736
CHON		9	5	2	4		205.025	205.025	3232098	21.8	0.0486764	N2O4	8	0.203453	9	8	3232098
CHO		7	9		7		205.035	205.035	17123300	126	-0.0205823	O7	3	0.193569	7	3	17123300
CHO		11	9		4		205.051	205.051	2408232	15.6	-0.0391128	O4	7	0.178329	11	7	2408232
CHOS		8	13		4	1	205.054	205.054	1353257	7.7	-0.0342354	O4S1	2	0.174962	8	2	1353257
CHON		10	9	2	3		205.062	205.062	1941547	12.1	-0.071296	N2O3	7	0.167109	10	7	1941547
CHO		8	13		6		205.072	205.072	3579629	24.4	-0.140537	O6	2	0.157224	8	2	3579629
CHO	C13	7	9		7		206.039	206.039	1332276	7.5	0.100067	O7	3	0.191334	7	3	1332276
CHON		10	8	1	4		206.046	206.046	3910870	26.7	0.101821	N1O4	7	0.184192	10	7	3910870
CHON		11	12	1	3		206.082	206.082	1705950	10.3	0.128007	N1O3	6	0.147847	11	6	1705950
CHOS		6	7		4	2	206.979	206.979	1146527	6.1	0.164171	O4S2	3	0.251991	6	3	1146527
CHO		10	7		5		207.03	207.03	2940876	19.5	0.0317824	O5	7	0.201275	10	7	2940876
CHOS		7	11		5	1	207.033	207.033	2348365	15.1	0.229818	O5S1	2	0.197908	7	2	2348365
CHON		9	7	2	4		207.041	207.041	4204751	28.9	0.0482025	N2O4	7	0.190054	9	7	4204751
CHO		11	11		4		207.066	207.066	2859286	18.9	0.0578554	O4	6	0.16493	11	6	2859286
CHOS		8	15		4	1	207.07	207.07	1833366	11.2	0.15927	O4S1	1	0.161563	8	1	1833366
CHON		10	11	2	3		207.078	207.078	2208920	14	0.0259801	N2O3	6	0.153709	10	6	2208920
CHO		8	15		6		207.087	207.087	8167131	58.5	0.0539864	O6	1	0.143824	8	1	8167131
CHON		9	6	1	5		208.025	208.025	7272529	51.8	0.0268232	N1O5	7	0.207137	9	7	7272529
CHON		10	10	1	4		208.062	208.062	12135387	88.2	0.100835	N1O4	6	0.170792	10	6	12135387
CHON		11	14	1	3		208.098	208.098	1667429	10	0.222875	N1O3	5	0.134448	11	5	1667429
CHOS		6	9		4	2	208.995	208.995	1163978	6.2	0.545372	O4S2	2	0.238591	6	2	1163978
CHO		9	5		6		209.009	209.009	3002975	19.9	-0.0900444	O6	7	0.22422	9	7	3002975
CHON		8	5	2	5		209.02	209.02	6952162	49.2	0.117596	N2O5	7	0.212999	8	7	6952162
CHON	N15	9	6	1	5		209.022	209.022	2474338	15.9	-0.18908	N1O5	7	0.211216	9	7	2474338
CHO		10	9		5		209.046	209.046	5232233	36.4	0.0793124	O5	6	0.187876	10	6	5232233
CHOS		7	13		5	1	209.049	209.049	1800234	10.9	0.036259	O5S1	1	0.184508	7	1	1800234
CHON		9	9	2	4		209.057	209.057	7832044	55.8	-9.61461e-05	N2O4	6	0.176655	9	6	7832044
CHON	N15	10	10	1	4		209.059	209.059	2425420	15.6	-0.163217	N1O4	6	0.174871	10	6	2425420
CHO		11	13		4		209.082	209.082	1516787	8.8	0.918204	O4	5	0.151531	11	5	1516787
CHON		10	13	2	3		209.093	209.093	3440886	23.1	-0.0220959	N2O3	5	0.14031	10	5	3440886
CHON		8	4	1	6		210.004	210.004	14799098	107.6	-0.0467614	N1O6	7	0.230083	8	7	14799098
CHON	C13	8	5	2	5		210.024	210.024	1328608	7.4	0.42575	N2O5	7	0.210765	8	7	1328608
CHON		9	8	1	5		210.041	210.041	12954373	93.9	0.0265658	N1O5	6	0.193738	9	6	12954373
CHONS		6	12	1	5	1	210.044	210.044	1190278	6.4	-0.15911	N1O5S1	1	0.190371	6	1	1190278
CHON	C13	9	9	2	4		210.06	210.06	1541194	9	0.0229349	N2O4	6	0.17442	9	6	1541194
CHON		10	12	1	4		210.077	210.077	3713551	25.1	-0.0429371	N1O4	5	0.157393	10	5	3713551
CHOS		5	7		5	2	210.974	210.974	1222777	6.6	-0.00673116	O5S2	2	0.261537	5	2	1222777
CHOS		6	11		4	2	211.01	211.01	1180324	6.3	0.303207	O4S2	1	0.225192	6	1	1180324
CHO		9	7		6		211.025	211.025	2191592	13.8	-0.136572	O6	6	0.210821	9	6	2191592
CHON		8	7	2	5		211.036	211.036	8320556	59.1	-0.0730686	N2O5	6	0.1996	8	6	8320556
CHO		10	11		5		211.061	211.061	4559155	31.3	-0.110964	O5	5	0.174476	10	5	4559155
CHON		9	11	2	4		211.072	211.072	7408183	52.4	-0.0474723	N2O4	5	0.163255	9	5	7408183
CHO		11	15		4		211.098	211.098	4519102	31	-0.0379924	O4	4	0.138131	11	4	4519102
CHO		12	19		3		211.134	211.134	2111369	13.2	-0.107136	O3	3	0.101787	12	3	2111369
CHONS		8	6	1	4	1	212.002	212.002	1270996	6.9	-0.179338	N1O4S1	6	0.234422	8	6	1270996
CHON		8	6	1	6		212.02	212.02	6243674	43.8	-0.0934822	N1O6	6	0.216683	8	6	6243674
CHON		9	10	1	5		212.056	212.056	12011365	86.4	-0.115158	N1O5	5	0.180339	9	5	12011365
CHON		13	10	1	2		212.072	212.072	1485226	8.5	0.102701	N1O2	9	0.165099	13	9	1485226
CHON	C13	9	11	2	4		212.076	212.076	1225835	6.6	-0.118742	N2O4	5	0.161021	9	5	1225835
CHON		10	14	1	4		212.093	212.093	4038385	27.4	-0.042529	N1O4	4	0.143994	10	4	4038385
CHOS		5	9		5	2	212.99	212.99	39292556	288.4	0.0402832	O5S2	1	0.248138	5	1	39292556
CHO		8	5		7		213.004	213.004	3273875	21.8	-0.0667598	O7	6	0.233766	8	6	3273875
CHON		7	5	2	6		213.015	213.015	1248822	6.8	-0.144685	N2O6	6	0.222546	7	6	1248822
CHOS		9	9		4	1	213.023	213.023	2811673	18.3	0.060932	O4S1	5	0.21516	9	5	2811673
CHO		9	9		6		213.04	213.04	7641502	54.1	0.00553838	O6	5	0.197422	9	5	7641502
CHON		8	9	2	5		213.052	213.052	1917218	11.7	0.115371	N2O5	5	0.186201	8	5	1917218
CHON		12	9	2	2		213.067	213.067	1179623	6.3	0.00366035	N2O2	9	0.170962	12	9	1179623
CHON	O18	9	11	2	4		213.077	213.077	1796778	10.8	0.733914	N2O4	5	0.161247	9	5	1796778
CHO		10	13		5		213.077	213.077	9945258	71.1	0.0778118	O5	4	0.161077	10	4	9945258
CHON		9	13	2	4		213.088	213.088	4841646	33.4	0.0468346	N2O4	4	0.149856	9	4	4841646
CHO		11	17		4		213.113	213.113	5360054	37.2	0.103137	O4	3	0.124732	11	3	5360054
CHONS		7	4	1	5	1	213.982	213.982	8356563	59.1	0.124216	N1O5S1	6	0.257367	7	6	8356563
CHONS		8	8	1	4	1	214.018	214.018	7153375	50.2	0.149426	N1O4S1	5	0.221022	8	5	7153375
CHON		8	8	1	6		214.036	214.036	5101797	35.1	0.0475617	N1O6	5	0.203284	8	5	5101797
CHON		12	8	1	3		214.051	214.051	2668394	17.2	0.0765234	N1O3	9	0.188045	12	9	2668394
CHON		9	12	1	5		214.072	214.072	20045810	145.2	0.166205	N1O5	4	0.166939	9	4	20045810
CHON		10	16	1	4		214.108	214.108	2074493	12.8	0.284808	N1O4	3	0.130594	10	3	2074493
CHOS		7	3		6	1	214.966	214.966	4927648	33.8	0.196217	O6S1	6	0.27445	7	6	4927648
CHONS	C13	7	4	1	5	1	214.985	214.985	1359110	7.6	-0.179465	N1O5S1	6	0.255133	7	6	1359110
CHOS		8	7		5	1	215.002	215.002	4615980	31.5	0.0817662	O5S1	5	0.238106	8	5	4615980
CHO		8	7		7		215.02	215.02	1394418	7.8	0.21291	O7	5	0.220367	8	5	1394418
CHOS		9	11		4	1	215.038	215.038	1997241	12.3	-0.0326458	O4S1	4	0.201761	9	4	1997241
CHON		11	7	2	3		215.046	215.046	3710012	24.9	0.071519	N2O3	9	0.193907	11	9	3710012
CHO		9	11		6		215.056	215.056	14346559	103.2	0.144985	O6	4	0.184022	9	4	14346559
CHON		8	11	2	5		215.067	215.067	1614883	9.4	-0.0716989	N2O5	4	0.172802	8	4	1614883
CHO		10	15		5		215.092	215.092	12571467	90.2	0.0770827	O5	3	0.147678	10	3	12571467
CHON		9	15	2	4		215.104	215.104	2577935	16.5	0.0463958	N2O4	3	0.136457	9	3	2577935
CHO		11	19		4		215.129	215.129	4396248	29.9	0.102171	O4	2	0.111333	11	2	4396248
CHONS		6	2	1	6	1	215.961	215.961	2795834	18.1	-0.0408412	N1O6S1	6	0.280313	6	6	2795834
CHONS		7	6	1	5	1	215.997	215.997	9859719	70.2	0.0304629	N1O5S1	5	0.243968	7	5	9859719
CHON		11	6	1	4		216.03	216.03	3306963	21.8	0.328565	N1O4	9	0.21099	11	9	3306963
CHONS		8	10	1	4	1	216.034	216.034	2122644	13.1	0.101743	N1O4S1	4	0.207623	8	4	2122644
CHON		8	10	1	6		216.051	216.051	2943642	19.1	0.047118	N1O6	4	0.189885	8	4	2943642
CHO	C13	9	11		6		216.059	216.059	1576925	9.1	-0.0647151	O6	4	0.181788	9	4	1576925
CHON		12	10	1	3		216.067	216.067	1886495	11.4	0.260938	N1O3	8	0.174646	12	8	1886495
CHON		9	14	1	5		216.088	216.088	10674599	75.8	0.0720999	N1O5	3	0.15354	9	3	10674599
CHO	C13	10	15		5		216.096	216.096	1269130	6.9	0.145388	O5	3	0.145443	10	3	1269130
CHOS		7	5		6	1	216.981	216.981	2242919	14	0.0561334	O6S1	5	0.261051	7	5	2242919
CHON		10	5	2	4		217.025	217.025	4102135	27.6	-0.0461702	N2O4	9	0.216853	10	9	4102135
CHO		8	9		7		217.035	217.035	3985403	26.8	-0.0194443	O7	4	0.206968	8	4	3985403
CHON		11	9	2	3		217.062	217.062	3049605	19.9	0.0247851	N2O3	8	0.180508	11	8	3049605
CHO		9	13		6		217.072	217.072	11127816	79.1	0.00543553	O6	3	0.170623	9	3	11127816
CHO		10	17		5		217.108	217.108	4985110	34.1	0.030307	O5	2	0.134278	10	2	4985110
CHONS		7	8	1	5	1	218.013	218.013	2108899	13	-0.0156876	N1O5S1	4	0.230569	7	4	2108899
CHON		11	8	1	4		218.046	218.046	2637167	16.9	-0.0413679	N1O4	8	0.197591	11	8	2637167
CHON		8	12	1	6		218.067	218.067	1330807	7.3	0.0466824	N1O6	3	0.176485	8	3	1330807
CHON		9	16	1	5		218.103	218.103	1375748	7.6	-0.111966	N1O5	2	0.140141	9	2	1375748
CHOS		7	7		6	1	218.997	218.997	4098518	27.5	-0.0813715	O6S1	4	0.247652	7	4	4098518
CHO		11	7		5		219.03	219.03	1449186	8.1	-0.243894	O5	8	0.214674	11	8	1449186
CHOS		8	11		5	1	219.033	219.033	3102948	20.2	-0.148015	O5S1	3	0.211307	8	3	3102948
CHON		10	7	2	4		219.041	219.041	4008423	26.8	0.0455618	N2O4	8	0.203453	10	8	4008423
CHO		8	11		7		219.051	219.051	5075947	34.6	-0.0649168	O7	3	0.193569	8	3	5075947
CHON		7	11	2	6		219.062	219.062	1164687	6	-0.277638	N2O6	3	0.182348	7	3	1164687
CHO		12	11		4		219.066	219.066	1709040	10	0.191631	O4	7	0.178329	12	7	1709040
CHOS		9	15		4	1	219.07	219.07	1874865	11.2	0.0592501	O4S1	2	0.174962	9	2	1874865
CHON		11	11	2	3		219.078	219.077	1381108	7.6	0.161495	N2O3	7	0.167109	11	7	1381108
CHO		9	15		6		219.087	219.087	3713272	24.6	-0.0859022	O6	2	0.157224	9	2	3713272
CHON		10	6	1	5		220.025	220.025	2735587	17.5	-0.110988	N1O5	8	0.220536	10	8	2735587
CHONS		7	10	1	5	1	220.029	220.028	1357188	7.5	0.120802	N1O5S1	3	0.217169	7	3	1357188
CHON		11	10	1	4		220.062	220.062	4143217	27.8	-0.0864308	N1O4	7	0.184192	11	7	4143217
CHONS		8	14	1	4	1	220.065	220.065	1175730	6.1	-0.0364442	N1O4S1	2	0.180824	8	2	1175730
CHO		10	5		6		221.009	221.009	3336808	21.9	-0.0399083	O6	8	0.23762	10	8	3336808
CHOS		7	9		6	1	221.013	221.013	2265449	14.1	-0.0353831	O6S1	3	0.234252	7	3	2265449
CHON		9	5	2	5		221.02	221.02	5946605	40.9	0.0659663	N2O5	8	0.226399	9	8	5946605
CHO		11	9		5		221.046	221.046	4922359	33.5	-0.0154724	O5	7	0.201275	11	7	4922359
CHOS		8	13		5	1	221.049	221.049	5681400	39	0.0342906	O5S1	2	0.197908	8	2	5681400
CHON		10	9	2	4		221.057	221.057	8960507	62.9	-9.09269e-05	N2O4	7	0.190054	10	7	8960507
CHO		8	13		7		221.067	221.067	13635583	97	-0.0643249	O7	2	0.180169	8	2	13635583
CHO		12	13		4		221.082	221.082	4560645	30.8	0.0994197	O4	6	0.16493	12	6	4560645
CHON		11	13	2	3		221.093	221.093	2099594	12.9	0.0243332	N2O3	6	0.153709	11	6	2099594
CHONS		9	4	1	4	1	221.987	221.987	2833523	18.1	0.0539668	N1O4S1	8	0.26122	9	8	2833523
CHON		9	4	1	6		222.004	222.004	1950522	11.7	0.0458545	N1O6	8	0.243482	9	8	1950522
CHON		10	8	1	5		222.041	222.041	13242249	93.7	0.0701668	N1O5	7	0.207137	10	7	13242249
CHON	N15	10	9	2	4		222.054	222.054	5010062	33.9	-0.113134	N2O4	7	0.194132	10	7	5010062
CHON		7	12	1	7		222.062	222.062	1197073	6.2	-0.0235074	N1O7	2	0.186032	7	2	1197073
CHO	C13	8	13		7		222.07	222.07	1933589	11.6	0.137874	O7	2	0.177935	8	2	1933589
CHON		11	12	1	4		222.077	222.077	12970903	91.7	0.00441243	N1O4	6	0.170792	11	6	12970903
CHONS		8	16	1	4	1	222.081	222.081	1427161	7.9	0.0539439	N1O4S1	1	0.167425	8	1	1427161
CHON		12	16	1	3		222.114	222.114	2239782	13.8	0.0287236	N1O3	5	0.134448	12	5	2239782
CHON		8	3	2	6		223	223	1321300	7.1	-0.00367758	N2O6	8	0.249344	8	8	1321300
CHOS		7	11		4	2	223.01	223.01	2744729	17.5	0.107528	O4S2	2	0.238591	7	2	2744729
CHO		10	7		6		223.025	223.025	7346719	50.9	0.0949666	O6	7	0.22422	10	7	7346719
CHOS		7	11		6	1	223.028	223.028	10717472	75.4	0.0994489	O6S1	2	0.220853	7	2	10717472
CHON		9	7	2	5		223.036	223.036	13145891	93	0.0653702	N2O5	7	0.212999	9	7	13145891
CHON	N15	10	8	1	5		223.038	223.038	7964964	55.4	-0.0875273	N1O5	7	0.211216	10	7	7964964
CHO		11	11		5		223.061	223.061	6818350	47	0.208821	O5	6	0.187876	11	6	6818350
CHOS		8	15		5	1	223.065	223.065	3204271	20.8	0.123641	O5S1	1	0.184508	8	1	3204271
CHON		10	11	2	4		223.072	223.072	15085362	107.1	0.0895669	N2O4	6	0.176655	10	6	15085362
CHON	C13	11	12	1	4		223.081	223.08	1559478	8.9	0.205386	N1O4	6	0.168558	11	6	1559478
CHON		11	15	2	3		223.109	223.109	2990914	19.3	0.113756	N2O3	5	0.14031	11	5	2990914
CHO		13	19		3		223.134	223.134	2102732	12.8	0.07789	O3	4	0.115186	13	4	2102732
CHON		9	6	1	6		224.02	224.02	39208640	282.2	0.13472	N1O6	7	0.230083	9	7	39208640
CHON		10	10	1	5		224.056	224.056	19704016	140.6	0.158799	N1O5	6	0.193738	10	6	19704016
CHON	N15	10	11	2	4		224.069	224.069	1484630	8.3	0.155658	N2O4	6	0.180733	10	6	1484630
CHON		7	14	1	7		224.078	224.078	2194522	13.5	-0.023296	N1O7	1	0.172632	7	1	2194522
CHON		11	14	1	4		224.093	224.093	4410209	29.6	0.0936215	N1O4	5	0.157393	11	5	4410209
CHOS		6	9		5	2	224.99	224.99	1425697	7.9	0.304814	O5S2	2	0.261537	6	2	1425697
CHO		9	5		7		225.004	225.004	2913895	18.6	0.159019	O7	7	0.247166	9	7	2913895
CHON		8	5	2	6		225.015	225.015	7538540	52	0.174121	N2O6	7	0.235945	8	7	7538540
CHON	N15	9	6	1	6		225.017	225.017	1319501	7.1	0.378096	N1O6	7	0.234161	9	7	1319501
CHO		10	9		6		225.04	225.04	4431095	29.6	0.0496795	O6	6	0.210821	10	6	4431095
CHOS		7	13		6	1	225.044	225.044	1398457	7.7	-0.256928	O6S1	1	0.207454	7	1	1398457
CHON		9	9	2	5		225.052	225.052	10762364	75.3	0.0647847	N2O5	6	0.1996	9	6	10762364
CHON	N15	10	10	1	5		225.053	225.054	4784765	32.1	-0.0867434	N1O5	6	0.197816	10	6	4784765
CHO		11	13		5		225.077	225.077	4861703	32.7	0.162522	O5	5	0.174476	11	5	4861703
CHON		10	13	2	4		225.088	225.088	8085132	55.9	0.0887648	N2O4	5	0.163255	10	5	8085132
CHO		12	17		4		225.113	225.113	3129367	20.2	0.0976393	O4	4	0.138131	12	4	3129367
CHON		12	21	2	2		225.161	225.161	1741355	10.1	0.00346375	N2O2	3	0.0905658	12	3	1741355
CHON		8	4	1	7		225.999	225.999	1265370	6.7	0.552125	N1O7	7	0.253028	8	7	1265370
CHONS		9	8	1	4	1	226.018	226.018	3656610	24	0.141493	N1O4S1	6	0.234422	9	6	3656610
CHON		9	8	1	6		226.036	226.036	10059818	70.2	0.0892775	N1O6	6	0.216683	9	6	10059818
CHON	N15	9	9	2	5		226.049	226.049	1173871	6	-0.311977	N2O5	6	0.203679	9	6	1173871
CHON		10	12	1	5		226.072	226.072	10828858	75.8	0.0246819	N1O5	5	0.180339	10	5	10828858
CHON		11	16	1	4		226.108	226.108	3262026	21.1	0.00433376	N1O4	4	0.143994	11	4	3262026
CHOS		5	7		6	2	226.969	226.969	1410504	7.7	0.0580692	O6S2	2	0.284482	5	2	1410504
CHOS		9	7		5	1	227.002	227.002	4190679	27.8	-0.0547136	O5S1	6	0.251505	9	6	4190679
CHOS		6	11		5	2	227.005	227.005	42798040	306.6	-0.0503076	O5S2	1	0.248138	6	1	42798040
CHO		9	7		7		227.02	227.02	2911839	18.6	-0.0185891	O7	6	0.233766	9	6	2911839
CHON		8	7	2	6		227.031	227.031	2448612	15.2	-0.091706	N2O6	6	0.222546	8	6	2448612
CHON	N15	9	8	1	6		227.033	227.033	4446949	29.7	-0.241912	N1O6	6	0.220762	9	6	4446949
CHOS		10	11		4	1	227.038	227.038	2542951	15.9	-0.119011	O4S1	5	0.21516	10	5	2542951
CHO		10	11		6		227.056	227.056	8789487	61	-0.0388455	O6	5	0.197422	10	5	8789487
CHON		9	11	2	5		227.067	227.067	5704692	38.8	-0.02387	N2O5	5	0.186201	9	5	5704692
CHO		11	15		5		227.092	227.092	8588287	59.6	0.0289745	O5	4	0.161077	11	4	8588287
CHON		10	15	2	4		227.104	227.104	3938437	26	0.087977	N2O4	4	0.149856	10	4	3938437
CHO		12	19		4		227.129	227.129	3140624	20.2	-0.0793387	O4	3	0.124732	12	3	3140624
CHONS		8	6	1	5	1	227.997	227.997	3883416	25.5	-0.190441	N1O5S1	6	0.257367	8	6	3883416
CHOS	C13	6	11		5	2	228.009	228.009	2619805	16.4	-0.0727266	O5S2	1	0.245903	6	1	2619805
CHON		8	6	1	7		228.015	228.015	1180832	6	-0.0228937	N1O7	6	0.239629	8	6	1180832
CHONS		9	10	1	4	1	228.034	228.034	4905385	32.8	-0.122877	N1O4S1	5	0.221022	9	5	4905385
CHON		9	10	1	6		228.051	228.051	11585457	80.8	-0.0869107	N1O6	5	0.203284	9	5	11585457
CHO	C13	10	11		6		228.059	228.06	1223796	6.4	-0.149006	O6	5	0.195187	10	5	1223796
CHON		13	10	1	3		228.067	228.067	1277400	6.7	0.378749	N1O3	9	0.188045	13	9	1277400
CHON		10	14	1	5		228.088	228.088	10222017	71	-0.0193789	N1O5	4	0.166939	10	4	10222017
CHO	C13	11	15		5		228.096	228.096	1804101	10.5	-0.300673	O5	4	0.158842	11	4	1804101
CHOS		8	5		6	1	228.981	228.981	3099099	19.8	0.140535	O6S1	6	0.27445	8	6	3099099
CHOS		9	9		5	1	229.018	229.018	38473580	274	-0.0105673	O5S1	5	0.238106	9	5	38473580
CHON		11	5	2	4		229.025	229.025	1653040	9.4	-0.043751	N2O4	10	0.230252	11	10	1653040
CHO		9	9		7		229.035	229.035	4514677	30	-0.0620869	O7	5	0.220367	9	5	4514677
CHOS		6	13		7	1	229.039	229.039	1455862	8	0.771834	O7S1	0	0.217	6	0	1455862
CHON		8	9	2	6		229.047	229.047	2767738	17.4	0.0400787	N2O6	5	0.209146	8	5	2767738
CHON	N15	9	10	1	6		229.048	229.048	5126779	34.4	-0.196124	N1O6	5	0.207362	9	5	5126779
CHOS		10	13		4	1	229.054	229.054	1900285	11.2	-0.117964	O4S1	4	0.201761	10	4	1900285
CHON		12	9	2	3		229.062	229.062	4307073	28.5	-0.063826	N2O3	9	0.193907	12	9	4307073
CHO		10	13		6		229.072	229.072	15496069	108.9	-0.125813	O6	4	0.184022	10	4	15496069
CHON		9	13	2	5		229.083	229.083	2392714	14.7	-0.110965	N2O5	4	0.172802	9	4	2392714
CHON		13	13	2	2		229.098	229.098	1340881	7.2	-0.214843	N2O2	8	0.157562	13	8	1340881
CHO		11	17		5		229.108	229.108	8165270	56.2	-0.0149279	O5	3	0.147678	11	3	8165270
CHON		10	17	2	4		229.119	229.119	1529051	8.5	-0.0873785	N2O4	3	0.136457	10	3	1529051
CHO		12	21		4		229.145	229.145	3020967	19.3	-0.0786408	O4	2	0.111333	12	2	3020967
CHONS		7	4	1	6	1	229.976	229.976	5430315	36.6	-0.0383522	N1O6S1	6	0.280313	7	6	5430315
CHONS		8	8	1	5	1	230.013	230.013	9760571	67.7	-0.058345	N1O5S1	5	0.243968	8	5	9760571
CHOS	C13	9	9		5	1	230.021	230.021	3956799	26	0.0539851	O5S1	5	0.235871	9	5	3956799
CHON		12	8	1	4		230.046	230.046	6638923	45.2	-0.0826796	N1O4	9	0.21099	12	9	6638923
CHONS		9	12	1	4	1	230.049	230.049	2437581	15.1	-0.0348625	N1O4S1	4	0.207623	9	4	2437581
CHON		9	12	1	6		230.067	230.067	7735125	53.1	0.000781946	N1O6	4	0.189885	9	4	7735125
CHO	C13	10	13		6		230.075	230.075	2177625	13.2	0.0261554	O6	4	0.181788	10	4	2177625
CHON		13	12	1	3		230.082	230.082	1602972	9.1	0.0711915	N1O3	8	0.174646	13	8	1602972
CHON		10	16	1	5		230.103	230.103	8515430	58.7	0.0242495	N1O5	3	0.15354	10	3	8515430
CHO	C13	11	17		5		230.112	230.112	1398506	7.6	-0.0807535	O5	3	0.145443	11	3	1398506
CHOS		8	7		6	1	230.997	230.997	4741900	31.4	0.00943692	O6S1	5	0.261051	8	5	4741900
CHOS		5	11		6	2	231	231	1182222	6	0.533246	O6S2	0	0.257684	5	0	1182222
CHO		12	7		5		231.03	231.03	1223260	6.3	0.201618	O5	9	0.228073	12	9	1223260
CHOS		9	11		5	1	231.033	231.033	2125214	12.8	-0.0970427	O5S1	4	0.224706	9	4	2125214
CHON		11	7	2	4		231.041	231.041	11228961	77.8	-0.0433693	N2O4	9	0.216853	11	9	11228961
CHO		9	11		7		231.051	231.051	8773926	60.3	0.0682962	O7	4	0.206968	9	4	8773926
CHO		13	11		4		231.066	231.066	1195501	6.1	-0.424208	O4	8	0.191729	13	8	1195501
CHOS		10	15		4	1	231.07	231.07	1980079	11.7	0.0128961	O4S1	3	0.188361	10	3	1980079
CHON		12	11	2	3		231.078	231.078	2757555	17.3	-0.0632692	N2O3	8	0.180508	12	8	2757555
CHO		10	15		6		231.087	231.087	13412663	93.4	0.0916532	O6	3	0.170623	10	3	13412663
CHO		11	19		5		231.124	231.124	5193289	34.7	0.115003	O5	2	0.134278	11	2	5193289
CHO		16	23		1		231.175	231.175	1265345	6.6	-0.137645	O1	5	0.0826944	16	5	1265345
CHONS		7	6	1	6	1	231.992	231.992	2867817	18.1	0.177506	N1O6S1	5	0.266913	7	5	2867817
CHONS		4	10	1	8	1	232.013	232.013	2557043	15.8	0.863657	N1O8S1	0	0.245808	4	0	2557043
CHON		11	6	1	5		232.025	232.025	5377529	36	0.110246	N1O5	9	0.233936	11	9	5377529
CHONS		8	10	1	5	1	232.029	232.028	5288186	35.3	0.157653	N1O5S1	4	0.230569	8	4	5288186
CHON	N15	11	7	2	4		232.038	232.038	3882495	25.3	-0.194459	N2O4	9	0.220931	11	9	3882495
CHON		8	10	1	7		232.046	232.046	3171203	20.2	-0.0655908	N1O7	4	0.21283	8	4	3171203
CHON		12	10	1	4		232.062	232.062	2084746	12.5	0.0904066	N1O4	8	0.197591	12	8	2084746
CHONS		9	14	1	4	1	232.065	232.065	1504012	8.3	0.26708	N1O4S1	3	0.194224	9	3	1504012
CHON		9	14	1	6		232.083	232.083	5137684	34.3	0.000775155	N1O6	3	0.176485	9	3	5137684
CHO	C13	10	15		6		232.091	232.091	1782552	10.3	0.284448	O6	3	0.168389	10	3	1782552
CHON		13	14	1	3		232.098	232.098	1376988	7.4	-0.0155973	N1O3	7	0.161246	13	7	1376988
CHON		10	18	1	5		232.119	232.119	1488550	8.2	0.282527	N1O5	2	0.140141	10	2	1488550
CHOS		7	5		5	2	232.958	232.958	1285373	6.7	-0.0490221	O5S2	5	0.301735	7	5	1285373
CHONS		6	5	2	6	1	232.987	232.987	1870411	10.9	0.0866137	N2O6S1	5	0.272776	6	5	1870411
CHOS		8	9		4	2	232.995	232.995	6104783	41.2	0.188759	O4S2	4	0.26539	8	4	6104783
CHOS		4	9		9	1	232.997	232.997	1467792	8	0.669449	O9S1	0	0.262891	4	0	1467792
CHO		11	5		6		233.009	233.009	1755286	10.1	0.00506375	O6	9	0.251019	11	9	1755286
CHOS		8	9		6	1	233.013	233.013	1240919	6.4	-0.0335609	O6S1	4	0.247652	8	4	1240919
CHON		10	5	2	5		233.02	233.02	8560347	58.7	0.105484	N2O5	9	0.239798	10	9	8560347
CHO		12	9		5		233.046	233.046	1720552	9.9	0.156965	O5	8	0.214674	12	8	1720552
CHOS		9	13		5	1	233.049	233.049	4266217	28	0.118344	O5S1	3	0.211307	9	3	4266217
CHON		11	9	2	4		233.057	233.057	5261549	35.2	0.128638	N2O4	8	0.203453	11	8	5261549
CHO		9	13		7		233.067	233.067	7322354	49.9	0.0677055	O7	3	0.193569	9	3	7322354
CHO		13	13		4		233.082	233.082	1691449	9.6	0.265915	O4	7	0.178329	13	7	1691449
CHOS		10	17		4	1	233.085	233.085	1948667	11.5	0.0127846	O4S1	2	0.174962	10	2	1948667
CHON		12	13	2	3		233.093	233.093	2237695	13.5	-0.0198208	N2O3	7	0.167109	12	7	2237695
CHO		10	17		6		233.103	233.103	3825028	24.9	0.0908607	O6	2	0.157224	10	2	3825028
CHO		15	21		2		233.155	233.155	23055132	162.3	0.226373	O2	5	0.10564	15	5	23055132
CHONS		6	4	1	7	1	233.971	233.971	1501806	8.2	0.238405	N1O7S1	5	0.289859	6	5	1501806
CHON	N15	10	5	2	5		234.017	234.017	2194373	13.2	-0.258621	N2O5	9	0.243876	10	9	2194373
CHON		7	8	1	8		234.026	234.026	1248521	6.4	-0.173571	N1O8	4	0.235776	7	4	1248521
CHON		11	8	1	5		234.041	234.041	4387537	28.7	0.109297	N1O5	8	0.220536	11	8	4387537
CHONS		8	12	1	5	1	234.044	234.044	2783186	17.3	0.284476	N1O5S1	3	0.217169	8	3	2783186
CHON		8	12	1	7		234.062	234.062	1662107	9.4	-0.10775	N1O7	3	0.199431	8	3	1662107
CHON		12	12	1	4		234.077	234.077	3520866	22.6	0.217791	N1O4	7	0.184192	12	7	3520866
CHO	C13	15	21		2		234.158	234.158	3695371	23.8	0.0752385	O2	5	0.103405	15	5	3695371
CHOS		7	7		5	2	234.974	234.974	1381856	7.4	0.334419	O5S2	4	0.288336	7	4	1381856
CHO		10	3		7		234.988	234.988	1953319	11.4	0.194818	O7	9	0.273964	10	9	1953319
CHO		11	7		6		235.025	235.025	5028538	33.3	0.00502032	O6	8	0.23762	11	8	5028538
CHOS		8	11		6	1	235.028	235.028	2640315	16.3	0.0518231	O6S1	3	0.234252	8	3	2640315
CHON		10	7	2	5		235.036	235.036	11118783	76.6	0.189673	N2O5	8	0.226399	10	8	11118783
CHO		12	11		5		235.061	235.061	3227212	20.5	-0.0996341	O5	7	0.201275	12	7	3227212
CHOS		9	15		5	1	235.065	235.065	6633934	44.7	0.0747875	O5S1	2	0.197908	9	2	6633934
CHON		11	11	2	4		235.072	235.072	6235858	41.9	0.127535	N2O4	7	0.190054	11	7	6235858
CHO		9	15		7		235.082	235.082	7576278	51.4	0.109663	O7	2	0.180169	9	2	7576278
CHO		13	15		4		235.098	235.098	1665502	9.4	0.136028	O4	6	0.16493	13	6	1665502
CHON		12	15	2	3		235.109	235.109	1800164	10.4	0.193017	N2O3	6	0.153709	12	6	1800164
CHO		14	19		3		235.134	235.134	2109424	12.6	0.244031	O3	5	0.128585	14	5	2109424
CHONS		10	6	1	4	1	236.002	236.002	1634213	9.2	0.0507618	N1O4S1	8	0.26122	10	8	1634213
CHON		10	6	1	6		236.02	236.02	4135086	26.9	0.170239	N1O6	8	0.243482	10	8	4135086
CHON	N15	10	7	2	5		236.033	236.033	3287092	20.9	-0.171679	N2O5	8	0.230477	10	8	3287092
CHON		7	10	1	8		236.041	236.041	1349880	7.2	-0.426282	N1O8	3	0.222376	7	3	1349880
CHON		11	10	1	5		236.056	236.056	7850176	53.3	0.0660007	N1O5	7	0.207137	11	7	7850176
CHON		8	14	1	7		236.078	236.078	1885515	11	-0.233907	N1O7	2	0.186032	8	2	1885515
CHON		12	14	1	4		236.093	236.093	5282515	35.1	0.0888629	N1O4	6	0.170792	12	6	5282515
CHON		9	18	1	6		236.114	236.114	1268957	6.6	-0.168648	N1O6	1	0.149687	9	1	1268957
CHO		10	5		7		237.004	237.004	1224609	6.2	0.235354	O7	8	0.260565	10	8	1224609
CHON		9	5	2	6		237.015	237.015	1569447	8.7	0.165305	N2O6	8	0.249344	9	8	1569447
CHOS		8	13		4	2	237.026	237.026	2213549	13.2	-0.151967	O4S2	2	0.238591	8	2	2213549
CHO		11	9		6		237.04	237.04	5794228	38.5	-0.0372093	O6	7	0.22422	11	7	5794228
CHOS		8	13		6	1	237.044	237.044	5945782	39.6	-0.0329901	O6S1	2	0.220853	8	2	5945782
CHON		10	9	2	5		237.052	237.052	9556154	65.1	-0.0228646	N2O5	7	0.212999	10	7	9556154
CHON	N15	11	10	1	5		237.053	237.054	7414971	50	-0.208906	N1O5	7	0.211216	11	7	7414971
CHO		12	13		5		237.077	237.077	6189255	41.3	-0.098787	O5	6	0.187876	12	6	6189255
CHOS		9	17		5	1	237.08	237.08	2430792	14.7	0.0319719	O5S1	1	0.184508	9	1	2430792
CHON		11	13	2	4		237.088	237.088	6521549	43.7	-0.0422632	N2O4	6	0.176655	11	6	6521549
CHON		12	17	2	3		237.124	237.125	1802079	10.3	-0.230344	N2O3	5	0.14031	12	5	1802079
CHONS		9	4	1	5	1	237.982	237.982	2651671	16.3	-0.0563913	N1O5S1	8	0.284166	9	8	2651671
CHONS		10	8	1	4	1	238.018	238.018	1462698	7.9	0.0923456	N1O4S1	7	0.247821	10	7	1462698
CHON		10	8	1	6		238.036	238.036	18781362	130.3	-0.125276	N1O6	7	0.230083	10	7	18781362
CHONS		7	12	1	6	1	238.039	238.039	1567285	8.6	-0.205093	N1O6S1	2	0.226715	7	2	1567285
CHON	N15	10	9	2	5		238.049	238.049	1988154	11.6	-0.212233	N2O5	7	0.217078	10	7	1988154
CHON		11	12	1	5		238.072	238.072	15739078	108.8	-0.102574	N1O5	6	0.193738	11	6	15739078
CHON		12	16	1	4		238.108	238.109	2829016	17.6	-0.121878	N1O4	5	0.157393	12	5	2829016
CHOS		6	7		6	2	238.969	238.969	1907734	11	0.0551532	O6S2	3	0.297882	6	3	1907734
CHOS		10	7		5	1	239.002	239.002	1369767	7.2	0.0317148	O5S1	7	0.264904	10	7	1369767
CHOS		7	11		5	2	239.005	239.005	2029609	11.9	0.203259	O5S2	2	0.261537	7	2	2029609
CHO		10	7		7		239.02	239.02	5377969	35.6	-0.143169	O7	7	0.247166	10	7	5377969
CHON		9	7	2	6		239.031	239.031	9534646	64.9	-0.00343094	N2O6	7	0.235945	9	7	9534646
CHON	N15	10	8	1	6		239.033	239.033	3770807	24.2	-0.187932	N1O6	7	0.234161	10	7	3770807
CHO		11	11		6		239.056	239.056	6494404	43.5	-0.0787267	O6	6	0.210821	11	6	6494404
CHON		10	11	2	5		239.067	239.067	14620361	100.9	-0.0645011	N2O5	6	0.1996	10	6	14620361
CHON	N15	11	12	1	5		239.069	239.069	3678154	23.6	-0.248974	N1O5	6	0.197816	11	6	3678154
CHO		12	15		5		239.092	239.093	8428246	57.1	-0.0979541	O5	5	0.174476	12	5	8428246
CHON		11	15	2	4		239.104	239.104	10788060	73.8	-0.125553	N2O4	5	0.163255	11	5	10788060
CHO		13	19		4		239.129	239.129	8615145	58.4	-0.0335388	O4	4	0.138131	13	4	8615145
CHONS		9	6	1	5	1	239.997	239.997	1922224	11.1	-0.0975849	N1O5S1	7	0.270766	9	7	1922224
CHON		9	6	1	7		240.015	240.015	7161529	48.2	-0.0634131	N1O7	7	0.253028	9	7	7161529
CHONS		10	10	1	4	1	240.034	240.034	2052803	12.1	-0.116734	N1O4S1	6	0.234422	10	6	2052803
CHON		10	10	1	6		240.051	240.051	14508236	100.1	-0.0825661	N1O6	6	0.216683	10	6	14508236
CHON	N15	10	11	2	5		240.064	240.064	1231571	6.3	-0.335418	N2O5	6	0.203679	10	6	1231571
CHON		11	14	1	5		240.088	240.088	8285407	56.1	-0.101713	N1O5	5	0.180339	11	5	8285407
CHON		15	14	1	2		240.103	240.103	1290279	6.7	0.00741307	N1O2	9	0.165099	15	9	1290279
CHON		12	18	1	4		240.124	240.124	1613170	9	-0.120855	N1O4	4	0.143994	12	4	1613170
CHON		8	5	2	7		241.01	241.01	2425158	14.6	-0.191777	N2O7	7	0.25889	8	7	2425158
CHOS		10	9		5	1	241.018	241.018	5261514	34.5	-0.0515319	O5S1	6	0.251505	10	6	5261514
CHOS		7	13		5	2	241.021	241.021	8200907	55.2	0.0355981	O5S2	1	0.248138	7	1	8200907
CHO		10	9		7		241.035	241.035	4740051	30.9	-0.0175082	O7	6	0.233766	10	6	4740051
CHOS		7	13		7	1	241.039	241.039	1571029	8.6	-0.220795	O7S1	1	0.230399	7	1	1571029
CHON		9	9	2	6		241.047	241.047	6438105	42.8	-0.0863738	N2O6	6	0.222546	9	6	6438105
CHOS		11	13		4	1	241.054	241.054	5383901	35.4	0.0538464	O4S1	5	0.21516	11	5	5383901
CHON		13	9	2	3		241.062	241.062	3754209	23.9	-0.0191656	N2O3	10	0.207306	13	10	3754209
CHO		11	13		6		241.072	241.072	10670822	72.5	0.0878572	O6	5	0.197422	11	5	10670822
CHON		10	13	2	5		241.083	241.083	11033836	75.1	-0.0639618	N2O5	5	0.186201	10	5	11033836
CHON	N15	11	14	1	5		241.085	241.085	2448237	14.8	-0.163934	N1O5	5	0.184417	11	5	2448237
CHO		12	17		5		241.108	241.108	8219386	55.3	0.0687654	O5	4	0.161077	12	4	8219386
CHON		11	17	2	4		241.119	241.119	4476416	29	0.0413899	N2O4	4	0.149856	11	4	4476416
CHO		13	21		4		241.145	241.145	5225741	34.3	0.0496793	O4	3	0.124732	13	3	5225741
CHO		15	29		2		241.217	241.217	1340339	7	0.0529809	O2	1	0.0520426	15	1	1340339
CHON		8	4	1	8		241.994	241.994	1652816	9.2	0.0800841	N1O8	7	0.275974	8	7	1652816
CHONS		9	8	1	5	1	242.013	242.013	5037275	33	0.0271882	N1O5S1	6	0.257367	9	6	5037275
CHON		9	8	1	7		242.031	242.031	4008676	25.7	0.0197492	N1O7	6	0.239629	9	6	4008676
CHON		13	8	1	4		242.046	242.046	10794220	73.4	0.0453629	N1O4	10	0.22439	13	10	10794220
CHONS		10	12	1	4	1	242.049	242.049	2298990	13.7	-0.19839	N1O4S1	5	0.221022	10	5	2298990
CHON		10	12	1	6		242.067	242.067	25532664	177	-0.0405677	N1O6	5	0.203284	10	5	25532664
CHO	C13	11	13		6		242.075	242.075	1742460	9.8	0.0248588	O6	5	0.195187	11	5	1742460
CHON		11	16	1	5		242.103	242.103	8479499	57.1	-0.0595617	N1O5	4	0.166939	11	4	8479499
CHON		12	20	1	4		242.14	242.14	1620958	9	-0.0372516	N1O4	3	0.130594	12	3	1620958
CHON		13	24	1	3		242.176	242.176	2680626	16.4	0.026344	N1O3	2	0.0942497	13	2	2680626
CHOS		9	7		6	1	242.997	242.997	8255722	55.6	0.0501237	O6S1	6	0.27445	9	6	8255722
CHOS		6	11		6	2	243	243	2531819	15.4	-0.0280662	O6S2	1	0.271083	6	1	2531819
CHO		9	7		8		243.015	243.015	2327667	13.9	0.0427131	O8	6	0.256712	9	6	2327667
CHOS		10	11		5	1	243.033	243.033	109554432	767.3	0.113482	O5S1	5	0.238106	10	5	109554432
CHON		12	7	2	4		243.041	243.041	4303873	27.8	0.0410626	N2O4	10	0.230252	12	10	4303873
CHON	N15	13	8	1	4		243.043	243.043	2019970	11.8	-0.18154	N1O4	10	0.228468	13	10	2019970
CHON	C13	13	8	1	4		243.049	243.049	2032262	11.8	0.0650802	N1O4	10	0.222155	13	10	2032262
CHO		10	11		7		243.051	243.051	9952518	67.5	-0.017363	O7	5	0.220367	10	5	9952518
CHON		9	11	2	6		243.062	243.062	4691981	30.5	0.0789094	N2O6	5	0.209146	9	5	4691981
CHON	N15	10	12	1	6		243.064	243.064	5952782	39.4	-0.0613908	N1O6	5	0.207362	10	5	5952782
CHON		13	11	2	3		243.078	243.077	1542357	8.4	0.104411	N2O3	9	0.193907	13	9	1542357
CHO		11	15		6		243.087	243.087	16109338	110.8	0.00485381	O6	4	0.184022	11	4	16109338
CHON		10	15	2	5		243.099	243.099	4232480	27.3	0.101111	N2O5	4	0.172802	10	4	4232480
CHO		12	19		5		243.124	243.124	8230190	55.4	0.0681953	O5	3	0.147678	12	3	8230190
CHO		13	23		4		243.16	243.16	2686273	16.4	0.0492675	O4	2	0.111333	13	2	2686273
CHONS		8	6	1	6	1	243.992	243.992	8741122	58.6	0.0868057	N1O6S1	6	0.280313	8	6	8741122
CHONS		9	10	1	5	1	244.029	244.028	9211670	61.9	0.190879	N1O5S1	5	0.243968	9	5	9211670
CHON		9	10	1	7		244.046	244.046	5393952	35.3	-0.0213898	N1O7	5	0.226229	9	5	5393952
CHO	C13	10	11		7		244.054	244.054	1219428	6.1	0.207403	O7	5	0.218133	10	5	1219428
CHON		13	10	1	4		244.062	244.062	3102376	19.2	0.0449882	N1O4	9	0.21099	13	9	3102376
CHONS		10	14	1	4	1	244.065	244.065	1586218	8.7	0.0490849	N1O4S1	4	0.207623	10	4	1586218
CHON		10	14	1	6		244.083	244.083	12064563	81.8	0.0417068	N1O6	4	0.189885	10	4	12064563
CHO	C13	11	15		6		244.091	244.091	2762424	16.9	0.0246535	O6	4	0.181788	11	4	2762424
CHON		14	14	1	3		244.098	244.098	1214523	6.1	-0.0148305	N1O3	8	0.174646	14	8	1214523
CHON		11	18	1	5		244.119	244.119	6547015	43.3	0.0638209	N1O5	3	0.15354	11	3	6547015
CHO	C13	12	19		5		244.127	244.127	1223563	6.1	-0.321891	O5	3	0.145443	12	3	1223563
CHOS		8	5		7	1	244.976	244.976	1903896	10.9	-0.0131445	O7S1	6	0.297396	8	6	1903896
CHOS		5	9		9	1	244.997	244.997	2079780	12.1	0.75911	O9S1	1	0.27629	5	1	2079780
CHOS		9	9		6	1	245.013	245.013	8386348	56.1	0.0497113	O6S1	5	0.261051	9	5	8386348
CHON		11	5	2	5		245.02	245.02	1223984	6.1	0.100318	N2O5	10	0.253197	11	10	1223984
CHOS		6	13		8	1	245.034	245.033	3703352	23.4	0.985089	O8S1	0	0.239945	6	0	3703352
CHOS		10	13		5	1	245.049	245.049	2315584	13.7	-0.0914923	O5S1	4	0.224706	10	4	2315584
CHON		12	9	2	4		245.057	245.057	8230212	55.1	0.0815317	N2O4	9	0.216853	12	9	8230212
CHO		10	13		7		245.067	245.067	13248330	90.1	0.227611	O7	4	0.206968	10	4	13248330
CHON		9	13	2	6		245.078	245.078	1297232	6.6	0.159867	N2O6	4	0.195747	9	4	1297232
CHON		13	13	2	3		245.093	245.093	2594008	15.7	0.0219504	N2O3	8	0.180508	13	8	2594008
CHO		11	17		6		245.103	245.103	9593693	64.6	0.0864122	O6	3	0.170623	11	3	9593693
CHO		12	21		5		245.139	245.139	4787826	31	0.108428	O5	2	0.134278	12	2	4787826
CHONS		7	4	1	7	1	245.971	245.971	1672248	9.2	0.348739	N1O7S1	6	0.303258	7	6	1672248
CHONS		8	8	1	6	1	246.008	246.008	4186188	26.8	0.126744	N1O6S1	5	0.266913	8	5	4186188
CHON		12	8	1	5		246.041	246.041	6975326	46.3	0.0633224	N1O5	9	0.233936	12	9	6975326
CHONS		9	12	1	5	1	246.044	246.044	3962592	25.2	0.148672	N1O5S1	4	0.230569	9	4	3962592
CHON	N15	12	9	2	4		246.054	246.054	3157349	19.6	0.0604669	N2O4	9	0.220931	12	9	3157349
CHON		9	12	1	7		246.062	246.062	6116714	40.3	0.100706	N1O7	4	0.21283	9	4	6116714
CHO	C13	10	13		7		246.07	246.07	1602030	8.8	-0.241323	O7	4	0.204733	10	4	1602030
CHON		13	12	1	4		246.077	246.077	2553330	15.4	0.125895	N1O4	8	0.197591	13	8	2553330
CHON		10	16	1	6		246.098	246.098	6638718	43.9	0.244536	N1O6	3	0.176485	10	3	6638718
CHO	C13	11	17		6		246.106	246.106	1231618	6.2	0.268249	O6	3	0.168389	11	3	1231618
CHOS		8	7		7	1	246.992	246.992	1423465	7.5	0.229886	O7S1	5	0.283996	8	5	1423465
CHOS		5	11		9	1	247.013	247.013	2581620	15.6	0.914851	O9S1	0	0.262891	5	0	2581620
CHO		12	7		6		247.025	247.025	1641467	9	0.450076	O6	9	0.251019	12	9	1641467
CHOS		9	11		6	1	247.028	247.028	2685437	16.3	0.251712	O6S1	4	0.247652	9	4	2685437
CHON		11	7	2	5		247.036	247.036	7301761	48.6	0.261419	N2O5	9	0.239798	11	9	7301761
CHON	N15	12	8	1	5		247.038	247.038	4135042	26.4	0.0828946	N1O5	9	0.238014	12	9	4135042
CHO		9	11		8		247.046	247.046	4895495	31.8	0.325364	O8	4	0.229913	9	4	4895495
CHO		13	11		5		247.061	247.061	1968399	11.3	0.188536	O5	8	0.214674	13	8	1968399
CHOS		10	15		5	1	247.065	247.065	4657553	30.1	0.0306798	O5S1	3	0.211307	10	3	4657553
CHON		12	11	2	4		247.072	247.072	7300501	48.6	0.202288	N2O4	8	0.203453	12	8	7300501
CHO		10	15		7		247.082	247.082	5837211	38.3	0.14481	O7	3	0.193569	10	3	5837211
CHO		14	15		4		247.098	247.098	1307875	6.7	-0.234806	O4	7	0.178329	14	7	1307875
CHO		11	19		6		247.119	247.119	2573487	15.4	0.0857074	O6	2	0.157224	11	2	2573487
CHO		16	23		2		247.17	247.17	1454539	7.7	-0.150585	O2	5	0.10564	16	5	1454539
CHONS		11	6	1	4	1	248.002	248.002	3495319	21.8	-0.072661	N1O4S1	9	0.27462	11	9	3495319
CHONS		4	10	1	9	1	248.008	248.008	1601562	8.7	0.66522	N1O9S1	0	0.268753	4	0	1601562
CHON		11	6	1	6		248.02	248.02	5079969	32.8	0.162003	N1O6	9	0.256881	11	9	5079969
CHONS		8	10	1	6	1	248.023	248.023	1398627	7.3	-0.196837	N1O6S1	4	0.253514	8	4	1398627
CHON	N15	11	7	2	5		248.033	248.033	4985256	32.2	0.038213	N2O5	9	0.243876	11	9	4985256
CHON		8	10	1	8		248.041	248.041	1709484	9.4	0.320027	N1O8	4	0.235776	8	4	1709484
CHON		12	10	1	5		248.056	248.056	6285493	41.2	0.0224945	N1O5	8	0.220536	12	8	6285493
CHONS		9	14	1	5	1	248.06	248.06	3188663	19.7	0.22809	N1O5S1	3	0.217169	9	3	3188663
CHON	N15	12	11	2	4		248.069	248.07	6351804	41.7	-0.141581	N2O4	8	0.207532	12	8	6351804
CHON		9	14	1	7		248.078	248.078	1975425	11.3	0.220818	N1O7	3	0.199431	9	3	1975425
CHON		13	14	1	4		248.093	248.093	2709065	16.4	0.16518	N1O4	7	0.184192	13	7	2709065
CHON		10	18	1	6		248.114	248.114	1978709	11.3	0.00072507	N1O6	2	0.163086	10	2	1978709
CHON		10	5	2	6		249.015	249.015	4747210	30.5	-0.0434515	N2O6	9	0.262744	10	9	4747210
CHO		12	9		6		249.04	249.04	3995351	25.3	0.085046	O6	8	0.23762	12	8	3995351
CHOS		9	13		6	1	249.044	249.044	3596505	22.5	-0.0715541	O6S1	3	0.234252	9	3	3596505
CHON		11	9	2	5		249.052	249.052	9343966	62.4	0.0585417	N2O5	8	0.226399	11	8	9343966
CHO		9	13		8		249.062	249.062	1721699	9.5	-0.118927	O8	3	0.216514	9	3	1721699
CHO		13	13		5		249.077	249.077	2619372	15.8	-0.174324	O5	7	0.201275	13	7	2619372
CHOS		10	17		5	1	249.08	249.08	4769006	30.7	-0.0498639	O5S1	2	0.197908	10	2	4769006
CHON		12	13	2	4		249.088	249.088	4032498	25.6	0.120359	N2O4	7	0.190054	12	7	4032498
CHO		10	17		7		249.098	249.098	5968888	39	0.143638	O7	2	0.180169	10	2	5968888
CHO		14	17		4		249.113	249.113	1458944	7.7	0.288945	O4	6	0.16493	14	6	1458944
CHON		13	17	2	3		249.124	249.124	1603334	8.7	0.503282	N2O3	6	0.153709	13	6	1603334
CHO		15	21		3		249.15	249.15	3869204	24.4	0.190166	O3	5	0.128585	15	5	3869204
CHON		11	8	1	6		250.036	250.036	6366211	41.8	-0.0392748	N1O6	8	0.243482	11	8	6366211
CHON	N15	11	9	2	5		250.049	250.049	6704650	44.1	-0.24204	N2O5	8	0.230477	11	8	6704650
CHON		8	12	1	8		250.057	250.057	1480654	7.8	-0.522362	N1O8	3	0.222376	8	3	1480654
CHON		12	12	1	5		250.072	250.072	8140823	54.1	-0.0176753	N1O5	7	0.207137	12	7	8140823
CHON		9	16	1	7		250.093	250.093	1375971	7.1	-0.420724	N1O7	2	0.186032	9	2	1375971
CHON		13	16	1	4		250.108	250.108	6420267	42.1	-0.0760474	N1O4	6	0.170792	13	6	6420267
CHON		14	20	1	3		250.145	250.145	19287616	131.5	-0.0544488	N1O3	5	0.134448	14	5	19287616
CHOS		8	11		5	2	251.005	251.005	2856482	17.3	-0.0853372	O5S2	3	0.274936	8	3	2856482
CHO		11	7		7		251.02	251.02	4238378	26.8	0.0230257	O7	8	0.260565	11	8	4238378
CHOS		8	11		7	1	251.023	251.023	1892524	10.6	-0.0526649	O7S1	3	0.257198	8	3	1892524
CHON		10	7	2	6		251.031	251.031	7374896	48.5	-0.00326693	N2O6	8	0.249344	10	8	7374896
CHO		12	11		6		251.056	251.056	5921854	38.4	-0.114795	O6	7	0.22422	12	7	5921854
CHOS		9	15		6	1	251.059	251.06	5986368	38.9	-0.110811	O6S1	2	0.220853	9	2	5986368
CHON		11	11	2	5		251.067	251.067	10903620	72.8	0.0182417	N2O5	7	0.212999	11	7	10903620
CHO		13	15		5		251.092	251.093	3165523	19.4	-0.172925	O5	6	0.187876	13	6	3165523
CHON		12	15	2	4		251.104	251.104	5080153	32.6	-0.0797284	N2O4	6	0.176655	12	6	5080153
CHO		10	19		7		251.114	251.114	11067998	74	0.0230171	O7	1	0.16677	10	1	11067998
CHO		14	19		4		251.129	251.129	2084071	12	0.246805	O4	5	0.151531	14	5	2084071
CHON	N15	14	20	1	3		251.142	251.142	2410606	14.2	-0.313456	N1O3	5	0.138526	14	5	2410606
CHONS		10	6	1	5	1	251.997	251.997	1599311	8.6	0.105477	N1O5S1	8	0.284166	10	8	1599311
CHON		10	6	1	7		252.015	252.015	7224921	47.4	-0.100074	N1O7	8	0.266427	10	8	7224921
CHON	N15	10	7	2	6		252.028	252.028	1824736	10.2	-0.0631751	N2O6	8	0.253423	10	8	1824736
CHON		11	10	1	6		252.051	252.051	21497454	145.9	-0.11831	N1O6	7	0.230083	11	7	21497454
CHONS		8	14	1	6	1	252.055	252.055	3046768	18.6	-0.114341	N1O6S1	2	0.226715	8	2	3046768
CHON	N15	11	11	2	5		252.064	252.064	5297269	34.1	-0.279777	N2O5	7	0.217078	11	7	5297269
CHON		8	14	1	8		252.072	252.073	1539706	8.2	-0.200816	N1O8	2	0.208977	8	2	1539706
CHON		12	14	1	5		252.088	252.088	12947074	86.9	-0.0968714	N1O5	6	0.193738	12	6	12947074
CHON		13	18	1	4		252.124	252.124	1956759	11.1	-0.0357764	N1O4	5	0.157393	13	5	1956759
CHO		10	5		8		252.999	252.999	5955204	38.7	-0.0380243	O8	8	0.283511	10	8	5955204
CHON		9	5	2	7		253.01	253.01	2685066	16.1	-0.0245844	N2O7	8	0.27229	9	8	2685066
CHOS		8	13		5	2	253.021	253.021	2411793	14.2	-0.163702	O5S2	2	0.261537	8	2	2411793
CHO		11	9		7		253.035	253.035	6262425	40.8	-0.0561981	O7	7	0.247166	11	7	6262425
CHOS		8	13		7	1	253.039	253.039	3088027	18.9	-0.0522454	O7S1	2	0.243799	8	2	3088027
CHON		10	9	2	6		253.047	253.047	15410335	103.9	0.0362775	N2O6	7	0.235945	10	7	15410335
CHON	N15	11	10	1	6		253.048	253.048	4346528	27.6	-0.177523	N1O6	7	0.234161	11	7	4346528
CHO		12	13		6		253.072	253.072	6771885	44.3	-0.0348522	O6	6	0.210821	12	6	6771885
CHOS		9	17		6	1	253.075	253.075	2085295	12	0.996463	O6S1	1	0.207454	9	1	2085295
CHON		11	13	2	5		253.083	253.083	17180852	116.1	0.0180964	N2O5	6	0.1996	11	6	17180852
CHON	N15	12	14	1	5		253.085	253.085	7381173	48.5	-0.195673	N1O5	6	0.197816	12	6	7381173
CHO		13	17		5		253.108	253.108	4246210	26.9	-0.09253	O5	5	0.174476	13	5	4246210
CHON		12	17	2	4		253.119	253.119	4470472	28.4	-0.0790935	N2O4	5	0.163255	12	5	4470472
CHO		14	21		4		253.145	253.145	4316374	27.4	-0.0316819	O4	4	0.138131	14	4	4316374
CHONS		9	4	1	6	1	253.976	253.976	1282669	6.4	0.0833932	N1O6S1	8	0.307111	9	8	1282669
CHONS		10	8	1	5	1	254.013	254.013	2142530	12.3	0.10464	N1O5S1	7	0.270766	10	7	2142530
CHON		10	8	1	7		254.031	254.031	11200203	74.9	-0.0205491	N1O7	7	0.253028	10	7	11200203
CHONS		11	12	1	4	1	254.049	254.049	1883990	10.6	-0.149656	N1O4S1	6	0.234422	11	6	1883990
CHON		11	12	1	6		254.067	254.067	17390304	117.6	0.0400678	N1O6	6	0.216683	11	6	17390304
CHON	N15	11	13	2	5		254.08	254.08	3669736	22.9	-0.120127	N2O5	6	0.203679	11	6	3669736
CHON		12	16	1	5		254.103	254.103	6348021	41.4	-0.0173949	N1O5	5	0.180339	12	5	6348021
CHON		13	20	1	4		254.14	254.14	1642377	8.9	-0.11419	N1O4	4	0.143994	13	4	1642377
CHOS		10	7		6	1	254.997	254.997	2062959	11.7	0.0477649	O6S1	7	0.28785	10	7	2062959
CHOS		7	11		6	2	255	255	3745777	23.3	0.130117	O6S2	2	0.284482	7	2	3745777
CHON		9	7	2	7		255.026	255.026	3052544	18.5	-0.0636018	N2O7	7	0.25889	9	7	3052544
CHON	N15	10	8	1	7		255.028	255.028	2042753	11.6	-0.0404736	N1O7	7	0.257106	10	7	2042753
CHOS		11	11		5	1	255.033	255.033	10591492	70.2	-0.0486999	O5S1	6	0.251505	11	6	10591492
CHOS		8	15		5	2	255.037	255.037	1849222	10.3	-0.201618	O5S2	1	0.248138	8	1	1849222
CHON		13	7	2	4		255.041	255.041	2394249	14	-0.117707	N2O4	11	0.243651	13	11	2394249
CHO		11	11		7		255.051	255.051	7049998	45.9	0.0618696	O7	6	0.233766	11	6	7049998
CHON		10	11	2	6		255.062	255.062	13813012	92.3	0.0751969	N2O6	6	0.222546	10	6	13813012
CHON	N15	11	12	1	6		255.064	255.064	4739350	30.1	-0.0585026	N1O6	6	0.220762	11	6	4739350
CHOS		12	15		4	1	255.07	255.07	8041753	52.7	-0.0275223	O4S1	5	0.21516	12	5	8041753
CHON		14	11	2	3		255.078	255.078	1761437	9.7	-0.174928	N2O3	10	0.207306	14	10	1761437
CHO		12	15		6		255.087	255.087	11370787	75.5	-0.112981	O6	5	0.197422	12	5	11370787
CHON		11	15	2	5		255.099	255.099	14352681	96	0.0179534	N2O5	5	0.186201	11	5	14352681
CHO		13	19		5		255.124	255.124	5812024	37.4	-0.0526023	O5	4	0.161077	13	4	5812024
CHON		12	19	2	4		255.135	255.135	3856190	24	-0.0392737	N2O4	4	0.149856	12	4	3856190
CHO		14	23		4		255.16	255.16	2690124	16	0.00775944	O4	3	0.124732	14	3	2690124
CHO		16	31		2		255.233	255.233	6873462	44.7	0.0108916	O2	1	0.0520426	16	1	6873462
CHONS		9	6	1	6	1	255.992	255.992	3280421	20.1	0.00460913	N1O6S1	7	0.293712	9	7	3280421
CHON		9	6	1	8		256.01	256.01	2439215	14.3	0.0366388	N1O8	7	0.275974	9	7	2439215
CHON		13	6	1	5		256.025	256.025	1521208	8	-0.173499	N1O5	11	0.260734	13	11	1521208
CHONS		10	10	1	5	1	256.029	256.029	5016378	32	-0.0133583	N1O5S1	6	0.257367	10	6	5016378
CHON		10	10	1	7		256.046	256.046	8822596	58.1	0.0577236	N1O7	6	0.239629	10	6	8822596
CHON	N15	10	11	2	6		256.059	256.059	2287947	13.3	0.0549798	N2O6	6	0.226624	10	6	2287947
CHON		14	10	1	4		256.062	256.061	6229324	40.3	0.160039	N1O4	10	0.22439	14	10	6229324
CHONS		11	14	1	4	1	256.065	256.065	2712142	16.2	0.00773202	N1O4S1	5	0.221022	11	5	2712142
CHON		11	14	1	6		256.083	256.083	23471960	158.5	0.000702508	N1O6	5	0.203284	11	5	23471960
CHO	C13	12	15		6		256.091	256.091	1966813	11.1	0.101596	O6	5	0.195187	12	5	1966813
CHON	C13	11	15	2	5		256.102	256.102	1649315	8.9	0.310102	N2O5	5	0.183966	11	5	1649315
CHON		12	18	1	5		256.119	256.119	4605549	29.2	0.099875	N1O5	4	0.166939	12	4	4605549
CHOS		9	5		7	1	256.976	256.976	3158101	19.2	0.18204	O7S1	7	0.310795	9	7	3158101
CHONS		8	5	2	6	1	256.987	256.987	1590107	8.5	0.0396125	N2O6S1	7	0.299574	8	7	1590107
CHOS		10	9		6	1	257.013	257.013	6919018	45	0.00848169	O6S1	6	0.27445	10	6	6919018
CHOS		7	13		6	2	257.016	257.016	3043948	18.4	-0.0265357	O6S2	1	0.271083	7	1	3043948
CHON		12	5	2	5		257.02	257.02	1434350	7.4	0.095634	N2O5	11	0.266597	12	11	1434350
CHO		10	9		8		257.03	257.03	5096308	32.5	0.234914	O8	6	0.256712	10	6	5096308
CHON		9	9	2	7		257.042	257.042	2201722	12.7	-0.102007	N2O7	6	0.245491	9	6	2201722
CHOS		11	13		5	1	257.049	257.049	179595648	1229.1	0.0294882	O5S1	5	0.238106	11	5	179595648
CHON		13	9	2	4		257.057	257.057	8506243	55.9	0.0777256	N2O4	10	0.230252	13	10	8506243
CHO		11	13		7		257.067	257.067	11381128	75.6	0.139185	O7	5	0.220367	11	5	11381128
CHOS		8	17		7	1	257.07	257.07	1645834	8.9	0.765472	O7S1	0	0.217	8	0	1645834
CHON		10	13	2	6		257.078	257.078	12177807	81.1	0.152405	N2O6	5	0.209146	10	5	12177807
CHON		14	13	2	3		257.093	257.093	1792151	9.9	-0.0957633	N2O3	9	0.193907	14	9	1792151
CHO		12	17		6		257.103	257.103	15010205	100.5	0.0434841	O6	4	0.184022	12	4	15010205
CHON		11	17	2	5		257.114	257.114	5515172	35.4	0.173386	N2O5	4	0.172802	11	4	5515172
CHO		13	21		5		257.139	257.139	5688242	36.6	0.0255888	O5	3	0.147678	13	3	5688242
CHO		14	25		4		257.176	257.176	2906823	17.5	0.241002	O4	2	0.111333	14	2	2906823
CHONS		8	4	1	7	1	257.971	257.971	3342476	20.5	0.0611692	N1O7S1	7	0.316657	8	7	3342476
CHONS		9	8	1	6	1	258.008	258.008	7948193	52.1	0.0820902	N1O6S1	6	0.280313	9	6	7948193
CHON		9	8	1	8		258.026	258.026	1358699	6.9	0.113864	N1O8	6	0.262574	9	6	1358699
CHONS		6	12	1	8	1	258.029	258.029	1356077	6.9	0.892845	N1O8S1	1	0.259207	6	1	1356077
CHON		13	8	1	5		258.041	258.041	7202740	47	0.215392	N1O5	10	0.247335	13	10	7202740
CHONS		10	12	1	5	1	258.044	258.044	6717878	43.6	0.258017	N1O5S1	5	0.243968	10	5	6717878
CHOS	C13	11	13		5	1	258.052	258.052	17396666	116.9	0.0481209	O5S1	5	0.235871	11	5	17396666
CHON	C13	13	9	2	4		258.06	258.06	1555262	8.2	0.367425	N2O4	10	0.228017	13	10	1555262
CHON		10	12	1	7		258.062	258.062	14193599	94.9	0.0572727	N1O7	5	0.226229	10	5	14193599
CHONS		7	16	1	7	1	258.065	258.065	1498305	7.8	0.952394	N1O7S1	0	0.222862	7	0	1498305
CHO	C13	11	13		7		258.07	258.07	2003140	11.3	0.15739	O7	5	0.218133	11	5	2003140
CHON		14	12	1	4		258.077	258.077	2363080	13.8	0.0812931	N1O4	9	0.21099	14	9	2363080
CHONS		11	16	1	4	1	258.081	258.081	1510602	7.9	-0.108571	N1O4S1	4	0.207623	11	4	1510602
CHON		11	16	1	6		258.098	258.098	10217428	67.6	0.194422	N1O6	4	0.189885	11	4	10217428
CHO	C13	12	17		6		258.106	258.106	1929049	10.8	0.100802	O6	4	0.181788	12	4	1929049
CHON		12	20	1	5		258.135	258.135	3913449	24.4	0.215314	N1O5	3	0.15354	12	3	3913449
CHOS		9	7		7	1	258.992	258.992	3119058	18.8	0.180623	O7S1	6	0.297396	9	6	3119058
CHONS		8	7	2	6	1	259.003	259.003	2888408	17.3	0.155133	N2O6S1	6	0.286175	8	6	2888408
CHOS		10	11		6	1	259.028	259.028	10761191	70.9	0.201445	O6S1	5	0.261051	10	5	10761191
CHON		12	7	2	5		259.036	259.036	4515307	28.3	0.0562852	N2O5	10	0.253197	12	10	4515307
CHON	N15	13	8	1	5		259.038	259.038	2072684	11.7	0.00184568	N1O5	10	0.251413	13	10	2072684
CHO		10	11		8		259.046	259.046	8717297	57	0.0786729	O8	5	0.243313	10	5	8717297
CHOS		7	15		8	1	259.049	259.049	5570035	35.5	0.893189	O8S1	0	0.239945	7	0	5570035
CHOS	O18	11	13		5	1	259.053	259.053	2220533	12.7	-0.100443	O5S1	5	0.236097	11	5	2220533
CHON		9	11	2	7		259.057	259.057	1582071	8.4	0.0531925	N2O7	5	0.232092	9	5	1582071
CHON	N15	10	12	1	7		259.059	259.059	2118136	12	-0.155648	N1O7	5	0.230308	10	5	2118136
CHOS		11	15		5	1	259.065	259.065	2062203	11.6	-0.125143	O5S1	4	0.224706	11	4	2062203
CHON		13	11	2	4		259.072	259.072	7453696	48.4	0.192919	N2O4	9	0.216853	13	9	7453696
CHO		11	15		7		259.082	259.082	13082117	86.7	0.1767	O7	4	0.206968	11	4	13082117
CHON		10	15	2	6		259.094	259.094	4475916	28.1	0.151219	N2O6	4	0.195747	10	4	4475916
CHON		14	15	2	3		259.109	259.109	1816597	10	0.0593569	N2O3	8	0.180508	14	8	1816597
CHO		12	19		6		259.119	259.119	7629851	49.6	0.120331	O6	3	0.170623	12	3	7629851
CHO		13	23		5		259.155	259.155	1686063	9.1	-0.206132	O5	2	0.134278	13	2	1686063
CHONS		8	6	1	7	1	259.987	259.987	3344650	20.4	0.176085	N1O7S1	6	0.303258	8	6	3344650
CHON		12	6	1	6		260.02	260.02	3599645	22.1	0.154526	N1O6	10	0.270281	12	10	3599645
CHONS		9	10	1	6	1	260.023	260.023	5354271	34.1	0.196828	N1O6S1	5	0.266913	9	5	5354271
CHON		9	10	1	8		260.041	260.041	1708073	9.2	-0.0408401	N1O8	5	0.249175	9	5	1708073
CHON		13	10	1	5		260.056	260.056	5761074	36.8	0.0983629	N1O5	9	0.233936	13	9	5761074
CHONS		10	14	1	5	1	260.06	260.06	4123699	25.7	0.0637542	N1O5S1	4	0.230569	10	4	4123699
CHON	C13	13	11	2	4		260.076	260.076	1449533	7.4	-0.212178	N2O4	9	0.214618	13	9	1449533
CHON		10	14	1	7		260.078	260.078	18889790	126.3	0.249079	N1O7	4	0.21283	10	4	18889790
CHO	C13	11	15		7		260.086	260.086	2005954	11.2	0.233068	O7	4	0.204733	11	4	2005954
CHON		14	14	1	4		260.093	260.093	2373318	13.7	0.196007	N1O4	8	0.197591	14	8	2373318
CHON		11	18	1	6		260.114	260.114	5974099	38.3	0.077581	N1O6	3	0.176485	11	3	5974099
CHON		12	22	1	5		260.15	260.15	1442791	7.4	-0.362944	N1O5	2	0.140141	12	2	1442791
CHOS		4	5		11	1	260.956	260.956	2708275	16	-0.669922	O11S1	2	0.33558	4	2	2708275
CHOS		9	9		7	1	261.007	261.007	2214224	12.7	0.102602	O7S1	5	0.283996	9	5	2214224
CHON		11	5	2	6		261.015	261.015	4054101	25.2	0.0734819	N2O6	10	0.276143	11	10	4054101
CHONS		8	9	2	6	1	261.019	261.019	1312599	6.5	0.000689223	N2O6S1	5	0.272776	8	5	1312599
CHO		9	9		9		261.025	261.025	1418842	7.2	-0.0192322	O9	5	0.266258	9	5	1418842
CHO		13	9		6		261.04	261.04	1553955	8.2	0.694068	O6	9	0.251019	13	9	1553955
CHOS		10	13		6	1	261.044	261.044	4165477	25.9	0.391428	O6S1	4	0.247652	10	4	4165477
CHO		6	13		11		261.046	261.046	1786278	9.7	0.62893	O11	0	0.245152	6	0	1786278
CHON		12	9	2	5		261.052	261.052	5906026	37.8	0.0941572	N2O5	9	0.239798	12	9	5906026
CHO		10	13		8		261.062	261.062	9497199	62.3	0.0780655	O8	4	0.229913	10	4	9497199
CHON		9	13	2	7		261.073	261.073	1428214	7.3	0.129389	N2O7	4	0.218692	9	4	1428214
CHO		14	13		5		261.077	261.077	1536248	8	0.140112	O5	8	0.214674	14	8	1536248
CHOS		11	17		5	1	261.08	261.08	2154618	12.2	0.220545	O5S1	3	0.211307	11	3	2154618
CHON		13	13	2	4		261.088	261.088	5699199	36.4	0.114827	N2O4	8	0.203453	13	8	5699199
CHO		11	17		7		261.098	261.098	6075524	39	0.213636	O7	3	0.193569	11	3	6075524
CHONS		12	8	1	4	1	262.018	262.018	1820433	10	0.00755635	N1O4S1	9	0.27462	12	9	1820433
CHONS		5	12	1	9	1	262.024	262.024	2083860	11.8	0.629637	N1O9S1	0	0.268753	5	0	2083860
CHON		12	8	1	6		262.036	262.036	2904219	17.4	0.153337	N1O6	9	0.256881	12	9	2904219
CHONS		9	12	1	6	1	262.039	262.039	2417309	14	-0.0336595	N1O6S1	4	0.253514	9	4	2417309
CHON		9	12	1	8		262.057	262.057	1820391	10	0.37923	N1O8	4	0.235776	9	4	1820391
CHON		13	12	1	5		262.072	262.072	8928432	58.4	0.0594489	N1O5	8	0.220536	13	8	8928432
CHON		10	16	1	7		262.093	262.093	3838652	23.7	-0.0580713	N1O7	3	0.199431	10	3	3838652
CHON		12	24	1	5		262.166	262.166	3356645	20.3	-0.131291	N1O5	1	0.126741	12	1	3356645
CHO		12	7		7		263.02	263.02	1987916	11	0.0599951	O7	9	0.273964	12	9	1987916
CHOS		9	11		7	1	263.023	263.023	1330766	6.6	-0.0882816	O7S1	4	0.270597	9	4	1330766
CHO		5	11		12		263.026	263.025	2035919	11.4	0.793763	O12	0	0.268098	5	0	2035919
CHON		11	7	2	6		263.031	263.031	4660179	29.1	0.148955	N2O6	9	0.262744	11	9	4660179
CHO		13	11		6		263.056	263.056	3386721	20.5	0.384632	O6	8	0.23762	13	8	3386721
CHOS		10	15		6	1	263.059	263.059	6091491	38.8	-0.0297275	O6S1	3	0.234252	10	3	6091491
CHON		12	11	2	5		263.067	263.067	10793703	70.6	-0.0206035	N2O5	8	0.226399	12	8	10793703
CHO		10	15		8		263.077	263.077	2555245	14.9	0.0774674	O8	3	0.216514	10	3	2555245
CHO		14	15		5		263.092	263.092	1741046	9.4	0.0250098	O5	7	0.201275	14	7	1741046
CHOS		11	19		5	1	263.096	263.096	2290744	13.1	0.218855	O5S1	2	0.197908	11	2	2290744
CHON		13	15	2	4		263.104	263.104	2554108	14.9	0.113947	N2O4	7	0.190054	13	7	2554108
CHO		11	19		7		263.114	263.114	5499906	34.8	-0.130058	O7	2	0.180169	11	2	5499906
CHO		19	19		1		263.144	263.144	2255251	12.8	-0.00691674	O1	10	0.149691	19	10	2255251
CHO		12	23		6		263.15	263.15	2312727	13.2	-0.0335174	O6	1	0.143824	12	1	2312727
CHON		11	6	1	7		264.015	264.015	2308355	13.2	0.0559813	N1O7	9	0.279827	11	9	2308355
CHON		12	10	1	6		264.051	264.051	7871768	50.9	-0.112933	N1O6	8	0.243482	12	8	7871768
CHONS		9	14	1	6	1	264.055	264.055	2579226	15	0.155952	N1O6S1	3	0.240115	9	3	2579226
CHON		9	14	1	8		264.072	264.073	1731236	9.3	-0.229559	N1O8	3	0.222376	9	3	1731236
CHON		13	14	1	5		264.088	264.088	6461741	41.3	-0.0924696	N1O5	7	0.207137	13	7	6461741
CHON		10	18	1	7		264.109	264.109	2275769	13	-0.019765	N1O7	2	0.186032	10	2	2275769
CHON		14	18	1	4		264.124	264.124	4321345	26.8	-0.034151	N1O4	6	0.170792	14	6	4321345
CHON		15	22	1	3		264.161	264.161	1550934	8.1	-0.202983	N1O3	5	0.134448	15	5	1550934
CHON		12	26	1	5		264.182	264.182	3117666	18.7	0.0211215	N1O5	0	0.113342	12	0	3117666
CHO		11	5		8		264.999	264.999	2346547	13.5	0.567473	O8	9	0.29691	11	9	2346547
CHON		10	5	2	7		265.01	265.01	2008505	11.2	-0.212143	N2O7	9	0.285689	10	9	2008505
CHO		12	9		7		265.035	265.035	4608328	28.8	-0.166846	O7	8	0.260565	12	8	4608328
CHOS		9	13		7	1	265.039	265.039	3007562	17.9	-0.313992	O7S1	3	0.257198	9	3	3007562
CHON		11	9	2	6		265.047	265.047	10852174	71	-0.116282	N2O6	8	0.249344	11	8	10852174
CHO		16	9		4		265.051	265.051	1272528	6.2	0.00746989	O4	12	0.245326	16	12	1272528
CHO		13	13		6		265.072	265.072	5094492	32.1	0.155354	O6	7	0.22422	13	7	5094492
CHOS		10	17		6	1	265.075	265.075	4980574	31.3	0.0459489	O6S1	2	0.220853	10	2	4980574
CHON		12	13	2	5		265.083	265.083	11335011	74.3	0.0927253	N2O5	7	0.212999	12	7	11335011
CHO		10	17		8		265.093	265.093	19422056	129	-0.0362895	O8	2	0.203115	10	2	19422056
CHO		14	17		5		265.108	265.108	3166833	19	0.0625401	O5	6	0.187876	14	6	3166833
CHOS		11	21		5	1	265.112	265.111	1434739	7.3	0.782991	O5S1	1	0.184508	11	1	1434739
CHON		13	17	2	4		265.119	265.119	3025271	18	-0.113232	N2O4	6	0.176655	13	6	3025271
CHO		15	21		4		265.145	265.144	2154502	12.2	0.271474	O4	5	0.151531	15	5	2154502
CHOS		12	25		4	1	265.148	265.148	8597896	55.8	-0.101906	O4S1	0	0.148164	12	0	8597896
CHON		14	21	2	3		265.156	265.156	2111244	11.9	0.0202896	N2O3	5	0.14031	14	5	2111244
CHONS		10	4	1	6	1	265.976	265.976	1713886	9.2	-0.0707585	N1O6S1	9	0.320511	10	9	1713886
CHONS		11	8	1	5	1	266.013	266.013	1615603	8.5	-0.0880412	N1O5S1	8	0.284166	11	8	1615603
CHON		11	8	1	7		266.031	266.031	8851837	57.5	0.0931468	N1O7	8	0.266427	11	8	8851837
CHON	N15	11	9	2	6		266.044	266.044	2541316	14.8	-0.0222591	N2O6	8	0.253423	11	8	2541316
CHONS		12	12	1	4	1	266.049	266.049	2471943	14.3	-0.21808	N1O4S1	7	0.247821	12	7	2471943
CHON		8	12	1	9		266.052	266.052	1351689	6.7	-0.360908	N1O9	3	0.245322	8	3	1351689
CHON		12	12	1	6		266.067	266.067	16772497	111.1	-0.0744929	N1O6	7	0.230083	12	7	16772497
CHONS		9	16	1	6	1	266.07	266.07	2944659	17.5	-0.108318	N1O6S1	2	0.226715	9	2	2944659
CHON	N15	12	13	2	5		266.08	266.08	8015257	51.8	-0.114709	N2O5	7	0.217078	12	7	8015257
CHON		9	16	1	8		266.088	266.088	2091805	11.7	-0.115075	N1O8	2	0.208977	9	2	2091805
CHO	C13	10	17		8		266.096	266.096	2740898	16.1	0.0571887	O8	2	0.20088	10	2	2740898
CHON		13	16	1	5		266.103	266.103	6398374	40.9	-0.0917692	N1O5	6	0.193738	13	6	6398374
CHOS	C13	12	25		4	1	266.151	266.151	1567297	8.2	0.104518	O4S1	0	0.145929	12	0	1567297
CHOS		8	11		6	2	267	267	1432098	7.2	0.461348	O6S2	3	0.297882	8	3	1432098
CHO		11	7		8		267.015	267.015	5593514	35.2	-0.110931	O8	8	0.283511	11	8	5593514
CHON		10	7	2	7		267.026	267.026	7375281	47.2	-0.0981931	N2O7	8	0.27229	10	8	7375281
CHON	N15	11	8	1	7		267.028	267.028	2219826	12.5	-0.188452	N1O7	8	0.270506	11	8	2219826
CHOS		9	15		5	2	267.037	267.037	1577399	8.2	0.256818	O5S2	2	0.261537	9	2	1577399
CHO		12	11		7		267.051	267.051	6278079	39.8	-0.0532486	O7	7	0.247166	12	7	6278079
CHOS		9	15		7	1	267.054	267.054	5907905	37.3	-0.086949	O7S1	2	0.243799	9	2	5907905
CHON		11	11	2	6		267.062	267.062	17147846	112.9	-0.0405153	N2O6	7	0.235945	11	7	17147846
CHON	N15	12	12	1	6		267.064	267.064	7342022	46.9	-0.243095	N1O6	7	0.234161	12	7	7342022
CHO		13	15		6		267.087	267.087	4468692	27.6	-0.182787	O6	6	0.210821	13	6	4468692
CHOS		10	19		6	1	267.091	267.091	1705877	9	-0.0667193	O6S1	1	0.207454	10	1	1705877
CHON		12	15	2	5		267.099	267.099	12507098	81.7	-0.0577319	N2O5	6	0.1996	12	6	12507098
CHO		14	19		5		267.124	267.124	4583912	28.4	0.0620682	O5	5	0.174476	14	5	4583912
CHON		13	19	2	4		267.135	267.135	2472686	14.2	-0.0749437	N2O4	5	0.163255	13	5	2472686
CHO		15	23		4		267.16	267.16	1796925	9.7	-0.142312	O4	4	0.138131	15	4	1796925
CHONS		10	6	1	6	1	267.992	267.992	1319763	6.4	-0.0329118	N1O6S1	8	0.307111	10	8	1319763
CHON		10	6	1	8		268.01	268.01	2398173	13.7	0.0349983	N1O8	8	0.289373	10	8	2398173
CHON	N15	10	7	2	7		268.023	268.023	4489700	27.8	-0.228794	N2O7	8	0.276368	10	8	4489700
CHONS		11	10	1	5	1	268.029	268.029	2137063	11.9	-0.0873791	N1O5S1	7	0.270766	11	7	2137063
CHON		11	10	1	7		268.046	268.046	15484401	101.7	-0.0567816	N1O7	7	0.253028	11	7	15484401
CHON	N15	11	11	2	6		268.059	268.059	2884345	17	-0.283228	N2O6	7	0.240023	11	7	2884345
CHON		12	14	1	6		268.083	268.083	10699270	69.5	-0.0739328	N1O6	6	0.216683	12	6	10699270
CHON	N15	12	15	2	5		268.096	268.096	3438605	20.7	-0.151147	N2O5	6	0.203679	12	6	3438605
CHON		13	18	1	5		268.119	268.119	3819546	23.3	-0.20297	N1O5	5	0.180339	13	5	3819546
CHON		14	22	1	4		268.155	268.156	1257327	6	-0.443847	N1O4	4	0.143994	14	4	1257327
CHONS		9	5	2	6	1	268.987	268.987	1978755	10.9	-0.185214	N2O6S1	8	0.312974	9	8	1978755
CHOS		11	9		6	1	269.013	269.013	1934482	10.6	0.0452763	O6S1	7	0.28785	11	7	1934482
CHOS		8	13		6	2	269.016	269.016	1565331	8.1	-0.0625246	O6S2	2	0.284482	8	2	1565331
CHO		11	9		8		269.03	269.03	2881820	16.9	0.112924	O8	7	0.270111	11	7	2881820
CHOS		8	13		8	1	269.034	269.033	1535261	7.9	0.71136	O8S1	2	0.266744	8	2	1535261
CHON		10	9	2	7		269.042	269.042	7837730	50.3	-0.134626	N2O7	7	0.25889	10	7	7837730
CHON	N15	11	10	1	7		269.043	269.043	3265315	19.5	-0.18704	N1O7	7	0.257106	11	7	3265315
CHOS		12	13		5	1	269.049	269.049	16474150	108.3	-0.0833309	O5S1	6	0.251505	12	6	16474150
CHON		14	9	2	4		269.057	269.057	2051626	11.4	-0.0372416	N2O4	11	0.243651	14	11	2051626
CHO		12	13		7		269.067	269.067	5886000	37.1	0.0214813	O7	6	0.233766	12	6	5886000
CHOS		9	17		7	1	269.07	269.07	1393458	6.9	0.731333	O7S1	1	0.230399	9	1	1393458
CHON		11	13	2	6		269.078	269.078	15957046	104.8	-0.0402118	N2O6	6	0.222546	11	6	15957046
CHON	N15	12	14	1	6		269.08	269.08	3927607	24	-0.20411	N1O6	6	0.220762	12	6	3927607
CHOS		13	17		4	1	269.085	269.085	5248571	32.9	-0.0260888	O4S1	5	0.21516	13	5	5248571
CHO		13	17		6		269.103	269.103	9715780	62.9	-0.0327759	O6	5	0.197422	13	5	9715780
CHON		12	17	2	5		269.114	269.114	6697035	42.6	-0.0944584	N2O5	5	0.186201	12	5	6697035
CHO		14	21		5		269.139	269.139	9140313	59	-0.0127075	O5	4	0.161077	14	4	9140313
CHO		15	25		4		269.176	269.176	2029421	11.2	-0.252698	O4	3	0.124732	15	3	2029421
CHO		17	33		2		269.249	269.249	1370582	6.8	0.0103247	O2	1	0.0520426	17	1	1370582
CHONS		10	8	1	6	1	270.008	270.008	3564352	21.5	0.115478	N1O6S1	7	0.293712	10	7	3564352
CHON		10	8	1	8		270.026	270.026	3433802	20.7	-0.03933	N1O8	7	0.275974	10	7	3433802
CHON		14	8	1	5		270.041	270.041	1831379	9.9	-0.164494	N1O5	11	0.260734	14	11	1831379
CHONS		11	12	1	5	1	270.044	270.044	3765077	22.9	0.024366	N1O5S1	6	0.257367	11	6	3765077
CHON		11	12	1	7		270.062	270.062	13837919	90.6	-0.0193293	N1O7	6	0.239629	11	6	13837919
CHON	N15	11	13	2	6		270.075	270.075	3364198	20.2	-0.0219269	N2O6	6	0.226624	11	6	3364198
CHON		15	12	1	4		270.077	270.077	2723175	15.9	-0.0333982	N1O4	10	0.22439	15	10	2723175
CHONS		12	16	1	4	1	270.081	270.081	2020457	11.1	-0.177799	N1O4S1	5	0.221022	12	5	2020457
CHON		12	16	1	6		270.098	270.098	15188595	99.7	-0.110405	N1O6	5	0.203284	12	5	15188595
CHON		13	20	1	5		270.135	270.135	2775432	16.2	-0.164437	N1O5	4	0.166939	13	4	2775432
CHO	C13	14	21		5		270.143	270.143	1281548	6.2	-0.216857	O5	4	0.158842	14	4	1281548
CHOS		10	7		7	1	270.992	270.992	4298855	26.3	-0.0487841	O7S1	7	0.310795	10	7	4298855
CHOS		7	11		7	2	270.995	270.995	9180265	58.9	-0.0819945	O7S2	2	0.307428	7	2	9180265
CHONS		9	7	2	6	1	271.003	271.003	3181421	18.8	0.0375638	N2O6S1	7	0.299574	9	7	3181421
CHOS		7	11		9	1	271.013	271.013	1593459	8.2	0.870733	O9S1	2	0.289689	7	2	1593459
CHOS		11	11		6	1	271.028	271.028	7585915	48.2	0.0449396	O6S1	6	0.27445	11	6	7585915
CHOS		8	15		6	2	271.032	271.032	2280573	12.8	0.159317	O6S2	1	0.271083	8	1	2280573
CHON		13	7	2	5		271.036	271.036	2479360	14.1	0.0168978	N2O5	11	0.266597	13	11	2479360
CHO		11	11		8		271.046	271.046	6891141	43.6	-0.0723866	O8	6	0.256712	11	6	6891141
CHOS		8	15		8	1	271.049	271.049	2819463	16.4	0.816751	O8S1	1	0.253345	8	1	2819463
CHON		10	11	2	7		271.057	271.057	4732044	29.2	-0.133625	N2O7	6	0.245491	10	6	4732044
CHOS		12	15		5	1	271.065	271.065	217811088	1451.7	-0.0458197	O5S1	5	0.238106	12	5	217811088
CHON		14	11	2	4		271.072	271.072	3086484	18.2	0.147488	N2O4	10	0.230252	14	10	3086484
CHO		12	15		7		271.082	271.082	11557017	74.7	0.0582107	O7	5	0.220367	12	5	11557017
CHOS		9	19		7	1	271.086	271.085	1283099	6.1	0.910339	O7S1	0	0.217	9	0	1283099
CHON		11	15	2	6		271.094	271.094	15022240	97.9	-0.00302516	N2O6	5	0.209146	11	5	15022240
CHON	N15	12	16	1	6		271.095	271.095	2406049	13.6	0.129394	N1O6	5	0.207362	12	5	2406049
CHO		13	19		6		271.119	271.119	10106030	65	-0.0325322	O6	4	0.184022	13	4	10106030
CHON		12	19	2	5		271.13	271.13	3651252	22	-0.0568735	N2O5	4	0.172802	12	4	3651252
CHO		14	23		5		271.155	271.155	5836482	36.5	0.0980247	O5	3	0.147678	14	3	5836482
CHO		15	27		4		271.191	271.192	1990358	10.9	-0.103322	O4	2	0.111333	15	2	1990358
CHO		16	31		3		271.228	271.228	1852011	9.9	-0.00966014	O3	1	0.0749881	16	1	1852011
CHONS		9	6	1	7	1	271.987	271.987	2791313	16.2	-0.125815	N1O7S1	7	0.316657	9	7	2791313
CHON		13	6	1	6		272.02	272.02	1515428	7.7	-0.0361006	N1O6	11	0.28368	13	11	1515428
CHONS		10	10	1	6	1	272.023	272.023	6854310	43.3	-0.105947	N1O6S1	6	0.280313	10	6	6854310
CHOS	C13	11	11		6	1	272.032	272.031	1401898	6.9	0.871288	O6S1	6	0.272216	11	6	1401898
CHON		10	10	1	8		272.041	272.041	5148336	31.9	0.0344797	N1O8	6	0.262574	10	6	5148336
CHON		14	10	1	5		272.056	272.056	5311160	33	-0.016247	N1O5	10	0.247335	14	10	5311160
CHONS		11	14	1	5	1	272.06	272.06	4785850	29.5	-0.0125711	N1O5S1	5	0.243968	11	5	4785850
CHON		7	14	1	10		272.062	272.062	1644475	8.6	-0.041976	N1O10	1	0.241469	7	1	1644475
CHON		11	14	1	7		272.078	272.078	18260676	119.5	-0.0559403	N1O7	5	0.226229	11	5	18260676
CHONS		8	18	1	7	1	272.081	272.081	1440453	7.2	0.940088	N1O7S1	0	0.222862	8	0	1440453
CHO	C13	12	15		7		272.086	272.086	1575368	8.1	-0.328508	O7	5	0.218133	12	5	1575368
CHON		15	14	1	4		272.093	272.093	1634124	8.5	-0.180159	N1O4	9	0.21099	15	9	1634124
CHON		12	18	1	6		272.114	272.114	7271640	46.1	0.0374104	N1O6	4	0.189885	12	4	7271640
CHO	C13	13	19		6		272.122	272.122	1482972	7.5	0.279351	O6	4	0.181788	13	4	1482972
CHON		13	22	1	5		272.15	272.15	4838636	29.9	-0.126475	N1O5	3	0.15354	13	3	4838636
CHOS		10	9		7	1	273.007	273.007	4775111	29.5	0.134721	O7S1	6	0.297396	10	6	4775111
CHONS		9	9	2	6	1	273.019	273.019	4432078	27.2	0.110542	N2O6S1	6	0.286175	9	6	4432078
CHOS		7	13		9	1	273.029	273.028	6269651	39.4	0.827679	O9S1	1	0.27629	7	1	6269651
CHOS		11	13		6	1	273.044	273.044	12758235	82.7	-0.101889	O6S1	5	0.261051	11	5	12758235
CHON		13	9	2	5		273.052	273.052	6644960	41.9	-0.0930963	N2O5	10	0.253197	13	10	6644960
CHO		11	13		8		273.062	273.062	15782117	102.9	0.038013	O8	5	0.243313	11	5	15782117
CHOS		8	17		8	1	273.065	273.065	5005543	31	0.774101	O8S1	0	0.239945	8	0	5005543
CHOS	O18	12	15		5	1	273.069	273.069	2743017	15.9	0.0878163	O5S1	5	0.236097	12	5	2743017
CHON		10	13	2	7		273.073	273.073	5027051	31.1	0.0870826	N2O7	5	0.232092	10	5	5027051
CHON	N15	11	14	1	7		273.075	273.075	1269100	6	-0.184279	N1O7	5	0.230308	11	5	1269100
CHON		14	13	2	4		273.088	273.088	4368884	26.7	0.109781	N2O4	9	0.216853	14	9	4368884
CHO		12	17		7		273.098	273.098	14469369	94.2	0.0577811	O7	4	0.206968	12	4	14469369
CHON		11	17	2	6		273.109	273.109	5214976	32.4	-0.0762336	N2O6	4	0.195747	11	4	5214976
CHO		13	21		6		273.134	273.134	5684494	35.5	0.0409319	O6	3	0.170623	13	3	5684494
CHO		14	25		5		273.171	273.171	1931937	10.5	-0.01252	O5	2	0.134278	14	2	1931937
CHONS		9	8	1	7	1	274.003	274.003	5592300	34.9	0.0940863	N1O7S1	6	0.303258	9	6	5592300
CHONS		6	12	1	9	1	274.024	274.024	1801208	9.6	0.78453	N1O9S1	1	0.282152	6	1	1801208
CHON		13	8	1	6		274.036	274.036	7720191	49.1	0.0736397	N1O6	10	0.270281	13	10	7720191
CHONS		10	12	1	6	1	274.039	274.039	9464576	60.8	-0.0321856	N1O6S1	5	0.266913	10	5	9464576
CHON		10	12	1	8		274.057	274.057	4544778	27.9	-0.00226267	N1O8	5	0.249175	10	5	4544778
CHONS		7	16	1	8	1	274.06	274.06	3554316	21.3	0.877106	N1O8S1	0	0.245808	7	0	3554316
CHO	C13	11	13		8		274.065	274.065	2245902	12.6	0.383915	O8	5	0.241078	11	5	2245902
CHON		14	12	1	5		274.072	274.072	4189458	25.5	-0.0161275	N1O5	9	0.233936	14	9	4189458
CHONS		11	16	1	5	1	274.075	274.075	2573332	14.7	0.0604939	N1O5S1	4	0.230569	11	4	2573332
CHON		11	16	1	7		274.093	274.093	32108318	211.9	-0.0555289	N1O7	4	0.21283	11	4	32108318
CHO	C13	12	17		7		274.101	274.101	2330659	13.1	-0.143678	O7	4	0.204733	12	4	2330659
CHON		15	16	1	4		274.108	274.109	1718694	9	-0.105871	N1O4	8	0.197591	15	8	1718694
CHON		12	20	1	6		274.13	274.13	5193522	32.2	0.0736144	N1O6	3	0.176485	12	3	5193522
CHOS		5	7		11	1	274.971	274.972	2904320	16.8	-0.635775	O11S1	2	0.33558	5	2	2904320
CHOS		6	11		10	1	275.008	275.008	1876244	10	0.692998	O10S1	1	0.299236	6	1	1876244
CHOS		10	11		7	1	275.023	275.023	3487260	20.7	-0.157151	O7S1	5	0.283996	10	5	3487260
CHO		6	11		12		275.026	275.025	2288669	12.8	0.759129	O12	1	0.281497	6	1	2288669
CHON		12	7	2	6		275.031	275.031	6674721	41.8	-0.00298185	N2O6	10	0.276143	12	10	6674721
CHON	N15	13	8	1	6		275.033	275.033	2631457	15	-0.0906143	N1O6	10	0.274359	13	10	2631457
CHONS		9	11	2	6	1	275.034	275.034	2109730	11.6	0.0733723	N2O6S1	5	0.272776	9	5	2109730
CHO		10	11		9		275.041	275.041	3449126	20.4	-0.0182522	O9	5	0.266258	10	5	3449126
CHOS		7	15		9	1	275.044	275.044	6507816	40.7	0.785255	O9S1	0	0.262891	7	0	6507816
CHON		9	11	2	8		275.052	275.052	1839148	9.8	-0.224031	N2O8	5	0.255037	9	5	1839148
CHO		14	11		6		275.056	275.056	1932846	10.4	0.0770021	O6	9	0.251019	14	9	1932846
CHOS		11	15		6	1	275.059	275.059	3773744	22.6	0.116993	O6S1	4	0.247652	11	4	3773744
CHO		7	15		11		275.062	275.062	1642673	8.5	0.560528	O11	0	0.245152	7	0	1642673
CHON		13	11	2	5		275.067	275.067	8478516	53.8	0.0530048	N2O5	9	0.239798	13	9	8478516
CHO		11	15		8		275.077	275.077	13022522	83.9	0.00138107	O8	4	0.229913	11	4	13022522
CHON		10	15	2	7		275.088	275.088	2799424	16.1	-0.0226113	N2O7	4	0.218692	10	4	2799424
CHON		14	15	2	4		275.104	275.104	4788552	29.3	0.145327	N2O4	8	0.203453	14	8	4788552
CHO		12	19		7		275.114	275.114	5963598	37.1	0.0937064	O7	3	0.193569	12	3	5963598
CHO		13	23		6		275.15	275.15	1467233	7.3	-0.250118	O6	2	0.157224	13	2	1467233
CHOS		14	27		3	1	275.169	275.169	28295532	185.1	0.103136	O3S1	1	0.138617	14	1	28295532
CHONS		8	6	1	8	1	275.982	275.982	1648935	8.5	0.110079	N1O8S1	6	0.326204	8	6	1648935
CHON		12	6	1	7		276.015	276.015	4467001	27.2	0.0897774	N1O7	10	0.293226	12	10	4467001
CHONS		9	10	1	7	1	276.018	276.018	3185467	18.7	-0.0877482	N1O7S1	5	0.289859	9	5	3185467
CHONS		6	14	1	9	1	276.039	276.039	2495046	14.1	0.706348	N1O9S1	0	0.268753	6	0	2495046
CHON		13	10	1	6		276.051	276.051	4795213	29.4	0.109327	N1O6	9	0.256881	13	9	4795213
CHONS		10	14	1	6	1	276.055	276.055	2666063	15.3	0.0767236	N1O6S1	4	0.253514	10	4	2666063
CHON		6	14	1	11		276.057	276.057	1365840	6.6	0.808455	N1O11	0	0.251015	6	0	1365840
CHON	N15	13	11	2	5		276.064	276.064	6771540	42.5	-0.0381139	N2O5	9	0.243876	13	9	6771540
CHON		10	14	1	8		276.072	276.072	5899352	36.7	0.106421	N1O8	4	0.235776	10	4	5899352
CHO	C13	11	15		8		276.081	276.081	1947613	10.5	0.0551205	O8	4	0.227679	11	4	1947613
CHON		14	14	1	5		276.088	276.088	5660513	35.1	0.0926513	N1O5	8	0.220536	14	8	5660513
CHONS		11	18	1	5	1	276.091	276.091	1507554	7.6	-0.0486075	N1O5S1	3	0.217169	11	3	1507554
CHON		11	18	1	7		276.109	276.109	22756204	148.4	0.0897468	N1O7	3	0.199431	11	3	22756204
CHON		16	22	1	3		276.161	276.161	5041032	31	-0.0131087	N1O3	6	0.147847	16	6	5041032
CHOS	C13	14	27		3	1	276.172	276.172	4251535	25.8	0.156488	O3S1	1	0.136383	14	1	4251535
CHOS		9	9		6	2	276.985	276.985	1683270	8.7	0.336408	O6S2	5	0.32468	9	5	1683270
CHONS		4	9	2	10	1	276.998	276.998	1345166	6.5	0.608595	N2O10S1	1	0.31096	4	1	1345166
CHON		11	5	2	7		277.01	277.01	3536212	21	0.194144	N2O7	10	0.299088	11	10	3536212
CHON		8	9	2	9		277.031	277.031	1392096	6.8	-0.350213	N2O9	5	0.277983	8	5	1392096
CHO		13	9		7		277.035	277.035	2915170	16.9	-0.0152331	O7	9	0.273964	13	9	2915170
CHOS		10	13		7	1	277.039	277.039	4078692	24.6	-0.0116233	O7S1	4	0.270597	10	4	4078692
CHO		6	13		12		277.041	277.041	2157925	11.9	0.681414	O12	0	0.268098	6	0	2157925
CHON		12	9	2	6		277.047	277.047	8049512	50.9	0.0692299	N2O6	9	0.262744	12	9	8049512
CHONS		9	13	2	6	1	277.05	277.05	1593450	8.1	0.145028	N2O6S1	4	0.259376	9	4	1593450
CHO		10	13		9		277.057	277.056	3130477	18.3	0.162349	O9	4	0.252859	10	4	3130477
CHO		14	13		6		277.072	277.072	3631734	21.6	0.220809	O6	8	0.23762	14	8	3631734
CHOS		11	17		6	1	277.075	277.075	5286776	32.6	0.260507	O6S1	3	0.234252	11	3	5286776
CHON		13	13	2	5		277.083	277.083	10189180	65.1	0.0526193	N2O5	8	0.226399	13	8	10189180
CHO		11	17		8		277.093	277.093	3895937	23.4	0.109638	O8	3	0.216514	11	3	3895937
CHO		15	17		5		277.108	277.108	1832585	9.7	0.0237449	O5	7	0.201275	15	7	1832585
CHOS		12	21		5	1	277.112	277.112	2991755	17.4	-0.116993	O5S1	2	0.197908	12	2	2991755
CHON		14	17	2	4		277.119	277.119	1506447	7.6	-0.216586	N2O4	7	0.190054	14	7	1506447
CHO		12	21		7		277.129	277.129	5265301	32.5	0.165193	O7	2	0.180169	12	2	5265301
CHO		16	21		4		277.145	277.144	7830941	49.5	0.115391	O4	6	0.16493	16	6	7830941
CHONS		8	8	1	8	1	277.998	277.998	1446120	7.2	-0.106548	N1O8S1	5	0.312804	8	5	1446120
CHONS		12	8	1	5	1	278.013	278.013	2461296	13.9	-0.0842411	N1O5S1	9	0.297565	12	9	2461296
CHON		12	8	1	7		278.031	278.031	4731258	28.9	0.268963	N1O7	9	0.279827	12	9	4731258
CHONS		9	12	1	7	1	278.034	278.034	4713340	28.8	0.128689	N1O7S1	4	0.276459	9	4	4713340
CHON	N15	12	9	2	6		278.044	278.044	4612737	28.1	0.0865983	N2O6	9	0.266822	12	9	4612737
CHON		9	12	1	9		278.052	278.052	1314373	6.3	0.158172	N1O9	4	0.258721	9	4	1314373
CHON		13	12	1	6		278.067	278.067	11385741	73	0.000646967	N1O6	8	0.243482	13	8	11385741
CHONS		10	16	1	6	1	278.07	278.07	2197135	12.1	0.11213	N1O6S1	3	0.240115	10	3	2197135
CHON	C13	13	13	2	5		278.086	278.086	1606423	8.2	0.177706	N2O5	8	0.224164	13	8	1606423
CHON		10	16	1	8		278.088	278.088	2251928	12.5	0.357368	N1O8	3	0.222376	10	3	2251928
CHON		14	16	1	5		278.103	278.103	4614305	28.2	0.307727	N1O5	7	0.207137	14	7	4614305
CHON		11	20	1	7		278.125	278.125	1574444	8	0.0171862	N1O7	2	0.186032	11	2	1574444
CHON		15	20	1	4		278.14	278.14	2164404	11.9	-0.0324301	N1O4	6	0.170792	15	6	2164404
CHO	C13	16	21		4		278.148	278.148	1508152	7.6	-0.119297	O4	6	0.162696	16	6	1508152
CHON		13	28	1	5		278.197	278.197	6964179	43.7	-0.0877798	N1O5	0	0.113342	13	0	6964179
CHO		12	7		8		279.015	279.015	4361352	26.5	0.108883	O8	9	0.29691	12	9	4361352
CHON		11	7	2	7		279.026	279.026	5629326	34.9	0.0852247	N2O7	9	0.285689	11	9	5629326
CHOS		10	15		5	2	279.037	279.037	2290963	12.8	0.0665859	O5S2	3	0.274936	10	3	2290963
CHO		13	11		7		279.051	279.051	6511003	40.7	0.199891	O7	8	0.260565	13	8	6511003
CHOS		10	15		7	1	279.054	279.054	5328797	32.9	0.024296	O7S1	3	0.257198	10	3	5328797
CHON		12	11	2	6		279.062	279.062	12481953	80.3	0.104564	N2O6	8	0.249344	12	8	12481953
CHO		14	15		6		279.087	279.087	3985070	24	0.0400588	O6	7	0.22422	14	7	3985070
CHOS		11	19		6	1	279.091	279.091	5395376	33.3	-0.0638506	O6S1	2	0.220853	11	2	5395376
CHON		13	15	2	5		279.099	279.099	9983412	63.7	0.0522392	N2O5	7	0.212999	13	7	9983412
CHO		11	19		8		279.109	279.109	12468665	80.2	0.0371895	O8	2	0.203115	11	2	12468665
CHO		15	19		5		279.124	279.124	2771906	15.9	0.0952262	O5	6	0.187876	15	6	2771906
CHON		14	19	2	4		279.135	279.135	1799015	9.5	0.501477	N2O4	6	0.176655	14	6	1799015
CHO		12	23		7		279.145	279.145	1737549	9.1	0.378943	O7	1	0.16677	12	1	1737549
CHO		16	23		4		279.16	279.16	2242901	12.4	-0.24366	O4	5	0.151531	16	5	2242901
CHON		11	6	1	8		280.01	280.01	2284695	12.6	0.0692115	N1O8	9	0.302772	11	9	2284695
CHONS		12	10	1	5	1	280.029	280.028	1368417	6.6	0.0949185	N1O5S1	8	0.284166	12	8	1368417
CHON		12	10	1	7		280.046	280.046	9686954	61.3	0.088485	N1O7	8	0.266427	12	8	9686954
CHONS		9	14	1	7	1	280.05	280.05	1653804	8.5	0.127763	N1O7S1	3	0.26306	9	3	1653804
CHON	N15	12	11	2	6		280.059	280.059	6230449	38.6	0.121682	N2O6	8	0.253423	12	8	6230449
CHON		9	14	1	9		280.067	280.067	1554998	7.8	-0.0572009	N1O9	3	0.245322	9	3	1554998
CHON		13	14	1	6		280.083	280.083	16264125	104.6	0.0363461	N1O6	7	0.230083	13	7	16264125
CHONS		10	18	1	6	1	280.086	280.086	2325183	12.9	-0.0314907	N1O6S1	2	0.226715	10	2	2325183
CHON	N15	13	15	2	5		280.096	280.096	7211973	45	-0.0375654	N2O5	7	0.217078	13	7	7211973
CHON		10	18	1	8		280.104	280.104	2343497	13	0.0691883	N1O8	2	0.208977	10	2	2343497
CHO	C13	11	19		8		280.112	280.112	1639053	8.4	0.732628	O8	2	0.20088	11	2	1639053
CHON		14	18	1	5		280.119	280.119	4877777	29.7	0.162716	N1O5	6	0.193738	14	6	4877777
CHON		18	34	1	1		280.265	280.265	2453278	13.7	-0.0100623	N1O1	2	0.0483588	18	2	2453278
CHONS		10	5	2	6	1	280.987	280.987	3061657	17.7	0.249762	N2O6S1	9	0.326373	10	9	3061657
CHOS		9	13		6	2	281.016	281.016	2887848	16.6	0.118071	O6S2	3	0.297882	9	3	2887848
CHO		12	9		8		281.03	281.03	7339952	45.9	0.108102	O8	8	0.283511	12	8	7339952
CHOS		9	13		8	1	281.034	281.033	2868401	16.5	0.894483	O8S1	3	0.280143	9	3	2868401
CHON		11	9	2	7		281.042	281.041	12333494	78.7	0.298105	N2O7	8	0.27229	11	8	12333494
CHON	N15	12	10	1	7		281.043	281.043	3861175	23	-0.00114538	N1O7	8	0.270506	12	8	3861175
CHOS		10	17		5	2	281.052	281.052	1694267	8.7	0.208431	O5S2	2	0.261537	10	2	1694267
CHON		15	9	2	4		281.057	281.057	1487166	7.4	0.0710885	N2O4	12	0.257051	15	12	1487166
CHO		13	13		7		281.067	281.067	4959427	30.2	0.0561429	O7	7	0.247166	13	7	4959427
CHOS		10	17		7	1	281.07	281.07	5928901	36.6	0.0952784	O7S1	2	0.243799	10	2	5928901
CHON		12	13	2	6		281.078	281.078	18423240	118.8	0.0326596	N2O6	7	0.235945	12	7	18423240
CHON	N15	13	14	1	6		281.08	281.08	9411018	59.5	-0.195396	N1O6	7	0.234161	13	7	9411018
CHO		14	17		6		281.103	281.103	4377558	26.4	0.0753457	O6	6	0.210821	14	6	4377558
CHOS		11	21		6	1	281.106	281.106	2603224	14.7	0.185623	O6S1	1	0.207454	11	1	2603224
CHON		13	17	2	5		281.114	281.114	6733788	41.9	0.158583	N2O5	6	0.1996	13	6	6733788
CHO		15	21		5		281.139	281.139	5227241	32	-0.0121651	O5	5	0.174476	15	5	5227241
CHON		14	21	2	4		281.151	281.151	2237295	12.3	-0.0712077	N2O4	5	0.163255	14	5	2237295
CHO		16	25		4		281.176	281.176	1592892	8.1	0.433821	O4	4	0.138131	16	4	1592892
CHO		17	29		3		281.212	281.212	2268175	12.5	0.204045	O3	3	0.101787	17	3	2268175
CHONS		10	4	1	7	1	281.971	281.971	1305242	6.2	-0.12136	N1O7S1	9	0.343456	10	9	1305242
CHONS		11	8	1	6	1	282.008	282.008	2182445	11.9	0.110564	N1O6S1	8	0.307111	11	8	2182445
CHON		11	8	1	8		282.026	282.026	4035767	24.1	-0.108572	N1O8	8	0.289373	11	8	4035767
CHON	N15	11	9	2	7		282.039	282.039	2487997	13.9	-0.0401431	N2O7	8	0.276368	11	8	2487997
CHON		15	8	1	5		282.041	282.041	1447358	7.1	0.338887	N1O5	12	0.274134	15	12	1447358
CHONS		12	12	1	5	1	282.044	282.044	2005120	10.8	-0.650324	N1O5S1	7	0.270766	12	7	2005120
CHON		19	8	1	2		282.056	282.056	2328007	12.9	-0.880038	N1O2	16	0.258895	19	16	2328007
CHON		12	12	1	7		282.062	282.062	14708681	94.4	0.123306	N1O7	7	0.253028	12	7	14708681
CHONS		9	16	1	7	1	282.065	282.065	1589067	8	0.942264	N1O7S1	2	0.249661	9	2	1589067
CHON	N15	12	13	2	6		282.075	282.075	3790800	22.5	-0.269155	N2O6	7	0.240023	12	7	3790800
CHON		13	16	1	6		282.098	282.098	7639004	47.8	0.106984	N1O6	6	0.216683	13	6	7639004
CHON		10	20	1	8		282.119	282.12	1412583	6.9	-0.214874	N1O8	1	0.195578	10	1	1412583
CHON		14	20	1	5		282.135	282.134	2237391	12.3	0.728659	N1O5	5	0.180339	14	5	2237391
CHONS		10	7	2	6	1	283.003	283.003	1918256	10.2	-0.282047	N2O6S1	8	0.312974	10	8	1918256
CHON		10	7	2	8		283.021	283.021	2130361	11.6	-0.00572431	N2O8	8	0.295235	10	8	2130361
CHOS		12	11		6	1	283.028	283.028	2036412	11	-0.0629623	O6S1	7	0.28785	12	7	2036412
CHOS		9	15		6	2	283.032	283.032	2653630	15	0.11723	O6S2	2	0.284482	9	2	2653630
CHON		14	7	2	5		283.036	283.036	2227905	12.2	-0.0898122	N2O5	12	0.279996	14	12	2227905
CHO		12	11		8		283.046	283.046	4564934	27.6	-0.104648	O8	7	0.270111	12	7	4564934
CHOS		9	15		8	1	283.049	283.049	3619783	21.4	0.676136	O8S1	2	0.266744	9	2	3619783
CHON		11	11	2	7		283.057	283.057	10325451	65.5	0.119339	N2O7	7	0.25889	11	7	10325451
CHON	N15	12	12	1	7		283.059	283.059	4149452	24.9	-0.107122	N1O7	7	0.257106	12	7	4149452
CHOS		13	15		5	1	283.065	283.065	12571087	80.3	0.132761	O5S1	6	0.251505	13	6	12571087
CHON		15	11	2	4		283.072	283.072	1580115	8	-0.0707243	N2O4	11	0.243651	15	11	1580115
CHO		13	15		7		283.082	283.082	5511384	33.8	0.0204177	O7	6	0.233766	13	6	5511384
CHOS		10	19		7	1	283.086	283.085	1856730	9.8	0.765775	O7S1	1	0.230399	10	1	1856730
CHON		12	15	2	6		283.094	283.094	15447518	99.2	-0.00289692	N2O6	6	0.222546	12	6	15447518
CHON	N15	13	16	1	6		283.095	283.095	3263455	19	-0.264653	N1O6	6	0.220762	13	6	3263455
CHOS		14	19		4	1	283.101	283.101	5345250	32.7	-0.0601202	O4S1	5	0.21516	14	5	5345250
CHO		21	15		1		283.113	283.113	3322984	19.4	-0.995434	O1	14	0.203288	21	14	3322984
CHO		14	19		6		283.119	283.119	8933867	56.4	0.00416751	O6	5	0.197422	14	5	8933867
CHON		13	19	2	5		283.13	283.13	4439025	26.8	0.122134	N2O5	5	0.186201	13	5	4439025
CHOS		15	23		3	1	283.137	283.137	2565365	14.5	0.0649151	O3S1	4	0.178815	15	4	2565365
CHO		15	23		5		283.155	283.155	3577342	21.1	-0.0473949	O5	4	0.161077	15	4	3577342
CHO		18	35		2		283.264	283.264	3603766	21.3	0.256933	O2	1	0.0520426	18	1	3603766
CHONS		10	6	1	7	1	283.987	283.987	1339367	6.3	0.513333	N1O7S1	8	0.330057	10	8	1339367
CHON		14	6	1	6		284.02	284.02	1347256	6.4	-0.140202	N1O6	12	0.297079	14	12	1347256
CHONS		11	10	1	6	1	284.023	284.023	3758777	22.1	0.180196	N1O6S1	7	0.293712	11	7	3758777
CHON		11	10	1	8		284.041	284.041	5882819	36	0.103435	N1O8	7	0.275974	11	7	5882819
CHONS		8	14	1	8	1	284.045	284.045	1587140	8	-0.385926	N1O8S1	2	0.272606	8	2	1587140
CHON	N15	11	11	2	7		284.054	284.054	1409225	6.8	-0.00465369	N2O7	7	0.262969	11	7	1409225
CHON		15	10	1	5		284.056	284.056	1486154	7.3	0.547708	N1O5	11	0.260734	15	11	1486154
CHONS		12	14	1	5	1	284.06	284.06	2702924	15.2	-0.223263	N1O5S1	6	0.257367	12	6	2702924
CHOS	C13	13	15		5	1	284.068	284.068	1661776	8.4	-0.273112	O5S1	6	0.24927	13	6	1661776
CHON		12	14	1	7		284.078	284.078	12369877	78.4	0.0872293	N1O7	6	0.239629	12	6	12369877
CHON	N15	12	15	2	6		284.091	284.091	2701532	15.2	-0.267245	N2O6	6	0.226624	12	6	2701532
CHONS		13	18	1	4	1	284.096	284.096	2100830	11.3	0.323763	N1O4S1	5	0.221022	13	5	2100830
CHON		13	18	1	6		284.114	284.114	10218471	64.4	0.0358303	N1O6	5	0.203284	13	5	10218471
CHO	C13	14	19		6		284.122	284.122	1370028	6.5	-0.0492123	O6	5	0.195187	14	5	1370028
CHONS		9	5	2	7	1	284.982	284.982	1460639	7.1	-0.228857	N2O7S1	8	0.335919	9	8	1460639
CHOS		11	9		7	1	285.007	285.007	3494060	20.4	-0.0814719	O7S1	7	0.310795	11	7	3494060
CHOS		8	13		7	2	285.011	285.011	6286254	38.7	-0.0428759	O7S2	2	0.307428	8	2	6286254
CHONS		10	9	2	6	1	285.019	285.019	3376305	19.6	-0.0344542	N2O6S1	7	0.299574	10	7	3376305
CHO		11	9		9		285.025	285.025	1739061	8.9	-0.193036	O9	7	0.293057	11	7	1739061
CHOS		8	13		9	1	285.029	285.028	2827958	16.1	0.827917	O9S1	2	0.289689	8	2	2827958
CHON		10	9	2	8		285.036	285.036	2399034	13.3	0.134649	N2O8	7	0.281836	10	7	2399034
CHO		15	9		6		285.04	285.04	1899452	10	-0.0309433	O6	11	0.277818	15	11	1899452
CHOS		12	13		6	1	285.044	285.044	8493502	53.1	-0.0625171	O6S1	6	0.27445	12	6	8493502
CHOS		9	17		6	2	285.047	285.047	3626176	21.3	0.0462376	O6S2	1	0.271083	9	1	3626176
CHON		14	9	2	5		285.052	285.052	5524930	33.7	0.0160669	N2O5	11	0.266597	14	11	5524930
CHO		12	13		8		285.062	285.062	8285639	51.7	0.0364128	O8	6	0.256712	12	6	8285639
CHOS		9	17		8	1	285.065	285.065	3911113	23.1	0.811674	O8S1	1	0.253345	9	1	3911113
CHON		11	13	2	7		285.073	285.073	8941005	56	0.0132594	N2O7	6	0.245491	11	6	8941005
CHON	N15	12	14	1	7		285.075	285.075	5584334	34.1	-0.2116	N1O7	6	0.243707	12	6	5584334
CHOS		13	17		5	1	285.08	285.08	162489808	1059.3	-0.00848919	O5S1	5	0.238106	13	5	162489808
CHON		15	13	2	4		285.088	285.088	2808020	15.9	-0.0351474	N2O4	10	0.230252	15	10	2808020
CHO		13	17		7		285.098	285.098	9835993	61.8	-0.0849536	O7	5	0.220367	13	5	9835993
CHOS		10	21		7	1	285.101	285.101	1684955	8.6	0.760361	O7S1	0	0.217	10	0	1684955
CHON		12	17	2	6		285.109	285.109	12707295	80.6	-0.0379507	N2O6	5	0.209146	12	5	12707295
CHOS		14	21		4	1	285.117	285.117	2222179	12.1	-0.164915	O4S1	4	0.201761	14	4	2222179
CHO		14	21		6		285.134	285.134	6930412	42.9	0.0742804	O6	4	0.184022	14	4	6930412
CHON		13	21	2	5		285.146	285.146	1564401	7.8	-0.229427	N2O5	4	0.172802	13	4	1564401
CHO		15	25		5		285.171	285.171	2313470	12.7	-0.187327	O5	3	0.147678	15	3	2313470
CHONS		10	8	1	7	1	286.003	286.003	4337054	25.9	-0.0497202	N1O7S1	7	0.316657	10	7	4337054
CHONS		7	12	1	9	1	286.024	286.024	1746217	9	0.646729	N1O9S1	2	0.295552	7	2	1746217
CHON		14	8	1	6		286.036	286.036	3046447	17.5	-0.0692924	N1O6	11	0.28368	14	11	3046447
CHONS		11	12	1	6	1	286.039	286.039	5197745	31.5	0.109006	N1O6S1	6	0.280313	11	6	5197745
CHOS	C13	12	13		6	1	286.047	286.047	4052916	24.1	0.898515	O6S1	6	0.272216	12	6	4052916
CHON		11	12	1	8		286.057	286.057	9374649	58.8	-0.0720839	N1O8	6	0.262574	11	6	9374649
CHON		15	12	1	5		286.072	286.072	3969985	23.5	-0.0504072	N1O5	10	0.247335	15	10	3969985
CHONS		12	16	1	5	1	286.075	286.076	2681283	15.1	-0.151778	N1O5S1	5	0.243968	12	5	2681283
CHON		12	16	1	7		286.093	286.093	15043531	95.9	-0.0531998	N1O7	5	0.226229	12	5	15043531
CHONS		9	20	1	7	1	286.097	286.096	1598157	8	0.684314	N1O7S1	0	0.222862	9	0	1598157
CHON		13	20	1	6		286.13	286.13	4834270	29.2	-0.104219	N1O6	4	0.189885	13	4	4834270
CHON		14	24	1	5		286.166	286.166	2193264	11.9	-0.155225	N1O5	3	0.15354	14	3	2193264
CHOS		10	7		8	1	286.987	286.987	2336262	12.8	-0.0648814	O8S1	7	0.333741	10	7	2336262
CHONS		9	7	2	7	1	286.998	286.998	1783691	9.2	-0.33178	N2O7S1	7	0.32252	9	7	1783691
CHOS		11	11		7	1	287.023	287.023	7909272	49.3	0.0584618	O7S1	6	0.297396	11	6	7909272
CHOS		8	15		7	2	287.026	287.026	2795929	15.8	0.0271052	O7S2	1	0.294029	8	1	2795929
CHON		13	7	2	6		287.031	287.031	2851483	16.2	-0.00285718	N2O6	11	0.289542	13	11	2851483
CHONS		10	11	2	6	1	287.034	287.034	4470173	26.8	0.000626754	N2O6S1	6	0.286175	10	6	4470173
CHO		11	11		9		287.041	287.041	3313312	19.2	0.0521873	O9	6	0.279657	11	6	3313312
CHOS		8	15		9	1	287.044	287.044	5454242	33.2	0.613076	O9S1	1	0.27629	8	1	5454242
CHON		10	11	2	8		287.052	287.052	3028902	17.4	-0.0753177	N2O8	6	0.268437	10	6	3028902
CHOS		12	15		6	1	287.059	287.06	11556265	73.1	-0.0969141	O6S1	5	0.261051	12	5	11556265
CHO		8	15		11		287.062	287.062	1750699	9	0.467425	O11	1	0.258552	8	1	1750699
CHON		14	11	2	5		287.067	287.067	5199278	31.5	-0.123386	N2O5	10	0.253197	14	10	5199278
CHO		12	15		8		287.077	287.077	14030258	89.2	-0.0683443	O8	5	0.243313	12	5	14030258
CHOS		9	19		8	1	287.081	287.08	3168180	18.3	0.701475	O8S1	0	0.239945	9	0	3168180
CHOS	O18	13	17		5	1	287.084	287.085	1927606	10.2	-0.160302	O5S1	5	0.236097	13	5	1927606
CHON		11	15	2	7		287.088	287.088	7178168	44.5	0.117664	N2O7	5	0.232092	11	5	7178168
CHON	N15	12	16	1	7		287.09	287.09	4721593	28.4	-0.105618	N1O7	5	0.230308	12	5	4721593
CHON		15	15	2	4		287.104	287.104	2834623	16.1	0.208914	N2O4	9	0.216853	15	9	2834623
CHO		13	19		7		287.114	287.114	8102340	50.5	-0.0495278	O7	4	0.206968	13	4	8102340
CHON		12	19	2	6		287.125	287.125	7392714	45.9	-0.10734	N2O6	4	0.195747	12	4	7392714
CHO		14	23		6		287.15	287.15	5225430	31.7	0.038934	O6	3	0.170623	14	3	5225430
CHO		15	27		5		287.186	287.186	1675880	8.5	-0.220833	O5	2	0.134278	15	2	1675880
CHONS		10	10	1	7	1	288.018	288.018	5836159	35.7	-0.0493722	N1O7S1	6	0.303258	10	6	5836159
CHOS	C13	11	11		7	1	288.026	288.026	3033474	17.4	0.94303	O7S1	6	0.295161	11	6	3033474
CHONS		7	14	1	9	1	288.039	288.039	2387081	13.2	0.781073	N1O9S1	1	0.282152	7	1	2387081
CHON		14	10	1	6		288.051	288.051	3936655	23.3	0.000624542	N1O6	10	0.270281	14	10	3936655
CHONS		11	14	1	6	1	288.055	288.055	5135760	31.1	-0.169482	N1O6S1	5	0.266913	11	5	5135760
CHOS	C13	12	15		6	1	288.063	288.063	5520788	33.6	0.857513	O6S1	5	0.258817	12	5	5520788
CHON		11	14	1	8		288.072	288.073	7657369	47.6	-0.0715796	N1O8	5	0.249175	11	5	7657369
CHONS		8	18	1	8	1	288.076	288.076	4891547	29.5	0.765006	N1O8S1	0	0.245808	8	0	4891547
CHO	C13	12	15		8		288.081	288.081	1863069	9.7	0.0528245	O8	5	0.241078	12	5	1863069
CHON		15	14	1	5		288.088	288.088	4579744	27.5	-0.0153429	N1O5	9	0.233936	15	9	4579744
CHON		12	18	1	7		288.109	288.109	22350762	143.6	-0.0528276	N1O7	4	0.21283	12	4	22350762
CHON		13	22	1	6		288.145	288.145	2909884	16.6	-0.207604	N1O6	3	0.176485	13	3	2909884
CHOS		6	9		11	1	288.987	288.987	1945939	10.2	0.363961	O11S1	2	0.33558	6	2	1945939
CHOS		10	9		8	1	289.002	289.002	2859098	16.1	0.0047747	O8S1	6	0.320341	10	6	2859098
CHONS		9	9	2	7	1	289.014	289.014	2161247	11.6	0.12034	N2O7S1	6	0.30912	9	6	2161247
CHOS		7	13		10	1	289.023	289.023	1932388	10.1	0.728591	O10S1	1	0.299236	7	1	1932388
CHOS		11	13		7	1	289.039	289.039	2344043	12.8	-0.0457382	O7S1	5	0.283996	11	5	2344043
CHO		7	13		12		289.041	289.041	1661933	8.4	0.653124	O12	1	0.281497	7	1	1661933
CHON		13	9	2	6		289.047	289.047	6586735	40.3	-0.0374338	N2O6	10	0.276143	13	10	6586735
CHONS		10	13	2	6	1	289.05	289.05	3525489	20.5	-0.103166	N2O6S1	5	0.272776	10	5	3525489
CHO		11	13		9		289.057	289.057	5964148	36.3	-0.121153	O9	5	0.266258	11	5	5964148
CHOS		8	17		9	1	289.06	289.06	8795509	54.7	0.574206	O9S1	0	0.262891	8	0	8795509
CHON		10	13	2	8		289.068	289.068	1770361	9.1	-0.00560457	N2O8	5	0.255037	10	5	1770361
CHO		15	13		6		289.072	289.072	2037499	10.8	0.0732687	O6	9	0.251019	15	9	2037499
CHOS		12	17		6	1	289.075	289.075	2688253	15	-0.0270521	O6S1	4	0.247652	12	4	2688253
CHO		8	17		11		289.078	289.077	1492478	7.3	0.567944	O11	0	0.245152	8	0	1492478
CHON		14	13	2	5		289.083	289.083	7165313	44.1	-0.157118	N2O5	9	0.239798	14	9	7165313
CHO		12	17		8		289.093	289.093	9816453	61.3	-0.0332768	O8	4	0.229913	12	4	9816453
CHON		11	17	2	7		289.104	289.104	2465035	13.6	0.0130745	N2O7	4	0.218692	11	4	2465035
CHON		15	17	2	4		289.119	289.119	1924370	10.1	-0.380535	N2O4	8	0.203453	15	8	1924370
CHO		13	21		7		289.129	289.129	3585431	20.9	-0.0491825	O7	3	0.193569	13	3	3585431
CHO		14	25		6		289.166	289.166	2036648	10.8	0.0386626	O6	2	0.157224	14	2	2036648
CHO		19	29		2		289.217	289.217	1364673	6.4	0.28622	O2	5	0.10564	19	5	1364673
CHONS		9	8	1	8	1	289.998	289.998	1612213	8	0.0702761	N1O8S1	6	0.326204	9	6	1612213
CHON		13	8	1	7		290.031	290.031	4164421	24.6	-0.0524776	N1O7	10	0.293226	13	10	4164421
CHONS		10	12	1	7	1	290.034	290.034	4217926	25	-0.0145504	N1O7S1	5	0.289859	10	5	4217926
CHON		10	12	1	9		290.052	290.052	1611214	8	-0.124185	N1O9	5	0.27212	10	5	1611214
CHONS		7	16	1	9	1	290.055	290.055	4067152	24	0.672217	N1O9S1	0	0.268753	7	0	4067152
CHOS	C13	8	17		9	1	290.063	290.063	1648596	8.3	0.726799	O9S1	0	0.260656	8	0	1648596
CHON		14	12	1	6		290.067	290.067	4909910	29.4	0.138519	N1O6	9	0.256881	14	9	4909910
CHONS		11	16	1	6	1	290.07	290.07	2284119	12.4	0.141965	N1O6S1	4	0.253514	11	4	2284119
CHON		7	16	1	11		290.073	290.073	2015064	10.7	0.528074	N1O11	0	0.251015	7	0	2015064
CHON		11	16	1	8		290.088	290.088	8741728	54.3	-0.140027	N1O8	4	0.235776	11	4	8741728
CHO	C13	12	17		8		290.096	290.096	1733476	8.8	0.0869287	O8	4	0.227679	12	4	1733476
CHON		15	16	1	5		290.103	290.103	3116647	17.8	-0.0497068	N1O5	8	0.220536	15	8	3116647
CHON		12	20	1	7		290.125	290.124	7327601	45.1	0.154347	N1O7	3	0.199431	12	3	7327601
CHON		14	28	1	5		290.197	290.197	2058387	10.9	-0.153069	N1O5	1	0.126741	14	1	2058387
CHOS		10	11		6	2	291	291	1572877	7.8	0.0109275	O6S2	5	0.32468	10	5	1572877
CHOS		10	11		8	1	291.018	291.018	2398229	13.1	0.0391038	O8S1	5	0.306942	10	5	2398229
CHON		12	7	2	7		291.026	291.026	5511449	33.3	-0.124457	N2O7	10	0.299088	12	10	5511449
CHOS		7	15		10	1	291.039	291.039	3535647	20.5	0.517387	O10S1	0	0.285836	7	0	3535647
CHON		9	11	2	9		291.047	291.047	1515043	7.4	-0.0584789	N2O9	5	0.277983	9	5	1515043
CHO		14	11		7		291.051	291.051	3264037	18.8	-0.083216	O7	9	0.273964	14	9	3264037
CHOS		11	15		7	1	291.054	291.054	4982055	29.9	-0.114137	O7S1	4	0.270597	11	4	4982055
CHO		7	15		12		291.057	291.057	3987240	23.5	0.545529	O12	0	0.268098	7	0	3987240
CHON		13	11	2	6		291.062	291.062	9710890	60.6	-0.0715314	N2O6	9	0.262744	13	9	9710890
CHONS		10	15	2	6	1	291.066	291.066	1590444	7.9	-0.102451	N2O6S1	4	0.259376	10	4	1590444
CHO		11	15		9		291.072	291.072	4258095	25.2	-0.0172469	O9	4	0.252859	11	4	4258095
CHO		15	15		6		291.087	291.087	2044470	10.8	0.278885	O6	8	0.23762	15	8	2044470
CHOS		12	19		6	1	291.091	291.091	5551928	33.6	-0.0612184	O6S1	3	0.234252	12	3	5551928
CHON		14	15	2	5		291.099	291.099	6708539	41.1	-0.0186195	N2O5	8	0.226399	14	8	6708539
CHO		12	19		8		291.109	291.108	2151040	11.5	0.276117	O8	3	0.216514	12	3	2151040
CHO		16	19		5		291.124	291.124	2801991	15.8	0.0569514	O5	7	0.201275	16	7	2801991
CHOS		13	23		5	1	291.127	291.127	1440072	6.9	-0.351805	O5S1	2	0.197908	13	2	1440072
CHO		13	23		7		291.145	291.145	1682513	8.5	-0.0831892	O7	2	0.180169	13	2	1682513
CHO		17	23		4		291.16	291.16	3699800	21.6	0.0411454	O4	6	0.16493	17	6	3699800
CHONS		12	6	1	6	1	291.992	291.992	1341274	6.3	-0.167197	N1O6S1	10	0.33391	12	10	1341274
CHON		12	6	1	8		292.01	292.01	2310370	12.6	-0.207596	N1O8	10	0.316171	12	10	2310370
CHONS		13	10	1	5	1	292.029	292.029	2254187	12.2	-0.114441	N1O5S1	9	0.297565	13	9	2254187
CHON		13	10	1	7		292.046	292.046	5847795	35.5	0.0506081	N1O7	9	0.279827	13	9	5847795
CHONS		10	14	1	7	1	292.05	292.05	6233333	38	-0.0486907	N1O7S1	4	0.276459	10	4	6233333
CHON		6	14	1	12		292.052	292.052	1670390	8.4	0.574486	N1O12	0	0.27396	6	0	1670390
CHON	N15	13	11	2	6		292.059	292.059	8417017	52.2	-0.054516	N2O6	9	0.266822	13	9	8417017
CHON		10	14	1	9		292.067	292.067	2381693	13	-0.32876	N1O9	4	0.258721	10	4	2381693
CHON		14	14	1	6		292.083	292.083	9029380	56.2	-0.136332	N1O6	8	0.243482	14	8	9029380
CHONS		11	18	1	6	1	292.086	292.086	3192838	18.3	-0.235616	N1O6S1	3	0.240115	11	3	3192838
CHON		11	18	1	8		292.104	292.104	2993678	17	-0.0705917	N1O8	3	0.222376	11	3	2993678
CHON		15	18	1	5		292.119	292.119	3542293	20.6	-0.0151312	N1O5	7	0.207137	15	7	3542293
CHON		12	22	1	7		292.14	292.14	2498335	13.8	-0.223249	N1O7	2	0.186032	12	2	2498335
CHON		16	22	1	4		292.155	292.155	1588902	7.9	-0.0651027	N1O4	6	0.170792	16	6	1588902
CHON		14	30	1	5		292.213	292.213	33596224	215.6	-0.117791	N1O5	0	0.113342	14	0	33596224
CHONS		11	5	2	6	1	292.987	292.987	2288035	12.4	0.00061402	N2O6S1	10	0.339772	11	10	2288035
CHON		11	5	2	8		293.005	293.005	2305963	12.5	-0.0396583	N2O8	10	0.322034	11	10	2305963
CHOS		10	13		6	2	293.016	293.016	1764144	9	0.215619	O6S2	4	0.311281	10	4	1764144
CHO		13	9		8		293.03	293.03	4654263	27.8	0.0695488	O8	9	0.29691	13	9	4654263
CHOS		10	13		8	1	293.034	293.034	2428856	13.3	0.0388348	O8S1	4	0.293543	10	4	2428856
CHON		12	9	2	7		293.042	293.042	8405180	52.1	-0.0553509	N2O7	9	0.285689	12	9	8405180
CHON		16	9	2	4		293.057	293.057	1538499	7.6	-6.85874e-05	N2O4	13	0.27045	16	13	1538499
CHO		14	13		7		293.067	293.067	4948167	29.7	-0.0485217	O7	8	0.260565	14	8	4948167
CHOS		11	17		7	1	293.07	293.07	7717065	47.6	-0.0109875	O7S1	3	0.257198	11	3	7717065
CHON		13	13	2	6		293.078	293.078	14486732	91.6	-0.0710395	N2O6	8	0.249344	13	8	14486732
CHO		11	17		9		293.088	293.088	2788305	15.7	-0.0512478	O9	3	0.239459	11	3	2788305
CHON		10	17	2	8		293.099	293.099	1400534	6.7	0.710954	N2O8	3	0.228239	10	3	1400534
CHO		15	17		6		293.103	293.103	2730200	15.3	-0.0642098	O6	7	0.22422	15	7	2730200
CHOS		12	21		6	1	293.106	293.106	2886361	16.3	0.00743723	O6S1	2	0.220853	12	2	2886361
CHON		14	17	2	5		293.114	293.114	6459613	39.5	0.015625	N2O5	7	0.212999	14	7	6459613
CHO		12	21		8		293.124	293.124	4579042	27.3	-0.0328192	O8	2	0.203115	12	2	4579042
CHO		16	21		5		293.139	293.139	4223208	25	0.0565598	O5	6	0.187876	16	6	4223208
CHON		15	21	2	4		293.151	293.151	1833325	9.5	-0.443527	N2O4	6	0.176655	15	6	1833325
CHO		17	25		4		293.176	293.176	7224569	44.5	0.0408625	O4	5	0.151531	17	5	7224569
CHOS		14	29		4	1	293.179	293.179	11807994	74.2	0.0783818	O4S1	0	0.148164	14	0	11807994
CHO		18	29		3		293.212	293.212	4445450	26.4	-0.111251	O3	4	0.115186	18	4	4445450
CHON	C13	14	30	1	5		293.216	293.216	2483211	13.7	-0.100889	N1O5	0	0.111108	14	0	2483211
CHONS		12	8	1	6	1	294.008	294.008	1489905	7.2	0.480191	N1O6S1	9	0.320511	12	9	1489905
CHON		12	8	1	8		294.026	294.026	4525689	26.7	-0.0361197	N1O8	9	0.302772	12	9	4525689
CHON	N15	12	9	2	7		294.039	294.039	2034431	10.7	-0.208551	N2O7	9	0.289767	12	9	2034431
CHONS		13	12	1	5	1	294.044	294.044	1437826	6.9	-0.147665	N1O5S1	8	0.284166	13	8	1437826
CHON		13	12	1	7		294.062	294.062	11419274	71.2	-0.0517581	N1O7	8	0.266427	13	8	11419274
CHONS		10	16	1	7	1	294.065	294.065	2899851	16.3	0.155679	N1O7S1	3	0.26306	10	3	2899851
CHOS	C13	11	17		7	1	294.073	294.073	6872719	41.9	0.855629	O7S1	3	0.254963	11	3	6872719
CHON		10	16	1	9		294.083	294.083	2257555	12.1	-0.0884787	N1O9	3	0.245322	10	3	2257555
CHON		14	16	1	6		294.098	294.098	10048154	62.3	0.0346139	N1O6	7	0.230083	14	7	10048154
CHON		11	20	1	8		294.119	294.119	1676323	8.4	0.26989	N1O8	2	0.208977	11	2	1676323
CHON		15	20	1	5		294.135	294.135	3983530	23.3	-0.0150275	N1O5	6	0.193738	15	6	3983530
CHOS	C13	14	29		4	1	294.183	294.183	2051776	10.8	0.0265743	O4S1	0	0.145929	14	0	2051776
CHONS		11	7	2	6	1	295.003	295.003	2541102	14	0.0684057	N2O6S1	9	0.326373	11	9	2541102
CHO		12	7		9		295.01	295.01	3472433	20	-0.118708	O9	9	0.319855	12	9	3472433
CHON		11	7	2	8		295.021	295.021	1795894	9.2	-0.0732833	N2O8	9	0.308634	11	9	1795894
CHOS		10	15		6	2	295.032	295.032	3431739	19.7	0.0107782	O6S2	3	0.297882	10	3	3431739
CHO		13	11		8		295.046	295.046	6100034	36.9	-0.100391	O8	8	0.283511	13	8	6100034
CHOS		10	15		8	1	295.049	295.049	4585795	27.1	-0.164786	O8S1	3	0.280143	10	3	4585795
CHON		12	11	2	7		295.057	295.057	18661446	117.8	-0.021081	N2O7	8	0.27229	12	8	18661446
CHON	N15	13	12	1	7		295.059	295.059	6270535	38	-0.238332	N1O7	8	0.270506	13	8	6270535
CHON		16	11	2	4		295.072	295.072	1315405	6.1	0.0338219	N2O4	12	0.257051	16	12	1315405
CHO		14	15		7		295.082	295.082	5814866	35	0.0534763	O7	7	0.247166	14	7	5814866
CHOS		11	19		7	1	295.086	295.086	8170579	50.2	0.022976	O7S1	2	0.243799	11	2	8170579
CHON		20	11	2	1		295.088	295.088	2307668	12.5	-0.961816	N2O1	16	0.241811	20	16	2307668
CHON		13	15	2	6		295.094	295.094	14691414	92.2	0.132771	N2O6	7	0.235945	13	7	14691414
CHON	N15	14	16	1	6		295.095	295.095	9093207	56.2	-0.0844537	N1O6	7	0.234161	14	7	9093207
CHO		15	19		6		295.119	295.119	4995682	29.8	-0.097656	O6	6	0.210821	15	6	4995682
CHON		14	19	2	5		295.13	295.13	4768359	28.3	-0.0522485	N2O5	6	0.1996	14	6	4768359
CHOS		16	23		3	1	295.137	295.137	2327658	12.6	-0.208784	O3S1	5	0.192215	16	5	2327658
CHO		12	23		8		295.14	295.14	14712939	92.4	-0.0325951	O8	1	0.189715	12	1	14712939
CHO		16	23		5		295.155	295.155	5528690	33.2	0.157815	O5	5	0.174476	16	5	5528690
CHOS	O18	14	29		4	1	295.183	295.184	1394942	6.6	-0.340873	O4S1	0	0.146155	14	0	1394942
CHONS		12	10	1	6	1	296.023	296.023	1341681	6.2	-0.0297953	N1O6S1	8	0.307111	12	8	1341681
CHON		12	10	1	8		296.041	296.041	9363960	57.9	-0.00209464	N1O8	8	0.289373	12	8	9363960
CHONS		9	14	1	8	1	296.045	296.044	1796218	9.2	0.507964	N1O8S1	3	0.286006	9	3	1796218
CHON	N15	12	11	2	7		296.054	296.054	3855870	22.4	-0.274686	N2O7	8	0.276368	12	8	3855870
CHONS		13	14	1	5	1	296.06	296.06	2192769	11.7	-0.484429	N1O5S1	7	0.270766	13	7	2192769
CHON		13	14	1	7		296.078	296.078	14571016	91.5	0.0161441	N1O7	7	0.253028	13	7	14571016
CHON		14	18	1	6		296.114	296.114	6178328	37.4	0.0343783	N1O6	6	0.216683	14	6	6178328
CHO	C13	12	23		8		296.143	296.143	2046245	10.8	-0.151218	O8	1	0.187481	12	1	2046245
CHON		15	22	1	5		296.15	296.15	2116136	11.2	0.0526081	N1O5	5	0.180339	15	5	2116136
CHOS		9	13		7	2	297.011	297.011	3782559	21.9	0.026194	O7S2	3	0.320827	9	3	3782559
CHONS		11	9	2	6	1	297.019	297.019	3151522	17.9	0.0342736	N2O6S1	8	0.312974	11	8	3151522
CHO		12	9		9		297.025	297.025	2157477	11.5	0.319771	O9	8	0.306456	12	8	2157477
CHOS		9	13		9	1	297.029	297.028	1490598	7.2	0.962803	O9S1	3	0.303089	9	3	1490598
CHON		11	9	2	8		297.036	297.036	4852650	28.8	0.0618776	N2O8	8	0.295235	11	8	4852650
CHON	N15	12	10	1	8		297.038	297.038	2265515	12.2	-0.12026	N1O8	8	0.293451	12	8	2265515
CHOS		13	13		6	1	297.044	297.044	1873453	9.6	-0.228317	O6S1	7	0.28785	13	7	1873453
CHOS		10	17		6	2	297.047	297.047	2162863	11.5	-0.090289	O6S2	2	0.284482	10	2	2162863
CHON		15	9	2	5		297.052	297.052	1877680	9.7	-0.0855747	N2O5	12	0.279996	15	12	1877680
CHO		13	13		8		297.062	297.062	6255029	37.9	-0.0997103	O8	7	0.270111	13	7	6255029
CHOS		10	17		8	1	297.065	297.065	3878838	22.6	0.745224	O8S1	2	0.266744	10	2	3878838
CHON		12	13	2	7		297.073	297.073	17017786	107.2	-0.020938	N2O7	7	0.25889	12	7	17017786
CHON	N15	13	14	1	7		297.075	297.075	5444027	32.7	-0.13573	N1O7	7	0.257106	13	7	5444027
CHOS		14	17		5	1	297.08	297.08	12501949	78.1	-0.0418072	O5S1	6	0.251505	14	6	12501949
CHOS	O18	11	19		7	1	297.09	297.09	2235841	12	0.246322	O7S1	2	0.24179	11	2	2235841
CHO		14	17		7		297.098	297.098	6082501	36.8	0.0531135	O7	6	0.233766	14	6	6082501
CHOS		11	21		7	1	297.101	297.101	1359686	6.3	0.292089	O7S1	1	0.230399	11	1	1359686
CHON		13	17	2	6		297.109	297.109	12019657	75	0.0982127	N2O6	6	0.222546	13	6	12019657
CHOS		15	21		4	1	297.117	297.117	1755981	8.9	-0.0909411	O4S1	5	0.21516	15	5	1755981
CHO		22	17		1		297.128	297.128	1493970	7.2	0.229463	O1	14	0.203288	22	14	1493970
CHO		15	21		6		297.134	297.134	7626708	46.7	0.00397093	O6	5	0.197422	15	5	7626708
CHOS		16	25		3	1	297.153	297.153	157465568	1012.1	-0.0391048	O3S1	4	0.178815	16	4	157465568
CHO		16	25		5		297.171	297.171	4256228	25	-0.0451596	O5	4	0.161077	16	4	4256228
CHONS		11	8	1	7	1	298.003	298.003	1957961	10.2	0.287849	N1O7S1	8	0.330057	11	8	1957961
CHON		11	8	1	9		298.02	298.02	1472209	7.1	0.0804639	N1O9	8	0.312318	11	8	1472209
CHON		15	8	1	6		298.036	298.036	1700311	8.5	0.0341566	N1O6	12	0.297079	15	12	1700311
CHONS		12	12	1	6	1	298.039	298.039	4008025	23.4	0.0710642	N1O6S1	7	0.293712	12	7	4008025
CHON		19	8	1	3		298.051	298.051	1503902	7.3	-0.347659	N1O3	16	0.28184	19	16	1503902
CHON		12	12	1	8		298.057	298.057	7809377	47.9	0.0314702	N1O8	7	0.275974	12	7	7809377
CHONS		9	16	1	8	1	298.06	298.06	3246946	18.5	0.772931	N1O8S1	2	0.272606	9	2	3246946
CHON	N15	12	13	2	7		298.07	298.07	3333734	19.1	0.0626635	N2O7	7	0.262969	12	7	3333734
CHOS	C13	14	17		5	1	298.084	298.083	2610028	14.4	0.980992	O5S1	6	0.24927	14	6	2610028
CHON		13	16	1	7		298.093	298.093	12152176	75.9	-0.0175116	N1O7	6	0.239629	13	6	12152176
CHON	N15	13	17	2	6		298.106	298.106	1802358	9.2	-0.187591	N2O6	6	0.226624	13	6	1802358
CHON		17	16	1	4		298.108	298.109	1781495	9.1	-0.332161	N1O4	10	0.22439	17	10	1781495
CHON		14	20	1	6		298.13	298.13	6797184	41.4	0.134773	N1O6	5	0.203284	14	5	6797184
CHONS		10	7	2	7	1	298.998	298.998	2045552	10.7	0.283547	N2O7S1	8	0.335919	10	8	2045552
CHOS		12	11		7	1	299.023	299.023	4290811	25	0.123	O7S1	7	0.310795	12	7	4290811
CHOS		9	15		7	2	299.026	299.026	16889596	105.6	0.0929011	O7S2	2	0.307428	9	2	16889596
CHON		14	7	2	6		299.031	299.031	2911742	16.2	-0.0361839	N2O6	12	0.302941	14	12	2911742
CHONS		11	11	2	6	1	299.034	299.034	4054015	23.5	0.335011	N2O6S1	7	0.299574	11	7	4054015
CHO		12	11		9		299.041	299.041	2806530	15.5	-0.0167873	O9	7	0.293057	12	7	2806530
CHOS		9	15		9	1	299.044	299.044	4292356	25	0.588474	O9S1	2	0.289689	9	2	4292356
CHON		11	11	2	8		299.052	299.052	4506887	26.4	-0.0388564	N2O8	7	0.281836	11	7	4506887
CHON	N15	12	12	1	8		299.054	299.054	2837768	15.7	-0.186327	N1O8	7	0.280052	12	7	2837768
CHOS		13	15		6	1	299.059	299.059	10686218	65.9	0.00728919	O6S1	6	0.27445	13	6	10686218
CHO		9	15		11		299.062	299.062	2029579	10.6	0.415231	O11	2	0.271951	9	2	2029579
CHON		15	11	2	5		299.067	299.067	4457229	26.1	0.0153139	N2O5	11	0.266597	15	11	4457229
CHO		13	15		8		299.077	299.077	8536849	52.2	0.0681426	O8	6	0.256712	13	6	8536849
CHOS		10	19		8	1	299.081	299.08	3271443	18.5	0.740201	O8S1	1	0.253345	10	1	3271443
CHON		12	15	2	7		299.088	299.088	14268182	88.8	0.179813	N2O7	6	0.245491	12	6	14268182
CHON	N15	13	16	1	7		299.09	299.09	7961367	48.5	-0.0679457	N1O7	6	0.243707	13	6	7961367
CHOS		14	19		5	1	299.096	299.096	132480792	844.9	0.125645	O5S1	5	0.238106	14	5	132480792
CHON		16	15	2	4		299.104	299.104	2775069	15.3	0.200532	N2O4	10	0.230252	16	10	2775069
CHO		21	15		2		299.108	299.108	1573918	7.7	-0.793092	O2	14	0.226234	21	14	1573918
CHO		14	19		7		299.114	299.114	9046817	55.4	0.0527555	O7	5	0.220367	14	5	9046817
CHON		13	19	2	6		299.125	299.125	10254117	63.2	0.0306892	N2O6	5	0.209146	13	5	10254117
CHOS		15	23		4	1	299.132	299.132	1541353	7.4	-0.458059	O4S1	4	0.201761	15	4	1541353
CHO		16	27		5		299.186	299.186	3174207	17.9	0.155689	O5	3	0.147678	16	3	3174207
CHONS		11	10	1	7	1	300.018	300.018	5102236	30.2	-0.0473974	N1O7S1	7	0.316657	11	7	5102236
CHON		11	10	1	9		300.036	300.036	1858467	9.5	-0.0200646	N1O9	7	0.298919	11	7	1858467
CHONS		8	14	1	9	1	300.039	300.039	1515172	7.3	0.749834	N1O9S1	2	0.295552	8	2	1515172
CHON		15	10	1	6		300.051	300.051	4528298	26.5	-0.0660557	N1O6	11	0.28368	15	11	4528298
CHONS		12	14	1	6	1	300.055	300.055	6174379	37.1	0.0705868	N1O6S1	6	0.280313	12	6	6174379
CHOS	C13	13	15		6	1	300.063	300.063	4034222	23.4	0.82322	O6S1	6	0.272216	13	6	4034222
CHON		19	10	1	3		300.067	300.067	1825456	9.3	-0.94519	N1O3	15	0.268441	19	15	1825456
CHON		12	14	1	8		300.072	300.072	15142066	94.4	0.131235	N1O8	6	0.262574	12	6	15142066
CHONS		9	18	1	8	1	300.076	300.076	2112691	11.1	0.767739	N1O8S1	1	0.259207	9	1	2112691
CHON		16	14	1	5		300.088	300.088	2230713	11.9	-0.0813765	N1O5	10	0.247335	16	10	2230713
CHONS		13	18	1	5	1	300.091	300.091	2205498	11.7	0.0552496	N1O5S1	5	0.243968	13	5	2205498
CHON		13	18	1	7		300.109	300.109	10731713	66.2	-0.017394	N1O7	5	0.226229	13	5	10731713
CHO	C13	14	19		7		300.117	300.117	1445445	6.8	0.20198	O7	5	0.218133	14	5	1445445
CHON		14	22	1	6		300.145	300.145	2968016	16.6	0.167185	N1O6	4	0.189885	14	4	2968016
CHOS		10	5		9	1	300.966	300.966	1751716	8.8	-0.113036	O9S1	8	0.370085	10	8	1751716
CHOS		11	9		8	1	301.002	301.002	2784051	15.4	-0.0618603	O8S1	7	0.333741	11	7	2784051
CHOS		8	13		8	2	301.006	301.006	1639092	8.1	0.0411285	O8S2	2	0.330373	8	2	1639092
CHON		13	5	2	7		301.01	301.01	1651766	8.2	-0.087107	N2O7	12	0.325887	13	12	1651766
CHONS		10	9	2	7	1	301.014	301.014	4465719	26.1	-0.0505628	N2O7S1	7	0.32252	10	7	4465719
CHOS		12	13		7	1	301.039	301.039	16575042	103.6	0.188613	O7S1	6	0.297396	12	6	16575042
CHO		8	13		12		301.041	301.041	1416643	6.6	0.726744	O12	2	0.294897	8	2	1416643
CHON		14	9	2	6		301.047	301.047	5795909	34.7	0.0969282	N2O6	11	0.289542	14	11	5795909
CHONS		11	13	2	6	1	301.05	301.05	5203014	30.9	0.133466	N2O6S1	6	0.286175	11	6	5203014
CHO		12	13		9		301.057	301.057	5895241	35.3	-0.0166749	O9	6	0.279657	12	6	5895241
CHOS		9	17		9	1	301.06	301.06	7928394	48.3	0.285591	O9S1	1	0.27629	9	1	7928394
CHON		11	13	2	8		301.068	301.068	5255758	31.2	0.0610491	N2O8	6	0.268437	11	6	5255758
CHON	N15	12	14	1	8		301.07	301.07	3217486	18.2	-0.218295	N1O8	6	0.266653	12	6	3217486
CHOS		13	17		6	1	301.075	301.075	14995024	93.5	0.0404547	O6S1	5	0.261051	13	5	14995024
CHON		15	13	2	5		301.083	301.083	5668948	33.8	0.0816383	N2O5	10	0.253197	15	10	5668948
CHO		13	17		8		301.093	301.093	14256728	88.8	-0.0319506	O8	5	0.243313	13	5	14256728
CHOS		10	21		8	1	301.096	301.096	4175193	24.3	0.668822	O8S1	0	0.239945	10	0	4175193
CHOS	O18	14	19		5	1	301.1	301.1	1787483	9	0.112852	O5S1	5	0.236097	14	5	1787483
CHON		12	17	2	7		301.104	301.104	9393756	57.7	0.112187	N2O7	5	0.232092	12	5	9393756
CHON	N15	13	18	1	7		301.106	301.106	2939229	16.4	0.0321418	N1O7	5	0.230308	13	5	2939229
CHOS		14	21		5	1	301.112	301.111	1696223	8.4	0.490117	O5S1	4	0.224706	14	4	1696223
CHON		16	17	2	4		301.119	301.119	2250595	12	0.132771	N2O4	9	0.216853	16	9	2250595
CHO		14	21		7		301.129	301.129	7499367	45.5	0.152027	O7	4	0.206968	14	4	7499367
CHON		13	21	2	6		301.141	301.14	5378156	32	0.0304838	N2O6	4	0.195747	13	4	5378156
CHO		18	21		4		301.145	301.145	1391213	6.5	0.00657458	O4	8	0.191729	18	8	1391213
CHO		15	25		6		301.166	301.166	5087350	30.1	0.0371221	O6	3	0.170623	15	3	5087350
CHO		16	29		5		301.202	301.202	1801605	9.1	0.353849	O5	2	0.134278	16	2	1801605
CHONS		10	8	1	8	1	301.998	301.998	3101129	17.4	0.0674836	N1O8S1	7	0.339603	10	7	3101129
CHON		14	8	1	7		302.031	302.031	3424471	19.5	0.24759	N1O7	11	0.306625	14	11	3424471
CHONS		11	12	1	7	1	302.034	302.034	7092696	42.9	0.151572	N1O7S1	6	0.303258	11	6	7092696
CHON		11	12	1	9		302.052	302.052	3147743	17.7	0.145604	N1O9	6	0.28552	11	6	3147743
CHONS		8	16	1	9	1	302.055	302.055	4453857	26.1	0.777937	N1O9S1	1	0.282152	8	1	4453857
CHON		15	12	1	6		302.067	302.067	5231589	31	0.265437	N1O6	10	0.270281	15	10	5231589
CHONS		12	16	1	6	1	302.07	302.07	4020199	23.3	0.103221	N1O6S1	5	0.266913	12	5	4020199
CHOS	C13	13	17		6	1	302.078	302.078	6505450	39.2	0.817727	O6S1	5	0.258817	13	5	6505450
CHON		12	16	1	8		302.088	302.088	10206190	62.9	-0.00205271	N1O8	5	0.249175	12	5	10206190
CHONS		9	20	1	8	1	302.092	302.091	3967983	23	0.663309	N1O8S1	0	0.245808	9	0	3967983
CHO	C13	13	17		8		302.096	302.096	1877745	9.6	-0.0158304	O8	5	0.241078	13	5	1877745
CHON		16	16	1	5		302.103	302.103	3104244	17.4	0.0184702	N1O5	9	0.233936	16	9	3104244
CHON		13	20	1	7		302.125	302.124	13928444	86.7	0.148217	N1O7	4	0.21283	13	4	13928444
CHON		14	24	1	6		302.161	302.161	1897099	9.7	0.993444	N1O6	3	0.176485	14	3	1897099
CHOS		11	11		8	1	303.018	303.018	3647845	20.9	0.0705565	O8S1	6	0.320341	11	6	3647845
CHON		13	7	2	7		303.026	303.026	2798696	15.5	0.276478	N2O7	11	0.312488	13	11	2798696
CHONS		10	11	2	7	1	303.029	303.029	3095145	17.4	0.0157737	N2O7S1	6	0.30912	10	6	3095145
CHOS		8	15		10	1	303.039	303.039	4153709	24.1	0.925887	O10S1	1	0.299236	8	1	4153709
CHON		10	11	2	9		303.047	303.047	1408496	6.6	0.174824	N2O9	6	0.291382	10	6	1408496
CHONS		7	15	2	9	1	303.05	303.05	1942257	10	0.5081	N2O9S1	1	0.288015	7	1	1942257
CHOS		12	15		7	1	303.054	303.054	3166323	17.8	0.187359	O7S1	5	0.283996	12	5	3166323
CHO		8	15		12		303.057	303.057	2206068	11.7	0.622919	O12	1	0.281497	8	1	2206068
CHON		14	11	2	6		303.062	303.062	8966518	54.9	-0.00270604	N2O6	10	0.276143	14	10	8966518
CHOS	O18	9	17		9	1	303.064	303.064	4935543	29.1	0.337816	O9S1	1	0.274282	9	1	4935543
CHONS		11	15	2	6	1	303.066	303.066	4031864	23.4	0.165574	N2O6S1	5	0.272776	11	5	4031864
CHO		12	15		9		303.072	303.072	9913722	61	0.0494268	O9	5	0.266258	12	5	9913722
CHOS		9	19		9	1	303.076	303.075	9569659	58.8	0.679632	O9S1	0	0.262891	9	0	9569659
CHON		11	15	2	8		303.083	303.083	4490111	26.3	0.126631	N2O8	5	0.255037	11	5	4490111
CHO		16	15		6		303.087	303.087	1529216	7.4	-0.161076	O6	9	0.251019	16	9	1529216
CHOS		13	19		6	1	303.091	303.091	2538882	13.8	-0.091788	O6S1	4	0.247652	13	4	2538882
CHON		15	15	2	5		303.099	303.099	6550917	39.5	0.180073	N2O5	9	0.239798	15	9	6550917
CHO		13	19		8		303.109	303.108	7868297	47.9	0.133219	O8	4	0.229913	13	4	7868297
CHON		12	19	2	7		303.12	303.12	4244365	24.7	0.375363	N2O7	4	0.218692	12	4	4244365
CHON		16	19	2	4		303.135	303.135	2281107	12.2	-0.0660435	N2O4	8	0.203453	16	8	2281107
CHO		14	23		7		303.145	303.145	4021143	23.3	0.216992	O7	3	0.193569	14	3	4021143
CHO		18	23		4		303.16	303.16	1537949	7.4	-0.191384	O4	7	0.178329	18	7	1537949
CHO		15	27		6		303.181	303.181	1834790	9.3	-0.226993	O6	2	0.157224	15	2	1834790
CHOS		16	31		3	1	303.2	303.2	7280045	44.1	0.225527	O3S1	1	0.138617	16	1	7280045
CHONS		10	10	1	8	1	304.013	304.013	2445041	13.2	0.330183	N1O8S1	6	0.326204	10	6	2445041
CHON		14	10	1	7		304.046	304.046	3868414	22.2	0.14728	N1O7	10	0.293226	14	10	3868414
CHONS		11	14	1	7	1	304.05	304.05	5729535	34	0.216346	N1O7S1	5	0.289859	11	5	5729535
CHON		7	14	1	12		304.052	304.052	1848576	9.3	0.979371	N1O12	1	0.28736	7	1	1848576
CHON	N15	14	11	2	6		304.059	304.059	6797059	40.7	-0.118141	N2O6	10	0.280221	14	10	6797059
CHON		11	14	1	9		304.067	304.067	4837126	28.3	0.0459763	N1O9	5	0.27212	11	5	4837126
CHONS		8	18	1	9	1	304.071	304.071	5382919	31.8	0.674119	N1O9S1	0	0.268753	8	0	5382919
CHOS	C13	9	19		9	1	304.079	304.079	1805066	9.1	0.364437	O9S1	0	0.260656	9	0	1805066
CHON		15	14	1	6		304.083	304.083	5453068	32.2	0.0663632	N1O6	9	0.256881	15	9	5453068
CHONS		12	18	1	6	1	304.086	304.086	2120717	11.1	0.102536	N1O6S1	4	0.253514	12	4	2120717
CHON		12	18	1	8		304.104	304.104	7752980	46.8	0.0308444	N1O8	4	0.235776	12	4	7752980
CHON		16	18	1	5		304.119	304.119	2868762	15.8	0.314284	N1O5	8	0.220536	16	8	2868762
CHON		13	22	1	7		304.14	304.14	3487523	19.7	0.0157161	N1O7	3	0.199431	13	3	3487523
CHONS		9	9	2	8	1	305.009	305.008	1656311	8.1	0.522542	N2O8S1	6	0.332066	9	6	1656311
CHO		14	9		8		305.03	305.03	2308992	12.3	0.13238	O8	10	0.310309	14	10	2308992
CHOS		11	13		8	1	305.034	305.033	1513729	7.2	0.594623	O8S1	5	0.306942	11	5	1513729
CHON		13	9	2	7		305.042	305.041	5750917	34.1	0.110739	N2O7	10	0.299088	13	10	5750917
CHONS		10	13	2	7	1	305.045	305.045	1763974	8.8	0.0484516	N2O7S1	5	0.295721	10	5	1763974
CHOS		8	17		10	1	305.055	305.055	5035146	29.6	0.854207	O10S1	0	0.285836	8	0	5035146
CHO		22	9		2		305.061	305.061	1653644	8.1	-0.679275	O2	18	0.279831	22	18	1653644
CHO		15	13		7		305.067	305.067	2520718	13.6	0.182845	O7	9	0.273964	15	9	2520718
CHOS		12	17		7	1	305.07	305.07	4929680	28.9	-0.0105553	O7S1	4	0.270597	12	4	4929680
CHON		14	13	2	6		305.078	305.078	11030674	67.6	0.0956474	N2O6	9	0.262744	14	9	11030674
CHONS		11	17	2	6	1	305.081	305.081	1907092	9.7	0.16448	N2O6S1	4	0.259376	11	4	1907092
CHO		12	17		9		305.088	305.088	5886103	35	0.147433	O9	4	0.252859	12	4	5886103
CHON		11	17	2	8		305.099	305.099	1540763	7.4	-0.431401	N2O8	4	0.241638	11	4	1540763
CHO		16	17		6		305.103	305.103	2417052	12.9	0.233298	O6	8	0.23762	16	8	2417052
CHOS		13	21		6	1	305.106	305.106	4289950	24.8	0.138247	O6S1	3	0.234252	13	3	4289950
CHON		15	17	2	5		305.114	305.114	4410785	25.6	0.0150104	N2O5	8	0.226399	15	8	4410785
CHO		13	21		8		305.124	305.124	2771237	15.2	0.23066	O8	3	0.216514	13	3	2771237
CHO		17	21		5		305.139	305.139	2141355	11.2	0.218195	O5	7	0.201275	17	7	2141355
CHOS		14	25		5	1	305.143	305.143	1873580	9.5	0.254241	O5S1	2	0.197908	14	2	1873580
CHO		14	25		7		305.161	305.16	2192563	11.5	0.346637	O7	2	0.180169	14	2	2192563
CHO		18	25		4		305.176	305.176	1439161	6.7	-0.288424	O4	6	0.16493	18	6	1439161
CHO		19	29		3		305.212	305.212	1648583	8.1	-0.0741127	O3	5	0.128585	19	5	1648583
CHONS		13	8	1	6	1	306.008	306.008	1456251	6.8	0.265287	N1O6S1	10	0.33391	13	10	1456251
CHON		13	8	1	8		306.026	306.026	2192386	11.5	-0.0347033	N1O8	10	0.316171	13	10	2192386
CHONS		10	12	1	8	1	306.029	306.029	2018435	10.4	0.295331	N1O8S1	5	0.312804	10	5	2018435
CHONS		14	12	1	5	1	306.044	306.044	2140681	11.2	0.0214998	N1O5S1	9	0.297565	14	9	2140681
CHONS		7	16	1	10	1	306.05	306.05	1870347	9.5	0.815487	N1O10S1	0	0.291699	7	0	1870347
CHON		21	8	1	2		306.056	306.056	1465870	6.9	-0.974397	N1O2	18	0.285693	21	18	1465870
CHON		14	12	1	7		306.062	306.062	7160336	43	0.113637	N1O7	9	0.279827	14	9	7160336
CHONS		11	16	1	7	1	306.065	306.065	7730193	46.7	0.247594	N1O7S1	4	0.276459	11	4	7730193
CHON		7	16	1	12		306.068	306.068	1469842	6.9	0.646196	N1O12	0	0.27396	7	0	1469842
CHON		11	16	1	9		306.083	306.083	2545432	13.7	-0.150352	N1O9	4	0.258721	11	4	2545432
CHON		22	12	1	1		306.092	306.093	1436380	6.7	-0.72795	N1O1	17	0.249348	22	17	1436380
CHON		15	16	1	6		306.098	306.098	6365214	38	0.196603	N1O6	8	0.243482	15	8	6365214
CHONS		12	20	1	6	1	306.102	306.102	2513695	13.5	0.0691924	N1O6S1	3	0.240115	12	3	2513695
CHON		12	20	1	8		306.119	306.119	5125670	30.1	-0.132694	N1O8	3	0.222376	12	3	5125670
CHON		16	20	1	5		306.135	306.135	2705196	14.8	-0.0471038	N1O5	7	0.207137	16	7	2705196
CHON		14	28	1	6		306.192	306.192	4436034	25.7	-0.162709	N1O6	1	0.149687	14	1	4436034
CHON		15	32	1	5		306.229	306.229	8384080	50.8	0.0508767	N1O5	0	0.113342	15	0	8384080
CHOS		10	11		7	2	306.995	306.995	1344757	6.1	0.0253421	O7S2	5	0.347626	10	5	1344757
CHONS		12	7	2	6	1	307.003	307.003	2961528	16.4	-0.031987	N2O6S1	10	0.339772	12	10	2961528
CHON		12	7	2	8		307.021	307.021	2814591	15.5	0.0272942	N2O8	10	0.322034	12	10	2814591
CHOS		7	15		11	1	307.034	307.034	1680260	8.3	0.928822	O11S1	0	0.308782	7	0	1680260
CHO		14	11		8		307.046	307.046	3565961	20.2	0.00123727	O8	9	0.29691	14	9	3565961
CHOS		11	15		8	1	307.049	307.049	3152138	17.6	0.134766	O8S1	4	0.293543	11	4	3152138
CHON		13	11	2	7		307.057	307.057	12095373	74.4	0.0774445	N2O7	9	0.285689	13	9	12095373
CHONS		10	15	2	7	1	307.061	307.06	2263438	12	0.178401	N2O7S1	4	0.282322	10	4	2263438
CHO		15	15		7		307.082	307.082	4255638	24.6	-0.0137426	O7	8	0.260565	15	8	4255638
CHOS		12	19		7	1	307.086	307.086	9230231	56.2	0.0220782	O7S1	3	0.257198	12	3	9230231
CHON		14	15	2	6		307.094	307.094	11203482	68.7	0.0950196	N2O6	8	0.249344	14	8	11203482
CHO		12	19		9		307.103	307.103	2797982	15.3	-0.0489089	O9	3	0.239459	12	3	2797982
CHO		16	19		6		307.119	307.119	3213220	18	0.00384184	O6	7	0.22422	16	7	3213220
CHOS		13	23		6	1	307.122	307.122	5354406	31.6	0.300141	O6S1	2	0.220853	13	2	5354406
CHON		15	19	2	5		307.13	307.13	4305577	24.9	0.0800309	N2O5	7	0.212999	15	7	4305577
CHO		13	23		8		307.14	307.14	3620268	20.6	-0.161555	O8	2	0.203115	13	2	3620268
CHO		17	23		5		307.155	307.155	4311986	25	-0.0111348	O5	6	0.187876	17	6	4311986
CHOS		14	27		5	1	307.158	307.158	1503283	7.1	0.74092	O5S1	1	0.184508	14	1	1503283
CHO		18	27		4		307.191	307.191	1555776	7.5	0.787717	O4	5	0.151531	18	5	1555776
CHONS		9	10	1	9	1	308.008	308.008	1409140	6.5	0.146035	N1O9S1	5	0.33575	9	5	1409140
CHONS		13	10	1	6	1	308.023	308.023	1533306	7.3	-0.0610996	N1O6S1	9	0.320511	13	9	1533306
CHON		13	10	1	8		308.041	308.041	7851265	47.4	0.0953765	N1O8	9	0.302772	13	9	7851265
CHONS		10	14	1	8	1	308.045	308.045	2014850	10.4	0.0336961	N1O8S1	4	0.299405	10	4	2014850
CHON	N15	13	11	2	7		308.054	308.054	3791621	21.7	-0.101677	N2O7	9	0.289767	13	9	3791621
CHONS		14	14	1	5	1	308.06	308.06	1934471	9.9	0.638122	N1O5S1	8	0.284166	14	8	1934471
CHONS	O18	11	16	1	7	1	308.07	308.069	1637387	8	0.7212	N1O7S1	4	0.274451	11	4	1637387
CHON		21	10	1	2		308.072	308.072	2834188	15.6	-0.968022	N1O2	17	0.272294	21	17	2834188
CHON		14	14	1	7		308.078	308.078	10471694	64.1	0.0479746	N1O7	8	0.266427	14	8	10471694
CHONS		11	18	1	7	1	308.081	308.081	3944719	22.6	0.310892	N1O7S1	3	0.26306	11	3	3944719
CHOS	C13	12	19		7	1	308.089	308.089	7261971	43.7	0.978995	O7S1	3	0.254963	12	3	7261971
CHON		11	18	1	9		308.099	308.099	2306838	12.2	-0.0844538	N1O9	3	0.245322	11	3	2306838
CHON		15	18	1	6		308.114	308.114	7878428	47.6	-0.0643272	N1O6	7	0.230083	15	7	7878428
CHON		12	22	1	8		308.135	308.135	3023396	16.8	-0.261639	N1O8	2	0.208977	12	2	3023396
CHON		16	22	1	5		308.15	308.15	2335018	12.4	0.0181077	N1O5	6	0.193738	16	6	2335018
CHONS		11	5	2	7	1	308.982	308.982	1853024	9.3	-0.243445	N2O7S1	10	0.362718	11	10	1853024
CHOS		10	13		7	2	309.011	309.011	1357546	6.2	-0.363159	O7S2	4	0.334226	10	4	1357546
CHONS		12	9	2	6	1	309.019	309.019	2642541	14.4	0.356548	N2O6S1	9	0.326373	12	9	2642541
CHO		13	9		9		309.025	309.025	2970224	16.4	-0.0486048	O9	9	0.319855	13	9	2970224
CHON		12	9	2	8		309.036	309.036	5848692	34.7	0.124192	N2O8	9	0.308634	12	9	5848692
CHON	N15	13	10	1	8		309.038	309.038	2176117	11.4	0.0785602	N1O8	9	0.306851	13	9	2176117
CHOS		11	17		6	2	309.047	309.047	2041720	10.5	0.0102894	O6S2	3	0.297882	11	3	2041720
CHON		16	9	2	5		309.052	309.052	1460729	6.9	0.208961	N2O5	13	0.293395	16	13	1460729
CHO		14	13		8		309.062	309.062	4352381	25.2	-0.0634828	O8	8	0.283511	14	8	4352381
CHOS		11	17		8	1	309.065	309.065	8241791	49.9	0.0368204	O8S1	3	0.280143	11	3	8241791
CHON		13	13	2	7		309.073	309.073	20457090	127.4	0.0122298	N2O7	8	0.27229	13	8	20457090
CHON	N15	14	14	1	7		309.075	309.075	7416962	44.7	-0.0981054	N1O7	8	0.270506	14	8	7416962
CHONS		10	17	2	7	1	309.076	309.076	1397891	6.5	-0.146307	N2O7S1	3	0.268922	10	3	1397891
CHON		17	13	2	4		309.088	309.088	1885191	9.6	0.161701	N2O4	12	0.257051	17	12	1885191
CHOS	O18	12	19		7	1	309.09	309.09	1467656	6.9	0.301465	O7S1	3	0.255189	12	3	1467656
CHO		15	17		7		309.098	309.098	4692619	27.4	-0.11071	O7	7	0.247166	15	7	4692619
CHOS		12	21		7	1	309.101	309.101	8225932	49.8	0.0542861	O7S1	2	0.243799	12	2	8225932
CHON		14	17	2	6		309.109	309.109	10243727	62.6	0.0620489	N2O6	7	0.235945	14	7	10243727
CHON	N15	15	18	1	6		309.111	309.111	8490639	51.5	-0.145326	N1O6	7	0.234161	15	7	8490639
CHO		12	21		9		309.119	309.119	24489618	153	0.11316	O9	2	0.22606	12	2	24489618
CHO		23	17		1		309.128	309.129	4060310	23.4	-0.846962	O1	15	0.216687	23	15	4060310
CHO		16	21		6		309.134	309.134	3741336	21.3	0.100862	O6	6	0.210821	16	6	3741336
CHOS		13	25		6	1	309.138	309.137	1693977	8.3	0.751056	O6S1	1	0.207454	13	1	1693977
CHON		15	21	2	5		309.146	309.146	2244508	11.8	0.241245	N2O5	6	0.1996	15	6	2244508
CHOS		17	25		3	1	309.153	309.153	5347487	31.5	0.221185	O3S1	5	0.192215	17	5	5347487
CHO		17	25		5		309.171	309.171	4212134	24.3	0.053627	O5	5	0.174476	17	5	4212134
CHOS		14	29		5	1	309.174	309.174	4616359	26.9	0.0892051	O5S1	0	0.171109	14	0	4616359
CHO		18	29		4		309.207	309.207	2322611	12.3	-0.0582784	O4	4	0.138131	18	4	2322611
CHONS		12	8	1	7	1	310.003	310.003	2219480	11.6	0.276707	N1O7S1	9	0.343456	12	9	2219480
CHON		12	8	1	9		310.02	310.02	1350750	6.1	0.754724	N1O9	9	0.325718	12	9	1350750
CHONS		9	12	1	9	1	310.024	310.024	1554144	7.4	0.306363	N1O9S1	4	0.32235	9	4	1554144
CHONS		13	12	1	6	1	310.039	310.039	2174181	11.3	0.132822	N1O6S1	8	0.307111	13	8	2174181
CHON		20	8	1	3		310.051	310.051	1409129	6.5	0.310852	N1O3	17	0.295239	20	17	1409129
CHON		13	12	1	8		310.057	310.057	10568684	64.2	-0.0342521	N1O8	8	0.289373	13	8	10568684
CHONS		10	16	1	8	1	310.06	310.06	4537069	26.2	0.0657288	N1O8S1	3	0.286006	10	3	4537069
CHOS	C13	11	17		8	1	310.068	310.068	7759344	46.5	0.794076	O8S1	3	0.277909	11	3	7759344
CHON		14	16	1	7		310.093	310.093	12036089	73.4	0.208905	N1O7	7	0.253028	14	7	12036089
CHON	N15	14	17	2	6		310.106	310.106	3798782	21.5	-0.0190964	N2O6	7	0.240023	14	7	3798782
CHON		15	20	1	6		310.13	310.13	5185542	30.3	0.35527	N1O6	6	0.216683	15	6	5185542
CHOS		12	7		6	2	310.969	310.969	1624503	7.8	-0.0219318	O6S2	9	0.378278	12	9	1624503
CHOS		9	11		8	2	310.99	310.99	1570879	7.5	0.554294	O8S2	4	0.357172	9	4	1570879
CHONS		11	7	2	7	1	310.998	310.998	1675586	8.2	-0.0489396	N2O7S1	9	0.349318	11	9	1675586
CHO		12	7		10		311.004	311.004	1479876	6.9	0.191572	O10	9	0.342801	12	9	1479876
CHON		11	7	2	9		311.016	311.015	1549000	7.4	0.652636	N2O9	9	0.33158	11	9	1549000
CHOS		13	11		7	1	311.023	311.023	1394635	6.4	-0.203265	O7S1	8	0.324194	13	8	1394635
CHOS		10	15		7	2	311.026	311.026	2699852	14.6	0.185772	O7S2	3	0.320827	10	3	2699852
CHONS		12	11	2	6	1	311.034	311.034	3435855	19.2	0.450689	N2O6S1	8	0.312974	12	8	3435855
CHO		13	11		9		311.041	311.041	2933842	16.1	0.0481606	O9	8	0.306456	13	8	2933842
CHOS		10	15		9	1	311.044	311.044	2969939	16.3	0.630071	O9S1	3	0.303089	10	3	2969939
CHON		12	11	2	8		311.052	311.052	9933141	60.2	-0.133804	N2O8	8	0.295235	12	8	9933141
CHON	N15	13	12	1	8		311.054	311.054	2891094	15.8	0.0137536	N1O8	8	0.293451	13	8	2891094
CHOS		11	19		6	2	311.063	311.063	1814873	9	0.717475	O6S2	2	0.284482	11	2	1814873
CHON		16	11	2	5		311.067	311.067	2018651	10.3	0.0468706	N2O5	12	0.279996	16	12	2018651
CHO		14	15		8		311.077	311.077	4996447	29.1	0.065514	O8	7	0.270111	14	7	4996447
CHOS		11	19		8	1	311.081	311.08	4439648	25.6	0.743794	O8S1	2	0.266744	11	2	4439648
CHON		13	15	2	7		311.088	311.088	13441379	82.3	0.076441	N2O7	7	0.25889	13	7	13441379
CHON	N15	14	16	1	7		311.09	311.09	5145187	30	0.127545	N1O7	7	0.257106	14	7	5145187
CHOS		15	19		5	1	311.096	311.096	10432357	63.3	0.152943	O5S1	6	0.251505	15	6	10432357
CHON		17	15	2	4		311.104	311.103	1508328	7.1	0.899957	N2O4	11	0.243651	17	11	1508328
CHO		15	19		7		311.114	311.114	5899116	34.8	-0.0135645	O7	6	0.233766	15	6	5899116
CHOS		12	23		7	1	311.117	311.117	1487597	7	-0.29963	O7S1	1	0.230399	12	1	1487597
CHON		14	19	2	6		311.125	311.125	7127408	42.5	0.254496	N2O6	6	0.222546	14	6	7127408
CHOS		16	23		4	1	311.132	311.132	2251378	11.8	0.459547	O4S1	5	0.21516	16	5	2251378
CHO		16	23		6		311.15	311.15	6050937	35.7	-0.0604856	O6	5	0.197422	16	5	6050937
CHON		15	23	2	5		311.161	311.161	1577853	7.5	0.143269	N2O5	5	0.186201	15	5	1577853
CHOS		17	27		3	1	311.169	311.169	317346176	1996.3	0.123341	O3S1	4	0.178815	17	4	317346176
CHONS		12	10	1	7	1	312.018	312.018	2380593	12.6	-0.0135252	N1O7S1	8	0.330057	12	8	2380593
CHON		12	10	1	9		312.036	312.036	3024311	16.6	-0.211578	N1O9	8	0.312318	12	8	3024311
CHON	N15	12	11	2	8		312.049	312.049	1768380	8.7	-0.277911	N2O8	8	0.299314	12	8	1768380
CHONS		13	14	1	6	1	312.055	312.055	2806718	15.3	-0.220539	N1O6S1	7	0.293712	13	7	2806718
CHON		13	14	1	8		312.072	312.072	10199748	61.8	-0.0340309	N1O8	7	0.275974	13	7	10199748
CHONS		10	18	1	8	1	312.076	312.076	2320197	12.2	0.834348	N1O8S1	2	0.272606	10	2	2320197
CHON	N15	13	15	2	7		312.086	312.085	2209609	11.5	0.0598493	N2O7	7	0.262969	13	7	2209609
CHOS	C13	15	19		5	1	312.099	312.099	2392397	12.7	0.488363	O5S1	6	0.24927	15	6	2392397
CHON		14	18	1	7		312.109	312.109	8638161	52	0.0793951	N1O7	6	0.239629	14	6	8638161
CHON		15	22	1	6		312.145	312.145	21906142	135.6	-0.159605	N1O6	5	0.203284	15	5	21906142
CHON		16	26	1	5		312.182	312.181	1828587	9.1	0.690559	N1O5	4	0.166939	16	4	1828587
CHON		17	30	1	4		312.218	312.218	3297272	18.4	0.0351674	N1O4	3	0.130594	17	3	3297272
CHOS		9	13		8	2	313.006	313.006	1430159	6.6	0.614621	O8S2	3	0.343773	9	3	1430159
CHONS		11	9	2	7	1	313.014	313.014	2567954	13.8	-0.0166769	N2O7S1	8	0.335919	11	8	2567954
CHOS		9	13		10	1	313.023	313.023	1906709	9.6	0.576889	O10S1	3	0.326034	9	3	1906709
CHON		11	9	2	9		313.031	313.031	1466136	6.8	0.169248	N2O9	8	0.318181	11	8	1466136
CHOS		13	13		7	1	313.039	313.039	5951003	35.1	-0.0741764	O7S1	7	0.310795	13	7	5951003
CHOS		10	17		7	2	313.042	313.042	15703068	96.5	0.0887417	O7S2	2	0.307428	10	2	15703068
CHON		15	9	2	6		313.047	313.047	2815261	15.3	-0.322061	N2O6	12	0.302941	15	12	2815261
CHONS		12	13	2	6	1	313.05	313.05	4136990	23.6	-0.0313691	N2O6S1	7	0.299574	12	7	4136990
CHO		13	13		9		313.057	313.057	3432993	19.2	-0.079922	O9	7	0.293057	13	7	3432993
CHOS		10	17		9	1	313.06	313.06	4532770	26.1	0.626014	O9S1	2	0.289689	10	2	4532770
CHON		12	13	2	8		313.068	313.068	7921701	47.5	-0.132943	N2O8	7	0.281836	12	7	7921701
CHON	N15	13	14	1	8		313.07	313.07	2886437	15.8	-0.177986	N1O8	7	0.280052	13	7	2886437
CHOS		14	17		6	1	313.075	313.075	9765927	59.1	-0.0569196	O6S1	6	0.27445	14	6	9765927
CHOS		11	21		6	2	313.079	313.079	2245417	11.7	0.0101569	O6S2	1	0.271083	11	1	2245417
CHON		16	13	2	5		313.083	313.083	3811626	21.6	0.14239	N2O5	11	0.266597	16	11	3811626
CHO		14	17		8		313.093	313.093	7772718	46.5	0.19285	O8	6	0.256712	14	6	7772718
CHOS		11	21		8	1	313.096	313.096	2689583	14.5	0.866762	O8S1	1	0.253345	11	1	2689583
CHON		13	17	2	7		313.104	313.104	15104049	92.7	0.107887	N2O7	6	0.245491	13	6	15104049
CHON	N15	14	18	1	7		313.106	313.106	5962290	35.1	0.0947861	N1O7	6	0.243707	14	6	5962290
CHOS		15	21		5	1	313.112	313.111	83915832	526.1	0.120021	O5S1	5	0.238106	15	5	83915832
CHO		15	21		7		313.129	313.129	7599163	45.5	-0.0134772	O7	5	0.220367	15	5	7599163
CHON		14	21	2	6		313.141	313.141	4633151	26.8	-0.0984226	N2O6	5	0.209146	14	5	4633151
CHOS		16	25		4	1	313.148	313.148	1797697	8.9	-0.37369	O4S1	4	0.201761	16	4	1797697
CHOS	O18	17	27		3	1	313.173	313.173	1650378	8	0.0791253	O3S1	4	0.176807	17	4	1650378
CHONS		11	8	1	8	1	313.998	313.998	1551466	7.4	-0.189874	N1O8S1	8	0.353002	11	8	1551466
CHONS		12	12	1	7	1	314.034	314.034	5292407	30.9	0.177624	N1O7S1	7	0.316657	12	7	5292407
CHON		12	12	1	9		314.052	314.052	4206973	24.1	-0.114695	N1O9	7	0.298919	12	7	4206973
CHONS		9	16	1	9	1	314.055	314.055	3681662	20.8	0.49348	N1O9S1	2	0.295552	9	2	3681662
CHON	N15	12	13	2	8		314.065	314.065	1852290	9.3	-0.212446	N2O8	7	0.285914	12	7	1852290
CHON		16	12	1	6		314.067	314.067	3520387	19.8	-0.158629	N1O6	11	0.28368	16	11	3520387
CHONS		13	16	1	6	1	314.07	314.07	3490948	19.6	-0.0599232	N1O6S1	6	0.280313	13	6	3490948
CHOS	C13	14	17		6	1	314.078	314.078	4166278	23.8	0.850162	O6S1	6	0.272216	14	6	4166278
CHON		13	16	1	8		314.088	314.088	15875466	97.6	-0.0974889	N1O8	6	0.262574	13	6	15875466
CHONS		10	20	1	8	1	314.092	314.091	2470539	13.2	0.319588	N1O8S1	1	0.259207	10	1	2470539
CHO	C13	14	17		8		314.096	314.096	1673869	8.1	0.0166118	O8	6	0.254477	14	6	1673869
CHON	N15	13	17	2	7		314.101	314.101	1812494	9	-0.640946	N2O7	6	0.249569	13	6	1812494
CHON		17	16	1	5		314.103	314.103	2498959	13.3	0.113274	N1O5	10	0.247335	17	10	2498959
CHON		14	20	1	7		314.125	314.124	5941655	35	0.174389	N1O7	5	0.226229	14	5	5941655
CHON		15	24	1	6		314.161	314.161	1760931	8.7	0.382542	N1O6	4	0.189885	15	4	1760931
CHON		16	28	1	5		314.197	314.197	1779248	8.8	-0.0777222	N1O5	3	0.15354	16	3	1779248
CHOS		12	11		8	1	315.018	315.018	2204107	11.5	-0.0908523	O8S1	7	0.333741	12	7	2204107
CHOS		9	15		8	2	315.021	315.021	3610829	20.3	-0.214652	O8S2	2	0.330373	9	2	3610829
CHON		14	7	2	7		315.026	315.026	2376910	12.6	-0.0197447	N2O7	12	0.325887	14	12	2376910
CHONS		11	11	2	7	1	315.029	315.029	4640463	26.8	0.046916	N2O7S1	7	0.32252	11	7	4640463
CHO		12	11		10		315.036	315.036	1427441	6.6	0.347833	O10	7	0.316002	12	7	1427441
CHOS		9	15		10	1	315.039	315.039	3705555	20.9	0.700167	O10S1	2	0.312635	9	2	3705555
CHOS		13	15		7	1	315.054	315.054	32667352	203.3	0.0532603	O7S1	6	0.297396	13	6	32667352
CHON		15	11	2	6		315.062	315.062	4632283	26.8	0.0608765	N2O6	11	0.289542	15	11	4632283
CHONS		12	15	2	6	1	315.066	315.066	3324124	18.5	-0.0311684	N2O6S1	6	0.286175	12	6	3324124
CHO		13	15		9		315.072	315.072	6154462	36.4	-0.0476719	O9	6	0.279657	13	6	6154462
CHOS		10	19		9	1	315.076	315.075	5009119	29.1	0.875917	O9S1	1	0.27629	10	1	5009119
CHON		12	15	2	8		315.083	315.083	8863458	53.4	-0.0686171	N2O8	6	0.268437	12	6	8863458
CHO		17	15		6		315.087	315.088	1822435	9.1	-0.313628	O6	10	0.264418	17	10	1822435
CHOS		14	19		6	1	315.091	315.091	11981540	73.1	-0.0882923	O6S1	5	0.261051	14	5	11981540
CHON		16	15	2	5		315.099	315.099	3605479	20.3	-0.175882	N2O5	10	0.253197	16	10	3605479
CHO		14	19		8		315.109	315.109	13312746	81.4	0.0329407	O8	5	0.243313	14	5	13312746
CHOS		11	23		8	1	315.112	315.112	2446828	13	0.448666	O8S1	0	0.239945	11	0	2446828
CHON		13	19	2	7		315.12	315.12	7608559	45.5	-0.114941	N2O7	5	0.232092	13	5	7608559
CHO		15	23		7		315.145	315.145	5392119	31.6	0.24046	O7	4	0.206968	15	4	5392119
CHON		14	23	2	6		315.156	315.156	3040251	16.7	-0.224714	N2O6	4	0.195747	14	4	3040251
CHO		16	27		6		315.181	315.181	4004100	22.8	-0.154895	O6	3	0.170623	16	3	4004100
CHON		16	31	2	4		315.229	315.229	1424404	6.5	-0.126956	N2O4	2	0.123057	16	2	1424404
CHONS		11	10	1	8	1	316.013	316.013	3016735	16.5	0.127779	N1O8S1	7	0.339603	11	7	3016735
CHONS		8	14	1	10	1	316.034	316.034	2030119	10.3	0.821366	N1O10S1	2	0.318497	8	2	2030119
CHON		15	10	1	7		316.046	316.046	4720683	27.1	-0.0481578	N1O7	11	0.306625	15	11	4720683
CHONS		12	14	1	7	1	316.05	316.05	5059116	29.2	-0.171556	N1O7S1	6	0.303258	12	6	5059116
CHON		8	14	1	12		316.052	316.052	1547565	7.3	0.37266	N1O12	2	0.300759	8	2	1547565
CHOS	C13	13	15		7	1	316.058	316.058	5709359	33.3	0.448075	O7S1	6	0.295161	13	6	5709359
CHON		12	14	1	9		316.067	316.067	5568562	32.4	-0.177241	N1O9	6	0.28552	12	6	5568562
CHONS		9	18	1	9	1	316.071	316.071	3575091	19.9	0.743441	N1O9S1	1	0.282152	9	1	3575091
CHON		23	10	1	1		316.077	316.077	1389749	6.3	-0.64168	N1O1	19	0.276147	23	19	1389749
CHON		16	14	1	6		316.083	316.083	3862583	21.7	0.0638437	N1O6	10	0.270281	16	10	3862583
CHONS		13	18	1	6	1	316.086	316.086	1844408	9.1	0.161918	N1O6S1	5	0.266913	13	5	1844408
CHON		9	18	1	11		316.089	316.089	2159673	11.1	0.0733336	N1O11	1	0.264414	9	1	2159673
CHOS	C13	14	19		6	1	316.094	316.094	5073979	29.3	0.813105	O6S1	5	0.258817	14	5	5073979
CHON		13	18	1	8		316.104	316.104	9155646	54.8	0.0929438	N1O8	5	0.249175	13	5	9155646
CHONS		10	22	1	8	1	316.107	316.107	2635327	14.1	0.760438	N1O8S1	0	0.245808	10	0	2635327
CHO	C13	14	19		8		316.112	316.112	2325313	12.1	-0.141666	O8	5	0.241078	14	5	2325313
CHON		17	18	1	5		316.119	316.119	1452611	6.7	0.52379	N1O5	9	0.233936	17	9	1452611
CHON		14	22	1	7		316.14	316.14	7701579	45.7	-0.111407	N1O7	4	0.21283	14	4	7701579
CHON		18	22	1	4		316.155	316.155	1476816	6.8	0.28777	N1O4	8	0.197591	18	8	1476816
CHON		15	26	1	6		316.177	316.176	1414999	6.4	0.664755	N1O6	3	0.176485	15	3	1414999
CHON		16	30	1	5		316.213	316.213	1778531	8.7	-0.425094	N1O5	2	0.140141	16	2	1778531
CHOS		11	9		7	2	316.98	316.98	1567846	7.4	-0.953437	O7S2	7	0.374424	11	7	1567846
CHON		13	5	2	8		317.005	317.005	1370094	6.2	-0.0366559	N2O8	12	0.348832	13	12	1370094
CHONS		10	9	2	8	1	317.009	317.009	1946991	9.8	-0.0019561	N2O8S1	7	0.345465	10	7	1946991
CHOS		8	13		11	1	317.018	317.018	2346355	12.3	0.42641	O11S1	2	0.33558	8	2	2346355
CHO		15	9		8		317.03	317.03	1558647	7.3	-0.471943	O8	11	0.323708	15	11	1558647
CHOS		12	13		8	1	317.034	317.034	3785080	21.3	-0.0902746	O8S1	6	0.320341	12	6	3785080
CHON		14	9	2	7		317.042	317.042	3503482	19.5	0.0119224	N2O7	11	0.312488	14	11	3503482
CHONS		11	13	2	7	1	317.045	317.045	4377980	25	-0.111089	N2O7S1	6	0.30912	11	6	4377980
CHO		12	13		10		317.051	317.051	2833278	15.3	0.0617562	O10	6	0.302603	12	6	2833278
CHOS		9	17		10	1	317.055	317.055	4087423	23.1	0.916497	O10S1	1	0.299236	9	1	4087423
CHON		11	13	2	9		317.063	317.063	1674754	8.1	-0.558313	N2O9	6	0.291382	11	6	1674754
CHONS		8	17	2	9	1	317.066	317.066	1487939	6.9	-0.68131	N2O9S1	1	0.288015	8	1	1487939
CHOS		13	17		7	1	317.07	317.07	3272580	18.1	0.147538	O7S1	5	0.283996	13	5	3272580
CHO		9	17		12		317.073	317.072	1382917	6.2	0.500768	O12	1	0.281497	9	1	1382917
CHON		15	13	2	6		317.078	317.078	8021383	47.7	-0.0656624	N2O6	10	0.276143	15	10	8021383
CHO		13	17		9		317.088	317.088	9568650	57.4	-0.173517	O9	5	0.266258	13	5	9568650
CHOS		10	21		9	1	317.091	317.091	5837707	34.1	0.807275	O9S1	0	0.262891	10	0	5837707
CHON		12	17	2	8		317.099	317.099	10552718	63.5	-0.0997168	N2O8	5	0.255037	12	5	10552718
CHO		17	17		6		317.103	317.103	1671567	8	-0.153957	O6	9	0.251019	17	9	1671567
CHOS		14	21		6	1	317.106	317.106	1621744	7.7	0.606042	O6S1	4	0.247652	14	4	1621744
CHON		16	17	2	5		317.114	317.114	4746131	27.3	-0.111695	N2O5	9	0.239798	16	9	4746131
CHO		14	21		8		317.124	317.124	6059926	35.5	-0.0618688	O8	4	0.229913	14	4	6059926
CHON		13	21	2	7		317.135	317.135	3765146	21.1	-0.0826779	N2O7	4	0.218692	13	4	3765146
CHO		18	21		5		317.139	317.139	3589019	20	0.209939	O5	8	0.214674	18	8	3589019
CHO		15	25		7		317.161	317.161	2898082	15.7	0.112813	O7	3	0.193569	15	3	2898082
CHON		16	33	2	4		317.245	317.245	12374462	74.9	-0.0631062	N2O4	1	0.109658	16	1	12374462
CHONS		10	8	1	9	1	317.993	317.993	1353783	6.1	0.078555	N1O9S1	7	0.362548	10	7	1353783
CHON		14	8	1	8		318.026	318.026	2048066	10.4	-0.47361	N1O8	11	0.329571	14	11	2048066
CHONS		11	12	1	8	1	318.029	318.029	3782851	21.2	-0.12458	N1O8S1	6	0.326204	11	6	3782851
CHONS		15	12	1	5	1	318.044	318.044	1564360	7.4	0.366553	N1O5S1	10	0.310964	15	10	1564360
CHONS		8	16	1	10	1	318.05	318.05	3105482	17	0.596069	N1O10S1	1	0.305098	8	1	3105482
CHON		15	12	1	7		318.062	318.062	5091535	29.4	-0.0164122	N1O7	10	0.293226	15	10	5091535
CHONS		12	16	1	7	1	318.065	318.065	3957456	22.3	-0.107588	N1O7S1	5	0.289859	12	5	3957456
CHON		8	16	1	12		318.068	318.068	1359440	6.1	0.621817	N1O12	1	0.28736	8	1	1359440
CHON	N15	15	13	2	6		318.075	318.075	5393107	31.3	-0.0186179	N2O6	10	0.280221	15	10	5393107
CHON		12	16	1	9		318.083	318.083	10051285	60.4	-0.0503645	N1O9	5	0.27212	12	5	10051285
CHONS		9	20	1	9	1	318.086	318.086	3409110	18.9	0.612978	N1O9S1	0	0.268753	9	0	3409110
CHON		16	16	1	6		318.098	318.098	3898842	22	0.0634392	N1O6	9	0.256881	16	9	3898842
CHON		13	20	1	8		318.119	318.119	6541538	38.5	0.12379	N1O8	4	0.235776	13	4	6541538
CHON		14	24	1	7		318.156	318.156	1908589	9.5	-0.393581	N1O7	3	0.199431	14	3	1908589
CHON		15	28	1	6		318.192	318.192	3745018	21	-0.0937173	N1O6	2	0.163086	15	2	3745018
CHON		16	32	1	5		318.229	318.229	4612102	26.4	0.0175343	N1O5	1	0.126741	16	1	4612102
CHON		13	7	2	8		319.021	319.021	2728458	14.6	0.0262676	N2O8	11	0.335433	13	11	2728458
CHONS		10	11	2	8	1	319.024	319.024	1416075	6.4	-0.346745	N2O8S1	6	0.332066	10	6	1416075
CHOS		8	15		11	1	319.034	319.034	2126606	10.9	0.737162	O11S1	1	0.322181	8	1	2126606
CHO		15	11		8		319.046	319.046	1677330	8.1	-0.562991	O8	10	0.310309	15	10	1677330
CHOS		12	15		8	1	319.049	319.049	2433811	12.8	-0.0270181	O8S1	5	0.306942	12	5	2433811
CHO		8	15		13		319.052	319.052	1780244	8.7	0.480737	O13	1	0.304443	8	1	1780244
CHON		14	11	2	7		319.057	319.057	6744598	39.7	-0.0194953	N2O7	10	0.299088	14	10	6744598
CHONS		11	15	2	7	1	319.061	319.061	2584855	13.8	0.0149812	N2O7S1	5	0.295721	11	5	2584855
CHO		12	15		10		319.067	319.067	3237145	17.8	-0.126682	O10	5	0.289204	12	5	3237145
CHOS		9	19		10	1	319.07	319.07	6951962	41	0.659979	O10S1	0	0.285836	9	0	6951962
CHO		16	15		7		319.082	319.082	1729950	8.4	0.143474	O7	9	0.273964	16	9	1729950
CHOS		13	19		7	1	319.086	319.086	4010271	22.7	-0.0100916	O7S1	4	0.270597	13	4	4010271
CHON		15	15	2	6		319.094	319.094	8940578	53.5	-0.00257009	N2O6	9	0.262744	15	9	8940578
CHONS		12	19	2	6	1	319.097	319.097	1522595	7.1	-0.0934515	N2O6S1	4	0.259376	12	4	1522595
CHO		13	19		9		319.103	319.104	3507493	19.5	-0.203759	O9	4	0.252859	13	4	3507493
CHOS		14	23		6	1	319.122	319.122	2647339	14.1	-0.149849	O6S1	3	0.234252	14	3	2647339
CHON		16	19	2	5		319.13	319.13	3391278	18.8	0.0770216	N2O5	8	0.226399	16	8	3391278
CHO		21	19		3		319.134	319.134	1622191	7.7	-0.728911	O3	12	0.22238	21	12	1622191
CHO		14	23		8		319.14	319.14	1936689	9.7	-0.0301438	O8	3	0.216514	14	3	1936689
CHO		18	23		5		319.155	319.155	2403894	12.6	0.0206166	O5	7	0.201275	18	7	2403894
CHO		15	27		7		319.176	319.176	2425149	12.8	0.0807701	O7	2	0.180169	15	2	2425149
CHO		19	27		4		319.191	319.191	1524290	7.1	0.0688612	O4	6	0.16493	19	6	1524290
CHON		14	10	1	8		320.041	320.041	2833750	15.3	-0.189413	N1O8	10	0.316171	14	10	2833750
CHONS		11	14	1	8	1	320.045	320.045	2972759	16.2	-0.123796	N1O8S1	5	0.312804	11	5	2972759
CHONS		8	18	1	10	1	320.066	320.066	1591006	7.5	0.311123	N1O10S1	0	0.291699	8	0	1591006
CHON		15	14	1	7		320.078	320.078	7173474	42.4	-0.0475513	N1O7	9	0.279827	15	9	7173474
CHONS		12	18	1	7	1	320.081	320.081	5210467	30.2	0.0492997	N1O7S1	4	0.276459	12	4	5210467
CHON		8	18	1	12		320.083	320.083	2008931	10.2	0.367966	N1O12	0	0.27396	8	0	2008931
CHON		12	18	1	9		320.099	320.099	4935529	28.4	-0.112528	N1O9	4	0.258721	12	4	4935529
CHON		16	18	1	6		320.114	320.114	4539246	26	-0.155632	N1O6	8	0.243482	16	8	4539246
CHONS		13	22	1	6	1	320.117	320.118	1788270	8.8	-0.527369	N1O6S1	3	0.240115	13	3	1788270
CHON		13	22	1	8		320.135	320.135	2837364	15.3	-0.00193699	N1O8	3	0.222376	13	3	2837364
CHON		17	22	1	5		320.15	320.15	2242425	11.6	-0.107512	N1O5	7	0.207137	17	7	2242425
CHON		14	26	1	7		320.171	320.172	1832576	9	-0.234937	N1O7	2	0.186032	14	2	1832576
CHON		15	30	1	6		320.208	320.208	1381260	6.2	-0.155587	N1O6	1	0.149687	15	1	1381260
CHON		19	30	1	3		320.223	320.223	3900049	22	0.0199233	N1O3	5	0.134448	19	5	3900049
CHON		16	34	1	5		320.244	320.244	22386072	137.5	-0.0762546	N1O5	0	0.113342	16	0	22386072
CHONS		13	9	2	6	1	321.019	321.019	2166928	11.1	-0.0928921	N2O6S1	10	0.339772	13	10	2166928
CHO		14	9		9		321.025	321.025	1790738	8.8	-0.264839	O9	10	0.333255	14	10	1790738
CHO		7	13		14		321.031	321.031	1645140	7.9	-0.473537	O14	1	0.327388	7	1	1645140
CHON		13	9	2	8		321.036	321.036	4173974	23.7	-0.129643	N2O8	10	0.322034	13	10	4173974
CHOS		8	17		11	1	321.05	321.05	1717658	8.3	0.483352	O11S1	0	0.308782	8	0	1717658
CHO		15	13		8		321.062	321.062	3896478	21.9	-0.0299634	O8	9	0.29691	15	9	3896478
CHOS		12	17		8	1	321.065	321.065	5018015	28.9	0.253469	O8S1	4	0.293543	12	4	5018015
CHO		8	17		13		321.067	321.067	2445215	12.9	0.446573	O13	0	0.291043	8	0	2445215
CHON		14	13	2	7		321.073	321.073	12243617	74.1	-0.0193729	N2O7	9	0.285689	14	9	12243617
CHO		16	17		7		321.098	321.098	3418793	18.8	0.0180004	O7	8	0.260565	16	8	3418793
CHOS		13	21		7	1	321.101	321.101	4992426	28.6	-0.0411711	O7S1	3	0.257198	13	3	4992426
CHON		22	13	2	1		321.103	321.104	2082219	10.5	-0.88389	N2O1	17	0.255211	22	17	2082219
CHON		15	17	2	6		321.109	321.109	6567085	38.3	-0.033696	N2O6	8	0.249344	15	8	6567085
CHO		13	21		9		321.119	321.119	2451376	12.8	0.046649	O9	3	0.239459	13	3	2451376
CHO		17	21		6		321.134	321.134	3868341	21.6	0.221651	O6	7	0.22422	17	7	3868341
CHOS		14	25		6	1	321.138	321.137	1583542	7.4	0.847549	O6S1	2	0.220853	14	2	1583542
CHON		16	21	2	5		321.146	321.146	2584504	13.6	-0.141431	N2O5	7	0.212999	16	7	2584504
CHO		14	25		8		321.155	321.156	3055804	16.6	-0.0922298	O8	2	0.203115	14	2	3055804
CHO		18	25		5		321.171	321.171	2762304	14.7	0.23844	O5	6	0.187876	18	6	2762304
CHO		15	29		7		321.192	321.192	3410375	18.7	-0.168809	O7	1	0.16677	15	1	3410375
CHO		19	29		4		321.207	321.207	3015884	16.3	0.0372965	O4	5	0.151531	19	5	3015884
CHOS		16	33		4	1	321.211	321.21	2649293	14	0.0715416	O4S1	0	0.148164	16	0	2649293
CHON	C13	16	34	1	5		321.248	321.248	2562777	13.5	-0.309986	N1O5	0	0.111108	16	0	2562777
CHONS		13	8	1	7	1	322.003	322.003	1420744	6.4	-0.416829	N1O7S1	10	0.356855	13	10	1420744
CHON		13	8	1	9		322.02	322.02	2607310	13.8	0.260791	N1O9	10	0.339117	13	10	2607310
CHONS		14	12	1	6	1	322.039	322.039	1842900	9	0.034716	N1O6S1	9	0.320511	14	9	1842900
CHON		21	8	1	3		322.051	322.051	1658584	7.9	0.796085	N1O3	18	0.308639	21	18	1658584
CHON		14	12	1	8		322.057	322.057	7744986	45.6	-0.0329759	N1O8	9	0.302772	14	9	7744986
CHONS		11	16	1	8	1	322.06	322.06	2932443	15.8	-0.123021	N1O8S1	4	0.299405	11	4	2932443
CHON	N15	14	13	2	7		322.07	322.07	6200286	36	-0.252498	N2O7	9	0.289767	14	9	6200286
CHON		18	12	1	5		322.072	322.072	1463774	6.7	-0.386311	N1O5	13	0.287533	18	13	1463774
CHON		15	16	1	7		322.093	322.093	9912293	59	-0.171441	N1O7	8	0.266427	15	8	9912293
CHONS		12	20	1	7	1	322.097	322.097	3423206	18.8	0.173178	N1O7S1	3	0.26306	12	3	3423206
CHON		12	20	1	9		322.114	322.114	2185964	11.2	-0.391228	N1O9	3	0.245322	12	3	2185964
CHON		16	20	1	6		322.13	322.13	5743089	33.2	0.0316019	N1O6	7	0.230083	16	7	5743089
CHON		13	24	1	8		322.151	322.151	1664119	7.9	-0.0329662	N1O8	2	0.208977	13	2	1664119
CHON		17	24	1	5		322.166	322.166	2031868	10.2	-0.0447598	N1O5	6	0.193738	17	6	2031868
CHOS		8	3		10	2	322.917	322.917	2552552	13.4	-0.149946	O10S2	7	0.443261	8	7	2552552
CHONS		12	7	2	7	1	322.998	322.998	1767425	8.6	-0.140001	N2O7S1	10	0.362718	12	10	1767425
CHO		13	7		10		323.004	323.004	1841155	9	0.0296587	O10	10	0.3562	13	10	1841155
CHONS		13	11	2	6	1	323.034	323.034	2371340	12.3	-0.0923125	N2O6S1	9	0.326373	13	9	2371340
CHO		14	11		9		323.041	323.041	3563534	19.7	0.35593	O9	9	0.319855	14	9	3563534
CHON		13	11	2	8		323.052	323.052	8754450	51.9	0.118804	N2O8	9	0.308634	13	9	8754450
CHONS		10	15	2	8	1	323.055	323.056	1944851	9.7	-0.373373	N2O8S1	4	0.305267	10	4	1944851
CHO		15	15		8		323.077	323.077	4351514	24.6	-0.0297765	O8	8	0.283511	15	8	4351514
CHOS		12	19		8	1	323.081	323.081	10196250	60.8	-0.150489	O8S1	3	0.280143	12	3	10196250
CHON		14	15	2	7		323.088	323.089	20105500	122.2	-0.143057	N2O7	8	0.27229	14	8	20105500
CHON	N15	15	16	1	7		323.09	323.09	9557277	56.8	-0.186703	N1O7	8	0.270506	15	8	9557277
CHO		16	19		7		323.114	323.114	4069157	22.8	-0.229703	O7	7	0.247166	16	7	4069157
CHOS		13	23		7	1	323.117	323.117	5078310	29.1	-0.0718628	O7S1	2	0.243799	13	2	5078310
CHON		15	19	2	6		323.125	323.125	5956904	34.5	0.0284098	N2O6	7	0.235945	15	7	5956904
CHONS		12	23	2	6	1	323.128	323.128	4550442	25.8	-0.0922857	N2O6S1	2	0.232578	12	2	4550442
CHO		13	23		9		323.135	323.135	17914156	108.6	0.0773049	O9	2	0.22606	13	2	17914156
CHO		24	19		1		323.144	323.144	2757806	14.7	-0.995903	O1	15	0.216687	24	15	2757806
CHO		17	23		6		323.15	323.15	5537072	31.9	0.00365125	O6	6	0.210821	17	6	5537072
CHON		16	23	2	5		323.161	323.161	1879604	9.3	0.0451165	N2O5	6	0.1996	16	6	1879604
CHOS		18	27		3	1	323.169	323.169	6068022	35.2	-0.0669004	O3S1	5	0.192215	18	5	6068022
CHO		18	27		5		323.186	323.186	2135355	10.8	-0.0105824	O5	5	0.174476	18	5	2135355
CHO		19	31		4		323.223	323.223	3134023	17	-0.0557513	O4	4	0.138131	19	4	3134023
CHONS		13	10	1	7	1	324.018	324.018	2405693	12.5	-0.0438867	N1O7S1	9	0.343456	13	9	2405693
CHON		13	10	1	9		324.036	324.036	4040259	22.6	-0.172882	N1O9	9	0.325718	13	9	4040259
CHONS		10	14	1	9	1	324.039	324.039	1400516	6.3	0.262252	N1O9S1	4	0.32235	10	4	1400516
CHON	N15	13	11	2	8		324.049	324.049	2435015	12.7	0.226133	N2O8	9	0.312713	13	9	2435015
CHONS		14	14	1	6	1	324.055	324.055	1662920	7.9	0.312231	N1O6S1	8	0.307111	14	8	1662920
CHON		14	14	1	8		324.072	324.072	10974798	65.6	-0.00191346	N1O8	8	0.289373	14	8	10974798
CHONS		11	18	1	8	1	324.076	324.076	6815311	39.8	0.464027	N1O8S1	3	0.286006	11	3	6815311
CHON		11	18	1	10		324.094	324.094	1892436	9.3	-0.312935	N1O10	3	0.268267	11	3	1892436
CHON		22	14	1	2		324.103	324.103	1716055	8.2	-0.981849	N1O2	16	0.258895	22	16	1716055
CHON		15	18	1	7		324.109	324.109	9040473	53.6	-0.016106	N1O7	7	0.253028	15	7	9040473
CHON		12	22	1	9		324.13	324.13	1697888	8.1	-0.327091	N1O9	2	0.231922	12	2	1697888
CHON		16	22	1	6		324.145	324.145	4316772	24.4	0.0622557	N1O6	6	0.216683	16	6	4316772
CHON		17	26	1	5		324.182	324.182	1753455	8.5	-0.0444815	N1O5	5	0.180339	17	5	1753455
CHONS		12	9	2	7	1	325.014	325.014	2965358	16	0.199314	N2O7S1	9	0.349318	12	9	2965358
CHO		13	9		10		325.02	325.02	1856880	9.1	-0.3705	O10	9	0.342801	13	9	1856880
CHOS		10	13		10	1	325.023	325.023	1657329	7.9	0.955561	O10S1	4	0.339434	10	4	1657329
CHON		12	9	2	9		325.031	325.031	7476084	43.9	-0.144663	N2O9	9	0.33158	12	9	7476084
CHOS		11	17		7	2	325.042	325.042	3442551	18.9	-0.00683019	O7S2	3	0.320827	11	3	3442551
CHON		16	9	2	6		325.047	325.047	1642360	7.8	0.0590066	N2O6	13	0.316341	16	13	1642360
CHONS		13	13	2	6	1	325.05	325.05	3460985	19.1	-0.214798	N2O6S1	8	0.312974	13	8	3460985
CHO		14	13		9		325.057	325.056	3831931	21.4	0.138376	O9	8	0.306456	14	8	3831931
CHOS		11	17		9	1	325.06	325.06	4091772	23	0.57214	O9S1	3	0.303089	11	3	4091772
CHON		13	13	2	8		325.068	325.068	12108671	72.6	-0.00498388	N2O8	8	0.295235	13	8	12108671
CHON	N15	14	14	1	8		325.07	325.07	3473535	19.1	0.0131606	N1O8	8	0.293451	14	8	3473535
CHON		17	13	2	5		325.083	325.083	2257795	11.6	0.260179	N2O5	12	0.279996	17	12	2257795
CHOS	O18	12	19		8	1	325.085	325.085	1553028	7.2	0.116216	O8S1	3	0.278135	12	3	1553028
CHO		15	17		8		325.093	325.093	5916550	34.3	0.00116859	O8	7	0.270111	15	7	5916550
CHOS		12	21		8	1	325.096	325.096	7117191	41.7	0.250326	O8S1	2	0.266744	12	2	7117191
CHON		21	13	2	2		325.098	325.099	4686728	26.7	-0.981919	N2O2	16	0.264757	21	16	4686728
CHON		14	17	2	7		325.104	325.104	13726602	82.7	-0.0191326	N2O7	7	0.25889	14	7	13726602
CHON	N15	15	18	1	7		325.106	325.106	7000970	41	-0.216305	N1O7	7	0.257106	15	7	7000970
CHONS		11	21	2	7	1	325.107	325.108	1574283	7.4	-0.87731	N2O7S1	2	0.255523	11	2	1574283
CHOS		16	21		5	1	325.112	325.111	7529868	44.3	0.0848321	O5S1	6	0.251505	16	6	7529868
CHO		16	21		7		325.129	325.129	7712658	45.4	-0.105251	O7	6	0.233766	16	6	7712658
CHOS		13	25		7	1	325.133	325.132	1577682	7.4	0.451446	O7S1	1	0.230399	13	1	1577682
CHON		15	21	2	6		325.141	325.14	5120917	29.3	0.0589896	N2O6	6	0.222546	15	6	5120917
CHOS		17	25		4	1	325.148	325.148	3564951	19.7	0.03992	O4S1	5	0.21516	17	5	3564951
CHO		17	25		6		325.166	325.166	5627293	32.5	-0.0578785	O6	5	0.197422	17	5	5627293
CHOS		18	29		3	1	325.184	325.184	300671904	1860.8	0.0872733	O3S1	4	0.178815	18	4	300671904
CHO		18	29		5		325.202	325.202	2537383	13.3	0.450735	O5	4	0.161077	18	4	2537383
CHONS		13	12	1	7	1	326.034	326.034	3070115	16.6	-0.0129437	N1O7S1	8	0.330057	13	8	3070115
CHON		13	12	1	9		326.052	326.052	5721257	33.1	-0.171814	N1O9	8	0.312318	13	8	5721257
CHONS		10	16	1	9	1	326.055	326.055	3452842	19	0.536657	N1O9S1	3	0.308951	10	3	3452842
CHON	N15	13	13	2	8		326.065	326.065	1837100	9	-0.265965	N2O8	8	0.299314	13	8	1837100
CHONS		14	16	1	6	1	326.07	326.07	2439598	12.7	-0.180391	N1O6S1	7	0.293712	14	7	2439598
CHON		10	16	1	11		326.073	326.073	1691567	8.1	-0.0822519	N1O11	3	0.291213	10	3	1691567
CHON		14	16	1	8		326.088	326.088	11001011	65.8	-0.124568	N1O8	7	0.275974	14	7	11001011
CHONS		11	20	1	8	1	326.092	326.091	2659508	14.1	0.553157	N1O8S1	2	0.272606	11	2	2659508
CHON	N15	14	17	2	7		326.101	326.101	5923512	34.3	-0.188046	N2O7	7	0.262969	14	7	5923512
CHON		11	20	1	10		326.109	326.109	1671354	8	0.486278	N1O10	2	0.254868	11	2	1671354
CHON		15	20	1	7		326.125	326.124	6455487	37.6	0.137309	N1O7	6	0.239629	15	6	6455487
CHON		16	24	1	6		326.161	326.161	2945737	15.9	-0.152747	N1O6	5	0.203284	16	5	2945737
CHON		17	28	1	5		326.197	326.197	1773652	8.6	0.0477622	N1O5	4	0.166939	17	4	1773652
CHOS		13	11		8	1	327.018	327.018	1508938	7	0.187696	O8S1	8	0.34714	13	8	1508938
CHOS		10	15		8	2	327.021	327.022	1671627	8	-0.359671	O8S2	3	0.343773	10	3	1671627
CHONS		12	11	2	7	1	327.029	327.029	4230605	23.8	-0.0771188	N2O7S1	8	0.335919	12	8	4230605
CHO		13	11		10		327.036	327.036	1533423	7.1	-0.184751	O10	8	0.329401	13	8	1533423
CHOS		10	15		10	1	327.039	327.039	2481872	13	0.552166	O10S1	3	0.326034	10	3	2481872
CHON		12	11	2	9		327.047	327.047	3525074	19.4	0.100841	N2O9	8	0.318181	12	8	3525074
CHOS		14	15		7	1	327.054	327.054	5610965	32.4	0.265338	O7S1	7	0.310795	14	7	5610965
CHOS		11	19		7	2	327.058	327.058	7200726	42.2	0.0543632	O7S2	2	0.307428	11	2	7200726
CHON		16	11	2	6		327.062	327.062	3183319	17.3	0.180944	N2O6	12	0.302941	16	12	3183319
CHONS		13	15	2	6	1	327.066	327.066	3479000	19.2	0.000550042	N2O6S1	7	0.299574	13	7	3479000
CHO		14	15		9		327.072	327.072	4431834	25.1	0.0763743	O9	7	0.293057	14	7	4431834
CHOS		11	19		9	1	327.076	327.075	7609819	44.8	0.660336	O9S1	2	0.289689	11	2	7609819
CHON		13	15	2	8		327.083	327.083	11801053	70.7	-0.0660997	N2O8	7	0.281836	13	7	11801053
CHON	N15	14	16	1	8		327.085	327.085	3450590	19	-0.170359	N1O8	7	0.280052	14	7	3450590
CHONS		10	19	2	8	1	327.087	327.087	1687774	8.1	0.57899	N2O8S1	2	0.278469	10	2	1687774
CHOS		15	19		6	1	327.091	327.091	10394079	62	-0.023908	O6S1	6	0.27445	15	6	10394079
CHON		17	15	2	5		327.099	327.099	2676194	14.2	-0.047142	N2O5	11	0.266597	17	11	2676194
CHO		22	15		3		327.103	327.103	2388195	12.4	-0.130296	O3	15	0.262578	22	15	2388195
CHO		15	19		8		327.109	327.109	9706981	57.8	0.00116139	O8	6	0.256712	15	6	9706981
CHOS		12	23		8	1	327.112	327.112	2052582	10.3	0.676771	O8S1	1	0.253345	12	1	2052582
CHON		14	19	2	7		327.12	327.12	12711400	76.4	-0.141294	N2O7	6	0.245491	14	6	12711400
CHOS		16	23		5	1	327.127	327.127	68806120	424	-0.0685363	O5S1	5	0.238106	16	5	68806120
CHO		16	23		7		327.145	327.145	6748656	39.4	-0.0128998	O7	5	0.220367	16	5	6748656
CHON		15	23	2	6		327.156	327.156	2610163	13.8	-0.0330732	N2O6	5	0.209146	15	5	2610163
CHOS		17	27		4	1	327.164	327.163	3864309	21.6	0.161937	O4S1	4	0.201761	17	4	3864309
CHOS	O18	18	29		3	1	327.189	327.189	2240253	11.5	-0.0159544	O3S1	4	0.176807	18	4	2240253
CHO		18	31		5		327.218	327.218	2370053	12.2	-0.0410128	O5	3	0.147678	18	3	2370053
CHON		15	6	1	8		328.01	328.01	1535472	7.1	-0.611628	N1O8	13	0.356369	15	13	1535472
CHONS		12	10	1	8	1	328.013	328.013	3609328	19.8	0.306024	N1O8S1	8	0.353002	12	8	3609328
CHONS		9	14	1	10	1	328.034	328.034	1738231	8.3	0.669381	N1O10S1	3	0.331897	9	3	1738231
CHONS		13	14	1	7	1	328.05	328.05	4758267	26.9	-0.104314	N1O7S1	7	0.316657	13	7	4758267
CHON		13	14	1	9		328.067	328.067	7782145	45.4	-0.109795	N1O9	7	0.298919	13	7	7782145
CHONS		10	18	1	9	1	328.071	328.071	3132417	16.9	0.411435	N1O9S1	2	0.295552	10	2	3132417
CHON	N15	13	15	2	8		328.08	328.08	1409028	6.3	-0.0814492	N2O8	7	0.285914	13	7	1409028
CHON		17	14	1	6		328.083	328.083	1969285	9.7	-0.0604119	N1O6	11	0.28368	17	11	1969285
CHONS		14	18	1	6	1	328.086	328.086	2720006	14.3	-0.423121	N1O6S1	6	0.280313	14	6	2720006
CHON		14	18	1	8		328.104	328.104	12267275	73	0.0895445	N1O8	6	0.262574	14	6	12267275
CHONS		11	22	1	8	1	328.107	328.107	2304012	11.8	0.763104	N1O8S1	1	0.259207	11	1	2304012
CHO	C13	15	19		8		328.112	328.112	1752717	8.4	0.076857	O8	6	0.254477	15	6	1752717
CHON		18	18	1	5		328.119	328.119	1936656	9.5	0.0170057	N1O5	10	0.247335	18	10	1936656
CHON		15	22	1	7		328.14	328.14	10250006	60.6	-0.0463829	N1O7	5	0.226229	15	5	10250006
CHON		16	26	1	6		328.177	328.177	2538529	13.2	-0.212752	N1O6	4	0.189885	16	4	2538529
CHON		17	30	1	5		328.213	328.213	2155051	10.9	-0.226743	N1O5	3	0.15354	17	3	2155051
CHONS		11	9	2	8	1	329.009	329.008	3188244	17.2	0.0589039	N2O8S1	8	0.358864	11	8	3188244
CHO		16	9		8		329.03	329.03	1634586	7.7	-0.181199	O8	12	0.337108	16	12	1634586
CHOS		13	13		8	1	329.034	329.034	3491611	19.1	-0.147766	O8S1	7	0.333741	13	7	3491611
CHOS		10	17		8	2	329.037	329.037	5981212	34.4	-0.0231588	O8S2	2	0.330373	10	2	5981212
CHON		15	9	2	7		329.042	329.042	5971486	34.3	-0.049295	N2O7	12	0.325887	15	12	5971486
CHONS		12	13	2	7	1	329.045	329.045	6062623	34.9	-0.167819	N2O7S1	7	0.32252	12	7	6062623
CHO		13	13		10		329.051	329.051	2752032	14.5	-0.2444	O10	7	0.316002	13	7	2752032
CHOS		10	17		10	1	329.055	329.055	4526113	25.4	0.670344	O10S1	2	0.312635	10	2	4526113
CHON		12	13	2	9		329.063	329.063	4527140	25.4	0.0394451	N2O9	7	0.304781	12	7	4527140
CHOS		14	17		7	1	329.07	329.07	45889572	279.6	0.111769	O7S1	6	0.297396	14	6	45889572
CHON		16	13	2	6		329.078	329.078	6377512	36.8	0.0278958	N2O6	11	0.289542	16	11	6377512
CHONS		13	17	2	6	1	329.081	329.081	3175721	17.1	0.122097	N2O6S1	6	0.286175	13	6	3175721
CHO		14	17		9		329.088	329.088	6793259	39.4	0.0151324	O9	6	0.279657	14	6	6793259
CHOS		11	21		9	1	329.091	329.091	4951596	28	0.656292	O9S1	1	0.27629	11	1	4951596
CHON		13	17	2	8		329.099	329.099	14571566	87.2	-0.00492283	N2O8	6	0.268437	13	6	14571566
CHON	N15	14	18	1	8		329.101	329.101	4285487	24	-0.0477723	N1O8	6	0.266653	14	6	4285487
CHONS		10	21	2	8	1	329.102	329.102	1713583	8.2	0.848915	N2O8S1	1	0.265069	10	1	1713583
CHOS		15	21		6	1	329.106	329.106	10513456	62.2	0.00662369	O6S1	5	0.261051	15	5	10513456
CHON		17	17	2	5		329.114	329.114	2379059	12.2	-0.320315	N2O5	10	0.253197	17	10	2379059
CHO		22	17		3		329.118	329.118	1633972	7.7	0.72126	O3	14	0.249179	22	14	1633972
CHO		15	21		8		329.124	329.124	11830325	70.3	-0.0899967	O8	5	0.243313	15	5	11830325
CHOS		12	25		8	1	329.128	329.127	2140726	10.8	0.52071	O8S1	0	0.239945	12	0	2140726
CHO		16	25		7		329.161	329.161	4928064	27.9	0.0479398	O7	4	0.206968	16	4	4928064
CHO		17	29		6		329.197	329.197	2571083	13.4	-0.0267928	O6	3	0.170623	17	3	2571083
CHO		19	37		4		329.27	329.27	1468896	6.6	0.006013	O4	1	0.0979335	19	1	1468896
CHON		6	4	1	15		329.959	329.958	3405607	18.5	0.550311	N1O15	5	0.409793	6	5	3405607
CHONS		11	8	1	9	1	329.993	329.992	2041777	10.2	0.409039	N1O9S1	8	0.375948	11	8	2041777
CHON		15	8	1	8		330.026	330.026	2453818	12.7	-0.0624803	N1O8	12	0.34297	15	12	2453818
CHONS		12	12	1	8	1	330.029	330.029	5307195	30.2	0.0617519	N1O8S1	7	0.339603	12	7	5307195
CHON		12	12	1	10		330.047	330.047	2147136	10.8	0.0865935	N1O10	7	0.321864	12	7	2147136
CHONS		9	16	1	10	1	330.05	330.05	2704193	14.2	0.574397	N1O10S1	2	0.318497	9	2	2704193
CHON		16	12	1	7		330.062	330.062	3289925	17.8	-0.0158155	N1O7	11	0.306625	16	11	3289925
CHONS		13	16	1	7	1	330.065	330.065	4964678	28.1	-0.103677	N1O7S1	6	0.303258	13	6	4964678
CHOS	C13	14	17		7	1	330.073	330.073	8288072	48.5	0.429049	O7S1	6	0.295161	14	6	8288072
CHON		13	16	1	9		330.083	330.083	10080587	59.6	-0.13942	N1O9	6	0.28552	13	6	10080587
CHONS		10	20	1	9	1	330.086	330.086	4925004	27.9	0.772464	N1O9S1	1	0.282152	10	1	4925004
CHON		17	16	1	6		330.098	330.098	3326799	18.1	-0.029749	N1O6	10	0.270281	17	10	3326799
CHONS		14	20	1	6	1	330.102	330.102	2526032	13.1	-0.238775	N1O6S1	5	0.266913	14	5	2526032
CHOS	C13	15	21		6	1	330.11	330.11	5731667	32.8	0.687704	O6S1	5	0.258817	15	5	5731667
CHON		14	20	1	8		330.119	330.119	10848597	64.3	-0.0321705	N1O8	5	0.249175	14	5	10848597
CHONS		11	24	1	8	1	330.123	330.123	2014294	10	0.606986	N1O8S1	0	0.245808	11	0	2014294
CHO	C13	15	21		8		330.128	330.128	1625176	7.6	0.0158051	O8	5	0.241078	15	5	1625176
CHON		15	24	1	7		330.156	330.156	9387360	55.3	-0.015811	N1O7	4	0.21283	15	4	9387360
CHON		16	28	1	6		330.192	330.192	1923946	9.4	-0.0903113	N1O6	3	0.176485	16	3	1923946
CHOS		12	11		7	2	330.995	330.995	2828880	15	-0.792217	O7S2	7	0.374424	12	7	2828880
CHONS		14	7	2	6	1	331.003	331.003	1387090	6.1	0.574556	N2O6S1	12	0.366571	14	12	1387090
CHOS		12	11		9	1	331.013	331.013	1783637	8.6	0.229538	O9S1	7	0.356686	12	7	1783637
CHOS		9	15		9	2	331.016	331.016	1517910	6.9	0.172136	O9S2	2	0.353319	9	2	1517910
CHON		14	7	2	8		331.021	331.021	1735383	8.3	-0.216361	N2O8	12	0.348832	14	12	1735383
CHONS		11	11	2	8	1	331.024	331.024	3363672	18.3	0.27001	N2O8S1	7	0.345465	11	7	3363672
CHOS		9	15		11	1	331.034	331.034	3003483	16.1	0.438565	O11S1	2	0.33558	9	2	3003483
CHO		16	11		8		331.046	331.046	1696990	8	-0.210303	O8	11	0.323708	16	11	1696990
CHOS		13	15		8	1	331.049	331.049	4558943	25.6	-0.0562457	O8S1	6	0.320341	13	6	4558943
CHON		15	11	2	7		331.057	331.057	5457506	31.2	-0.0792011	N2O7	11	0.312488	15	11	5457506
CHONS		12	15	2	7	1	331.061	331.061	5513315	31.5	-0.0459738	N2O7S1	6	0.30912	12	6	5513315
CHO		13	15		10		331.067	331.067	5942885	34.1	-0.0616796	O10	6	0.302603	13	6	5942885
CHOS		10	19		10	1	331.07	331.07	6790757	39.3	0.605853	O10S1	1	0.299236	10	1	6790757
CHON		12	15	2	9		331.078	331.078	3199080	17.3	-0.172225	N2O9	6	0.291382	12	6	3199080
CHOS		14	19		7	1	331.086	331.086	3330410	18.1	0.141292	O7S1	5	0.283996	14	5	3330410
CHON		23	11	2	1		331.088	331.088	1399914	6.2	-0.857235	N2O1	19	0.282009	23	19	1399914
CHON		16	15	2	6		331.094	331.094	8917612	52.4	0.0881319	N2O6	10	0.276143	16	10	8917612
CHONS		13	19	2	6	1	331.097	331.097	1759597	8.4	-0.603509	N2O6S1	5	0.272776	13	5	1759597
CHOS		18	19		4	1	331.101	331.101	2337134	12	-0.293023	O4S1	9	0.268757	18	9	2337134
CHO		14	19		9		331.103	331.103	9831023	58	-0.0151617	O9	5	0.266258	14	5	9831023
CHOS		11	23		9	1	331.107	331.107	5014640	28.4	0.53149	O9S1	0	0.262891	11	0	5014640
CHON		13	19	2	8		331.115	331.115	12280434	73.1	0.0253081	N2O8	5	0.255037	13	5	12280434
CHON	N15	14	20	1	8		331.116	331.116	5488243	31.3	0.103523	N1O8	5	0.253253	14	5	5488243
CHO		18	19		6		331.119	331.119	1826931	8.8	-0.0568379	O6	9	0.251019	18	9	1826931
CHOS		15	23		6	1	331.122	331.122	2028916	10.1	-0.114218	O6S1	4	0.247652	15	4	2028916
CHON		17	19	2	5		331.13	331.13	2627190	13.8	-0.0163685	N2O5	9	0.239798	17	9	2627190
CHO		15	23		8		331.14	331.14	5855353	33.6	0.0917434	O8	4	0.229913	15	4	5855353
CHO		19	23		5		331.155	331.155	4010621	22.3	-0.161314	O5	8	0.214674	19	8	4010621
CHO		16	27		7		331.176	331.176	2366339	12.2	-0.254306	O7	3	0.193569	16	3	2366339
CHON		15	10	1	8		332.041	332.041	3065464	16.5	-0.062101	N1O8	11	0.329571	15	11	3065464
CHONS		12	14	1	8	1	332.045	332.045	6106489	35.1	-0.0590888	N1O8S1	6	0.326204	12	6	6106489
CHON		12	14	1	10		332.062	332.062	2440190	12.6	0.0559531	N1O10	6	0.308465	12	6	2440190
CHONS		9	18	1	10	1	332.066	332.066	3452799	18.8	0.510682	N1O10S1	1	0.305098	9	1	3452799
CHON		16	14	1	7		332.078	332.078	5644675	32.3	-0.045833	N1O7	10	0.293226	16	10	5644675
CHONS		13	18	1	7	1	332.081	332.081	3475331	19	0.107745	N1O7S1	5	0.289859	13	5	3475331
CHON		9	18	1	12		332.083	332.083	1617796	7.6	0.77625	N1O12	1	0.28736	9	1	1617796
CHON		13	18	1	9		332.099	332.099	17134472	102.9	0.102319	N1O9	5	0.27212	13	5	17134472
CHONS		10	22	1	9	1	332.102	332.102	4350857	24.3	0.677442	N1O9S1	0	0.268753	10	0	4350857
CHON		17	18	1	6		332.114	332.114	2823309	15	0.211313	N1O6	9	0.256881	17	9	2823309
CHON		14	22	1	8		332.135	332.135	6116755	35.2	0.0282412	N1O8	4	0.235776	14	4	6116755
CHON		18	22	1	5		332.15	332.15	2317207	11.9	-0.0133075	N1O5	8	0.220536	18	8	2317207
CHON		15	26	1	7		332.171	332.172	1863581	9.1	-0.467289	N1O7	3	0.199431	15	3	1863581
CHON		16	30	1	6		332.208	332.208	2297511	11.7	0.15105	N1O6	2	0.163086	16	2	2297511
CHOS		12	13		9	1	333.029	333.029	2132365	10.7	-0.402428	O9S1	6	0.343287	12	6	2132365
CHON		14	9	2	8		333.036	333.037	4005007	22.2	-0.275105	N2O8	11	0.335433	14	11	4005007
CHONS		11	13	2	8	1	333.04	333.04	2285200	11.7	-0.0318884	N2O8S1	6	0.332066	11	6	2285200
CHOS		9	17		11	1	333.05	333.05	3555987	19.5	0.495962	O11S1	1	0.322181	9	1	3555987
CHO		23	9		3		333.056	333.056	1605780	7.5	0.262358	O3	19	0.316176	23	19	1605780
CHO		16	13		8		333.062	333.061	2179478	11	0.361434	O8	10	0.310309	16	10	2179478
CHOS		13	17		8	1	333.065	333.065	4243095	23.7	0.0942156	O8S1	5	0.306942	13	5	4243095
CHON		15	13	2	7		333.073	333.073	8034457	47	0.041372	N2O7	10	0.299088	15	10	8034457
CHONS		12	17	2	7	1	333.076	333.076	3094682	16.6	-0.225835	N2O7S1	5	0.295721	12	5	3094682
CHO		13	17		10		333.083	333.083	4727964	26.7	-0.121352	O10	5	0.289204	13	5	4727964
CHOS		10	21		10	1	333.086	333.086	7664797	44.7	0.632209	O10S1	0	0.285836	10	0	7664797
CHO		24	13		2		333.092	333.092	1662878	7.8	-0.922328	O2	18	0.279831	24	18	1662878
CHON		12	17	2	9		333.094	333.094	3469727	18.9	0.129032	N2O9	5	0.277983	12	5	3469727
CHONS		9	21	2	9	1	333.097	333.097	1627520	7.6	-0.348307	N2O9S1	0	0.274615	9	0	1627520
CHOS		14	21		7	1	333.101	333.101	3944609	21.9	0.110417	O7S1	4	0.270597	14	4	3944609
CHON		16	17	2	6		333.109	333.109	9269411	54.6	-0.00246196	N2O6	9	0.262744	16	9	9269411
CHO		14	21		9		333.119	333.119	3175078	17.1	0.105007	O9	4	0.252859	14	4	3175078
CHO		25	17		1		333.128	333.129	4740777	26.7	-0.996072	O1	17	0.243486	25	17	4740777
CHON		13	21	2	8		333.13	333.13	2540713	13.2	0.145228	N2O8	4	0.241638	13	4	2540713
CHO		18	21		6		333.134	333.134	2939562	15.7	-0.056494	O6	8	0.23762	18	8	2939562
CHOS		15	25		6	1	333.138	333.138	2221995	11.3	-0.173562	O6S1	3	0.234252	15	3	2221995
CHON		17	21	2	5		333.146	333.146	2122413	10.7	-0.10632	N2O5	8	0.226399	17	8	2122413
CHO		19	25		5		333.171	333.171	3296436	17.9	-0.100309	O5	7	0.201275	19	7	3296436
CHO		20	29		4		333.207	333.207	2137278	10.7	-0.0540808	O4	6	0.16493	20	6	2137278
CHONS		14	8	1	7	1	334.003	334.003	1809051	8.7	0.167004	N1O7S1	11	0.370255	14	11	1809051
CHON		14	8	1	9		334.02	334.02	2332576	11.8	-0.0479614	N1O9	11	0.352516	14	11	2332576
CHONS		11	12	1	9	1	334.024	334.024	1757601	8.3	-0.254533	N1O9S1	6	0.349149	11	6	1757601
CHONS		15	12	1	6	1	334.039	334.039	1540389	7	-0.206024	N1O6S1	10	0.33391	15	10	1540389
CHON		15	12	1	8		334.057	334.057	3974570	21.8	-0.0916613	N1O8	10	0.316171	15	10	3974570
CHONS		12	16	1	8	1	334.06	334.06	4642731	25.9	0.150811	N1O8S1	5	0.312804	12	5	4642731
CHON		8	16	1	13		334.063	334.063	1731403	8.2	0.605814	N1O13	1	0.310305	8	1	1731403
CHON	N15	15	13	2	7		334.07	334.07	5401517	30.5	-0.213494	N2O7	10	0.303167	15	10	5401517
CHON		12	16	1	10		334.078	334.078	3668912	20	-0.0341839	N1O10	5	0.295066	12	5	3668912
CHONS		9	20	1	10	1	334.081	334.081	2989488	15.8	0.71713	N1O10S1	0	0.291699	9	0	2989488
CHON		16	16	1	7		334.093	334.093	5916084	33.7	0.0143071	N1O7	9	0.279827	16	9	5916084
CHONS		13	20	1	7	1	334.097	334.097	3743925	20.4	0.0173001	N1O7S1	4	0.276459	13	4	3743925
CHON		9	20	1	12		334.099	334.099	1498805	6.8	0.771567	N1O12	0	0.27396	9	0	1498805
CHON		13	20	1	9		334.114	334.114	5649338	32	-0.0180181	N1O9	4	0.258721	13	4	5649338
CHON		24	16	1	1		334.124	334.124	1657020	7.7	-0.487305	N1O1	17	0.249348	24	17	1657020
CHON		17	20	1	6		334.13	334.13	3273662	17.6	-0.119176	N1O6	8	0.243482	17	8	3273662
CHON		14	24	1	8		334.151	334.151	2986436	15.8	-0.0916356	N1O8	3	0.222376	14	3	2986436
CHON		18	24	1	5		334.166	334.166	4165064	23	-0.0431525	N1O5	7	0.207137	18	7	4165064
CHON		15	28	1	7		334.187	334.187	1410766	6.2	0.0741498	N1O7	2	0.186032	15	2	1410766
CHON		16	32	1	6		334.224	334.224	1620696	7.5	-0.448263	N1O6	1	0.149687	16	1	1620696
CHON		17	36	1	5		334.26	334.26	2743266	14.3	-0.0132235	N1O5	0	0.113342	17	0	2743266
CHONS		10	11	2	9	1	335.019	335.019	1429682	6.3	0.280521	N2O9S1	6	0.355011	10	6	1429682
CHOS		12	15		7	2	335.026	335.026	1599668	7.4	-0.036475	O7S2	5	0.347626	12	5	1599668
CHONS		14	11	2	6	1	335.034	335.034	3077302	16.4	-0.0293107	N2O6S1	10	0.339772	14	10	3077302
CHO		15	11		9		335.041	335.041	1957048	9.6	0.193946	O9	10	0.333255	15	10	1957048
CHOS		12	15		9	1	335.044	335.044	3095737	16.5	0.167082	O9S1	5	0.329887	12	5	3095737
CHON		14	11	2	8		335.052	335.052	7167675	41.3	-0.12422	N2O8	10	0.322034	14	10	7167675
CHONS		11	15	2	8	1	335.055	335.055	2737084	14.3	-0.0913882	N2O8S1	5	0.318667	11	5	2737084
CHOS		9	19		11	1	335.065	335.065	5873854	33.4	0.522823	O11S1	0	0.308782	9	0	5873854
CHO		23	11		3		335.071	335.071	1690176	7.9	0.618913	O3	18	0.302776	23	18	1690176
CHO		16	15		8		335.077	335.077	3647170	19.8	-0.058554	O8	9	0.29691	16	9	3647170
CHOS		13	19		8	1	335.081	335.081	6538435	37.5	0.18318	O8S1	4	0.293543	13	4	6538435
CHO		9	19		13		335.083	335.083	1888195	9.1	0.39805	O13	0	0.291043	9	0	1888195
CHON		15	15	2	7		335.088	335.089	12826308	75.8	-0.0782483	N2O7	9	0.285689	15	9	12826308
CHONS		12	19	2	7	1	335.092	335.092	4408518	24.5	0.0142644	N2O7S1	4	0.282322	12	4	4408518
CHO		17	19		7		335.114	335.114	2605003	13.5	0.0470882	O7	8	0.260565	17	8	2605003
CHOS		14	23		7	1	335.117	335.117	3976396	21.9	0.0202314	O7S1	3	0.257198	14	3	3976396
CHON		23	15	2	1		335.119	335.119	1809869	8.7	-0.817083	N2O1	17	0.255211	23	17	1809869
CHON		16	19	2	6		335.125	335.125	6799055	39	-0.00244715	N2O6	8	0.249344	16	8	6799055
CHO		14	23		9		335.135	335.135	2057937	10.2	0.164053	O9	3	0.239459	14	3	2057937
CHO		18	23		6		335.15	335.15	3921621	21.5	-0.0263169	O6	7	0.22422	18	7	3921621
CHOS		15	27		6	1	335.153	335.153	3472086	18.8	-0.0830071	O6S1	2	0.220853	15	2	3472086
CHON		17	23	2	5		335.161	335.161	1781464	8.5	-0.553227	N2O5	7	0.212999	17	7	1781464
CHO		15	27		8		335.171	335.171	5794011	32.9	-0.0585376	O8	2	0.203115	15	2	5794011
CHO		19	27		5		335.186	335.186	1809759	8.7	-0.12954	O5	6	0.187876	19	6	1809759
CHONS		14	10	1	7	1	336.018	336.018	1727425	8.2	-0.0125591	N1O7S1	10	0.356855	14	10	1727425
CHON		14	10	1	9		336.036	336.036	4111302	22.7	0.130878	N1O9	10	0.339117	14	10	4111302
CHONS		11	14	1	9	1	336.039	336.039	4210119	23.3	0.342162	N1O9S1	5	0.33575	11	5	4210119
[truncated: 2,897 more rows]
