# Supplementary material for: Analytical dataset on the molecular compositional changes of dissolved organic matter during hyperthermophilic composting
Source: Data Brief. 2019 Oct 3;27:104588. doi: 10.1016/j.dib.2019.104588 (PMC6817657; doi:10.1016/j.dib.2019.104588)
Supplement: Multimedia component 1 [file mmc1.zip › Raw data 20180827_mor_ESI_neg_LXM_H9_000001.d.xlsx]

## Sheet: Sheet1
category	isotope kind	C	H	N	O	S	theo	m/z	intensity	s/n	ppm	class	DBE	KMD	C	DBE	intensity
CHON		8	12	1	3		170.082	170.082	1355194	7.8	-0.844415	N1O3	3	0.107649	8	3	1355194
CHOS		6	3		4	1	170.976	170.976	1638375	9.9	-0.918376	O4S1	5	0.21516	6	5	1638375
CHO		7	7		5		171.03	171.03	1765565	10.9	-0.897037	O5	4	0.161077	7	4	1765565
CHO		8	11		4		171.066	171.066	1950635	12.3	-0.865279	O4	3	0.124732	8	3	1950635
CHONS		5	2	1	4	1	171.971	171.971	2454417	16.1	-0.860727	N1O4S1	5	0.221022	5	5	2454417
CHO		7	9		5		173.046	173.046	2040055	13	-0.886588	O5	3	0.147678	7	3	2040055
CHO		8	13		4		173.082	173.082	2348750	15.3	-0.855202	O4	2	0.111333	8	2	2348750
CHON		4	5	2	6		177.015	177.015	1162368	6.3	0.616782	N2O6	3	0.182348	4	3	1162368
CHO		9	7		4		179.035	179.035	2020178	12.8	-0.435781	O4	6	0.16493	9	6	2020178
CHON		8	7	2	3		179.046	179.046	1961234	12.4	-0.584319	N2O3	6	0.153709	8	6	1961234
CHON		8	6	1	4		180.03	180.03	4310682	30.2	-0.605566	N1O4	6	0.170792	8	6	4310682
CHON		9	10	1	3		180.067	180.067	1251993	7	-0.575454	N1O3	5	0.134448	9	5	1251993
CHO		8	5		5		181.014	181.014	2196007	14.2	-0.571337	O5	6	0.187876	8	6	2196007
CHOS		5	9		5	1	181.018	181.018	1632335	9.9	-0.676288	O5S1	1	0.184508	5	1	1632335
CHON		7	5	2	4		181.025	181.026	2512199	16.6	-0.552519	N2O4	6	0.176655	7	6	2512199
CHON		8	9	2	3		181.062	181.062	1829190	11.4	-0.688274	N2O3	5	0.14031	8	5	1829190
CHON		7	4	1	5		182.009	182.01	1786665	11.1	-0.628649	N1O5	6	0.193738	7	6	1786665
CHON		8	8	1	4		182.046	182.046	2185784	14.1	-0.598861	N1O4	5	0.157393	8	5	2185784
CHO		8	7		5		183.03	183.03	1556816	9.3	-0.619681	O5	5	0.174476	8	5	1556816
CHO		9	11		4		183.066	183.066	1877344	11.8	-0.535435	O4	4	0.138131	9	4	1877344
CHON		8	10	1	4		184.062	184.062	3455470	23.7	-0.429313	N1O4	4	0.143994	8	4	3455470
CHOS		7	5		4	1	184.991	184.991	1178850	6.5	-0.470401	O4S1	5	0.21516	7	5	1178850
CHO		8	9		5		185.046	185.046	4080274	28.5	-0.55889	O5	4	0.161077	8	4	4080274
CHO		9	13		4		185.082	185.082	1745923	10.8	-0.475574	O4	3	0.124732	9	3	1745923
CHONS		6	4	1	4	1	185.987	185.987	2147229	13.8	-0.365726	N1O4S1	5	0.221022	6	5	2147229
CHON		7	8	1	5		186.041	186.041	1339374	7.7	-0.346269	N1O5	4	0.166939	7	4	1339374
CHON		11	8	1	2		186.056	186.056	1126606	6.1	0.439544	N1O2	8	0.1517	11	8	1126606
CHON		8	12	1	4		186.077	186.077	1985502	12.6	-0.478404	N1O4	3	0.130594	8	3	1985502
CHO		7	7		6		187.025	187.025	1351856	7.8	-0.367973	O6	4	0.184022	7	4	1351856
CHO		8	11		5		187.061	187.061	5855537	42	-0.499409	O5	3	0.147678	8	3	5855537
CHO		9	15		4		187.098	187.098	6590770	47.6	-0.47045	O4	2	0.111333	9	2	6590770
CHO		10	19		3		187.134	187.134	1268659	7.1	-0.441502	O3	1	0.0749881	10	1	1268659
CHON		10	6	1	3		188.035	188.035	11595339	85.6	-0.338341	N1O3	8	0.174646	10	8	11595339
CHON		8	14	1	4		188.093	188.093	1588269	9.6	-0.366947	N1O4	2	0.117195	8	2	1588269
CHO		10	5		4		189.019	189.019	1371341	7.9	-0.0424301	O4	8	0.191729	10	8	1371341
CHON		9	5	2	3		189.031	189.031	1369230	7.9	-0.236047	N2O3	8	0.180508	9	8	1369230
CHON	C13	10	6	1	3		189.039	189.039	1767854	10.9	-0.205155	N1O3	8	0.172411	10	8	1767854
CHO		7	9		6		189.04	189.041	1941806	12.2	-0.311151	O6	3	0.170623	7	3	1941806
CHO		8	13		5		189.077	189.077	2613295	17.3	-0.282531	O5	2	0.134278	8	2	2613295
CHO		6	7		7		191.02	191.02	3392269	23.3	-0.283846	O7	3	0.193569	6	3	3392269
CHO		10	7		4		191.035	191.035	2029262	12.9	-0.356061	O4	7	0.178329	10	7	2029262
CHON		9	7	2	3		191.046	191.046	1263679	7.1	-0.44293	N2O3	7	0.167109	9	7	1263679
CHO		12	15		2		191.108	191.108	1193250	6.6	-0.351739	O2	5	0.10564	12	5	1193250
CHON		10	10	1	3		192.067	192.067	1409007	8.2	-0.279174	N1O3	6	0.147847	10	6	1409007
CHON		8	5	2	4		193.025	193.026	1462164	8.6	-0.259137	N2O4	7	0.190054	8	7	1462164
CHO		10	9		4		193.051	193.051	2999702	20.3	-0.300543	O4	6	0.16493	10	6	2999702
CHO		11	13		3		193.087	193.087	1709945	10.5	-0.531471	O3	5	0.128585	11	5	1709945
CHON		9	8	1	4		194.046	194.046	4022505	28	-0.201087	N1O4	6	0.170792	9	6	4022505
CHO		9	7		5		195.03	195.03	2528133	16.7	-0.0688105	O5	6	0.187876	9	6	2528133
CHON		8	7	2	4		195.041	195.041	5468295	39	-0.153917	N2O4	6	0.176655	8	6	5468295
CHO		10	11		4		195.066	195.066	1418101	8.3	0.215208	O4	5	0.151531	10	5	1418101
CHON		9	11	2	3		195.078	195.078	3286346	22.5	-0.177468	N2O3	5	0.14031	9	5	3286346
CHON		8	6	1	5		196.025	196.025	6176238	44.4	-0.277618	N1O5	6	0.193738	8	6	6176238
CHON		9	10	1	4		196.062	196.062	2612274	17.3	-0.148015	N1O4	5	0.157393	9	5	2612274
CHOS		5	9		4	2	196.995	196.995	1599615	9.6	-0.132085	O4S2	1	0.225192	5	1	1599615
CHON		7	5	2	5		197.02	197.02	2891426	19.4	-0.129023	N2O5	6	0.1996	7	6	2891426
CHO		9	9		5		197.046	197.046	3230565	22	-0.271105	O5	5	0.174476	9	5	3230565
CHON		8	9	2	4		197.057	197.057	3606887	24.9	-0.253836	N2O4	5	0.163255	8	5	3606887
CHO		10	13		4		197.082	197.082	1828522	11.4	-0.0406942	O4	4	0.138131	10	4	1828522
CHON		7	4	1	6		198.004	198.004	1795873	11.1	-0.302115	N1O6	6	0.216683	7	6	1795873
CHON		8	8	1	5		198.041	198.041	3176678	21.6	-0.274792	N1O5	5	0.180339	8	5	3176678
CHON		12	8	1	2		198.056	198.056	1867944	11.7	-0.243467	N1O2	9	0.165099	12	9	1867944
CHON		9	12	1	4		198.077	198.077	4411627	31	-0.196994	N1O4	4	0.143994	9	4	4411627
CHOS		4	7		5	2	198.974	198.974	1398794	8.1	-0.208168	O5S2	1	0.248138	4	1	1398794
CHOS		8	7		4	1	199.007	199.007	5622383	40	-0.135775	O4S1	5	0.21516	8	5	5622383
CHO		8	7		6		199.025	199.025	2796849	18.6	-0.0945616	O6	5	0.197422	8	5	2796849
CHO		9	11		5		199.061	199.061	5187831	36.7	-0.167889	O5	4	0.161077	9	4	5187831
CHON		8	11	2	4		199.072	199.072	1389208	8	-0.100567	N2O4	4	0.149856	8	4	1389208
CHO		10	15		4		199.098	199.098	4647548	32.6	-0.140736	O4	3	0.124732	10	3	4647548
CHONS		7	6	1	4	1	200.002	200.002	2749512	18.3	0.00989939	N1O4S1	5	0.221022	7	5	2749512
CHON		8	10	1	5		200.056	200.056	8607889	62.5	-0.0720802	N1O5	4	0.166939	8	4	8607889
CHON		9	14	1	4		200.093	200.093	2959767	19.9	0.00489723	N1O4	3	0.130594	9	3	2959767
CHOS		7	5		5	1	200.986	200.986	2404076	15.6	-0.11155	O5S1	5	0.238106	7	5	2404076
CHOS		8	9		4	1	201.023	201.023	1396691	8	-0.184159	O4S1	4	0.201761	8	4	1396691
CHO		8	9		6		201.04	201.04	5936438	42.2	-0.0936135	O6	4	0.184022	8	4	5936438
CHON		11	9	2	2		201.067	201.067	1316922	7.4	0.0536135	N2O2	8	0.157562	11	8	1316922
CHO		9	13		5		201.077	201.077	6059452	43.1	-0.0667412	O5	3	0.147678	9	3	6059452
CHO		10	17		4		201.113	201.113	3310274	22.4	0.109291	O4	2	0.111333	10	2	3310274
CHO		11	21		3		201.15	201.15	1243017	6.9	-0.311311	O3	1	0.0749881	11	1	1243017
CHON		11	8	1	3		202.051	202.051	6033644	42.9	-0.0674092	N1O3	8	0.174646	11	8	6033644
CHON		8	12	1	5		202.072	202.072	4093168	28.3	-0.0713612	N1O5	3	0.15354	8	3	4093168
CHON		9	16	1	4		202.108	202.108	1579286	9.4	-0.0941084	N1O4	2	0.117195	9	2	1579286
CHO		11	7		4		203.035	203.035	1764073	10.8	-0.187259	O4	8	0.191729	11	8	1764073
CHON		10	7	2	3		203.046	203.046	1482811	8.7	0.223495	N2O3	8	0.180508	10	8	1482811
CHO		8	11		6		203.056	203.056	6847405	49	-0.191179	O6	3	0.170623	8	3	6847405
CHO		9	15		5		203.092	203.093	2613556	17.2	-0.0168401	O5	2	0.134278	9	2	2613556
CHON		10	6	1	4		204.03	204.03	7968372	57.2	-0.093222	N1O4	8	0.197591	10	8	7968372
CHO		10	5		5		205.014	205.014	1158121	6.2	-0.114236	O5	8	0.214674	10	8	1158121
CHON		9	5	2	4		205.025	205.025	3205451	21.5	-9.80365e-05	N2O4	8	0.203453	9	8	3205451
CHON	N15	10	6	1	4		205.027	205.027	1155884	6.2	-0.263974	N1O4	8	0.201669	10	8	1155884
CHO		7	9		7		205.035	205.035	5269326	37	-0.118126	O7	3	0.193569	7	3	5269326
CHO		11	9		4		205.051	205.051	3065041	20.5	-0.0391128	O4	7	0.178329	11	7	3065041
CHOS		8	13		4	1	205.054	205.054	2408146	15.6	-0.0342354	O4S1	2	0.174962	8	2	2408146
CHON		10	9	2	3		205.062	205.062	2797523	18.5	-0.217593	N2O3	7	0.167109	10	7	2797523
CHO		8	13		6		205.072	205.072	2962774	19.7	-0.140537	O6	2	0.157224	8	2	2962774
CHO		9	17		5		205.108	205.108	1139614	6.1	0.0808349	O5	1	0.120879	9	1	1139614
CHON		10	8	1	4		206.046	206.046	4101812	28.1	0.00475574	N1O4	7	0.184192	10	7	4101812
CHON		11	12	1	3		206.082	206.082	1609020	9.5	0.176531	N1O3	6	0.147847	11	6	1609020
CHON		8	3	2	5		207.005	207.005	1552313	9.1	0.215357	N2O5	8	0.226399	8	8	1552313
CHO		10	7		5		207.03	207.03	4360224	30.1	0.0317824	O5	7	0.201275	10	7	4360224
CHOS		7	11		5	1	207.033	207.033	2013536	12.5	0.0849134	O5S1	2	0.197908	7	2	2013536
CHON		9	7	2	4		207.041	207.041	3278818	22	0.144802	N2O4	7	0.190054	9	7	3278818
CHO		11	11		4		207.066	207.066	2762217	18.1	0.00956167	O4	6	0.16493	11	6	2762217
CHOS		8	15		4	1	207.07	207.07	1273513	7	0.304148	O4S1	1	0.161563	8	1	1273513
CHON		10	11	2	3		207.078	207.077	2506347	16.2	0.170853	N2O3	6	0.153709	10	6	2506347
CHO		8	15		6		207.087	207.087	6427694	45.5	0.102275	O6	1	0.143824	8	1	6427694
CHON		9	6	1	5		208.025	208.025	6391705	45.2	-0.0212479	N1O5	7	0.207137	9	7	6391705
CHON		10	10	1	4		208.062	208.061	9832226	70.9	0.148898	N1O4	6	0.170792	10	6	9832226
CHON		11	14	1	3		208.098	208.098	1767212	10.7	0.0306582	N1O3	5	0.134448	11	5	1767212
CHO		9	5		6		209.009	209.009	4466331	30.7	0.05349	O6	7	0.22422	9	7	4466331
CHON		8	5	2	5		209.02	209.02	7983902	56.8	0.117596	N2O5	7	0.212999	8	7	7983902
CHO		10	9		5		209.046	209.046	6549796	46.2	0.0793124	O5	6	0.187876	10	6	6549796
CHOS		7	13		5	1	209.049	209.049	1706661	10.2	-0.0594124	O5S1	1	0.184508	7	1	1706661
CHON		9	9	2	4		209.057	209.057	7484967	53.1	0.0477377	N2O4	6	0.176655	9	6	7484967
CHON	N15	10	10	1	4		209.059	209.059	3563048	24	-0.21105	N1O4	6	0.174871	10	6	3563048
CHO		11	13		4		209.082	209.082	1790286	10.8	0.24861	O4	5	0.151531	11	5	1790286
CHON		10	13	2	3		209.093	209.093	3340337	22.3	-0.0699215	N2O3	5	0.14031	10	5	3340337
CHON		8	4	1	6		210.004	210.004	9022249	64.5	0.000856649	N1O6	7	0.230083	8	7	9022249
CHON		9	8	1	5		210.041	210.041	10334003	74.3	0.0741756	N1O5	6	0.193738	9	6	10334003
CHON	C13	9	9	2	4		210.06	210.06	1304505	7.2	0.118146	N2O4	6	0.17442	9	6	1304505
CHON		10	12	1	4		210.077	210.077	4655806	32.1	0.052266	N1O4	5	0.157393	10	5	4655806
CHOS		6	11		4	2	211.01	211.01	1483974	8.5	-0.0285299	O4S2	1	0.225192	6	1	1483974
CHO		9	7		6		211.025	211.025	2846794	18.6	0.00559129	O6	6	0.210821	9	6	2846794
CHON		8	7	2	5		211.036	211.036	9331533	66.5	-0.0256833	N2O5	6	0.1996	8	6	9331533
CHON	N15	9	8	1	5		211.038	211.038	1345678	7.5	-0.282044	N1O5	6	0.197816	9	6	1345678
CHO		10	11		5		211.061	211.061	5961813	41.6	-0.0635839	O5	5	0.174476	10	5	5961813
CHON		9	11	2	4		211.072	211.072	13625688	98.3	-9.5228e-05	N2O4	5	0.163255	9	5	13625688
CHO		11	15		4		211.098	211.098	4934367	34	0.00937907	O4	4	0.138131	11	4	4934367
CHO		12	19		3		211.134	211.134	1240426	6.7	0.934856	O3	3	0.101787	12	3	1240426
CHONS		8	6	1	4	1	212.002	212.002	2074665	12.9	0.198016	N1O4S1	6	0.234422	8	6	2074665
CHON		8	6	1	6		212.02	212.02	6258799	43.8	0.000848505	N1O6	6	0.216683	8	6	6258799
CHON		9	10	1	5		212.056	212.056	11627641	83.5	-0.0680012	N1O5	5	0.180339	9	5	11627641
CHON		13	10	1	2		212.072	212.072	1203582	6.4	0.00839292	N1O2	9	0.165099	13	9	1203582
CHON	C13	9	11	2	4		212.076	212.076	1547583	9	0.0698698	N2O4	5	0.161021	9	5	1547583
CHON		10	14	1	4		212.093	212.093	5255044	36.4	0.00462015	N1O4	4	0.143994	10	4	5255044
CHOS		5	9		5	2	212.99	212.99	40169364	294.6	0.0872338	O5S2	1	0.248138	5	1	40169364
CHO		8	5		7		213.004	213.004	1738713	10.4	0.0271352	O7	6	0.233766	8	6	1738713
CHON		7	5	2	6		213.015	213.015	1268445	6.9	0.230875	N2O6	6	0.222546	7	6	1268445
CHOS		9	9		4	1	213.023	213.023	3196447	21.2	0.107875	O4S1	5	0.21516	9	5	3196447
CHON	O18	8	7	2	5		213.04	213.04	1601572	9.4	0.661752	N2O5	6	0.197592	8	6	1601572
CHO		9	9		6		213.04	213.04	7172517	50.6	0.0524778	O6	5	0.197422	9	5	7172517
CHON		8	9	2	5		213.052	213.052	2231016	14	0.115371	N2O5	5	0.186201	8	5	2231016
CHON	N15	9	10	1	5		213.053	213.054	1207784	6.5	-0.326312	N1O5	5	0.184417	9	5	1207784
CHON		12	9	2	2		213.067	213.067	1401517	7.9	-0.0432733	N2O2	9	0.170962	12	9	1401517
CHO		10	13		5		213.077	213.077	9521840	67.9	0.171675	O5	4	0.161077	10	4	9521840
CHON		9	13	2	4		213.088	213.088	5403827	37.5	0.0937636	N2O4	4	0.149856	9	4	5403827
CHO		11	17		4		213.113	213.113	3809083	25.7	0.103137	O4	3	0.124732	11	3	3809083
CHO		12	21		3		213.15	213.15	1781510	10.7	0.175369	O3	2	0.0883874	12	2	1781510
CHONS		7	4	1	5	1	213.982	213.982	6868684	48.1	0.217682	N1O5S1	6	0.257367	7	6	6868684
CHOS	C13	5	9		5	2	213.993	213.993	2292047	14.4	0.0627016	O5S2	1	0.245903	5	1	2292047
CHONS		8	8	1	4	1	214.018	214.018	5651159	39.1	0.242876	N1O4S1	5	0.221022	8	5	5651159
CHON		8	8	1	6		214.036	214.036	6527709	45.6	0.141004	N1O6	5	0.203284	8	5	6527709
CHON		12	8	1	3		214.051	214.051	2817890	18.3	0.169959	N1O3	9	0.188045	12	9	2817890
CHON		9	12	1	5		214.072	214.072	19705064	142.6	0.212918	N1O5	4	0.166939	9	4	19705064
CHO	C13	10	13		5		214.08	214.08	1457707	8.3	0.00662228	O5	4	0.158842	10	4	1457707
CHON		10	16	1	4		214.108	214.108	2414196	15.3	0.238103	N1O4	3	0.130594	10	3	2414196
CHOS		7	3		6	1	214.966	214.966	2242442	14	0.242736	O6S1	6	0.27445	7	6	2242442
CHOS		8	7		5	1	215.002	215.002	5523862	38.2	0.174789	O5S1	5	0.238106	8	5	5523862
CHO		8	7		7		215.02	215.02	2173275	13.5	0.21291	O7	5	0.220367	8	5	2173275
CHOS		9	11		4	1	215.038	215.038	1751393	10.4	0.199871	O4S1	4	0.201761	9	4	1751393
CHON		11	7	2	3		215.046	215.046	3764900	25.3	0.211024	N2O3	9	0.193907	11	9	3764900
CHO		9	11		6		215.056	215.056	12434983	89.1	0.191484	O6	4	0.184022	9	4	12434983
CHON		8	11	2	5		215.067	215.067	1933035	11.8	0.207283	N2O5	4	0.172802	8	4	1933035
CHO		10	15		5		215.092	215.092	10129715	72.1	0.123574	O5	3	0.147678	10	3	10129715
CHON		9	15	2	4		215.104	215.104	1662455	9.8	0.325331	N2O4	3	0.136457	9	3	1662455
CHO		11	19		4		215.129	215.129	4084415	27.6	0.148655	O4	2	0.111333	11	2	4084415
CHONS		6	2	1	6	1	215.961	215.961	2173141	13.5	0.190682	N1O6S1	6	0.280313	6	6	2173141
CHONS		7	6	1	5	1	215.997	215.997	7998817	56.2	0.123057	N1O5S1	5	0.243968	7	5	7998817
CHON		11	6	1	4		216.03	216.03	4006892	26.9	0.143405	N1O4	9	0.21099	11	9	4006892
CHONS		8	10	1	4	1	216.034	216.034	1737645	10.3	0.24061	N1O4S1	4	0.207623	8	4	1737645
CHON		8	10	1	6		216.051	216.051	2853363	18.5	-0.0917379	N1O6	4	0.189885	8	4	2853363
CHO	C13	9	11		6		216.059	216.059	1854454	11.1	0.0741356	O6	4	0.181788	9	4	1854454
CHON		12	10	1	3		216.067	216.066	1714968	10.1	0.77004	N1O3	8	0.174646	12	8	1714968
CHON		9	14	1	5		216.088	216.088	11488127	81.7	0.0720999	N1O5	3	0.15354	9	3	11488127
CHO	C13	10	15		5		216.096	216.096	1277442	6.9	0.56187	O5	3	0.145443	10	3	1277442
CHON		10	18	1	4		216.124	216.124	1487340	8.4	-0.134275	N1O4	2	0.117195	10	2	1487340
CHOS		7	5		6	1	216.981	216.981	2434098	15.4	0.0100465	O6S1	5	0.261051	7	5	2434098
CHO		4	9		10		217.02	217.02	1239615	6.6	0.643166	O10	0	0.222207	4	0	1239615
CHON		10	5	2	4		217.025	217.025	3298497	21.7	0.13814	N2O4	9	0.216853	10	9	3298497
CHO		8	9		7		217.035	217.035	4223301	28.5	0.164857	O7	4	0.206968	8	4	4223301
CHON		11	9	2	3		217.062	217.062	2704078	17.4	0.0708549	N2O3	8	0.180508	11	8	2704078
CHO		9	13		6		217.072	217.072	11939537	85	0.143639	O6	3	0.170623	9	3	11939537
CHO		10	17		5		217.108	217.108	5753310	39.7	0.168487	O5	2	0.134278	10	2	5753310
CHONS		7	8	1	5	1	218.013	218.013	3178780	20.8	0.0760501	N1O5S1	4	0.230569	7	4	3178780
CHON		11	8	1	4		218.046	218.046	3657640	24.3	0.0503559	N1O4	8	0.197591	11	8	3657640
CHON		8	12	1	6		218.067	218.067	1742640	10.3	0.0925399	N1O6	3	0.176485	8	3	1742640
CHO	C13	9	13		6		218.075	218.075	1444211	8.1	0.119306	O6	3	0.168389	9	3	1444211
CHON		12	12	1	3		218.082	218.082	1696565	10	0.0751088	N1O3	7	0.161246	12	7	1696565
CHON		9	16	1	5		218.103	218.103	2775549	17.9	0.163133	N1O5	2	0.140141	9	2	2775549
CHOS		7	7		6	1	218.997	218.997	3983359	26.6	0.00995402	O6S1	4	0.247652	7	4	3983359
CHO		11	7		5		219.03	219.03	1283627	6.9	-0.106926	O5	8	0.214674	11	8	1283627
CHOS		8	11		5	1	219.033	219.033	2229133	13.8	0.0802613	O5S1	3	0.211307	8	3	2229133
CHON		10	7	2	4		219.041	219.041	3335183	21.9	0.0912153	N2O4	8	0.203453	10	8	3335183
CHO		8	11		7		219.051	219.051	3252883	21.3	0.0263861	O7	3	0.193569	8	3	3252883
CHO		12	11		4		219.066	219.066	2234137	13.8	0.145983	O4	7	0.178329	12	7	2234137
CHON		11	11	2	3		219.078	219.078	2414877	15.2	0.0245571	N2O3	7	0.167109	11	7	2414877
CHO		9	15		6		219.087	219.087	3524256	23.3	0.0510294	O6	2	0.157224	9	2	3524256
CHON		10	6	1	5		220.025	220.025	3140347	20.4	0.161708	N1O5	8	0.220536	10	8	3140347
CHONS		7	10	1	5	1	220.029	220.029	1455292	8.2	-0.0155439	N1O5S1	3	0.217169	7	3	1455292
CHON		11	10	1	4		220.062	220.062	5563401	38.1	0.0953365	N1O4	7	0.184192	11	7	5563401
CHO		10	5		6		221.009	221.009	3003759	19.5	0.186327	O6	8	0.23762	10	8	3003759
CHOS		7	9		6	1	221.013	221.012	2328304	14.5	0.190848	O6S1	3	0.234252	7	3	2328304
CHON		9	5	2	5		221.02	221.02	5173107	35.3	0.2017	N2O5	8	0.226399	9	8	5173107
CHO		11	9		5		221.046	221.046	7637885	53.2	0.210725	O5	7	0.201275	11	7	7637885
CHOS		8	13		5	1	221.049	221.049	3946750	26.3	0.170007	O5S1	2	0.197908	8	2	3946750
CHON		10	9	2	4		221.057	221.057	7908993	55.2	0.180858	N2O4	7	0.190054	10	7	7908993
CHO		8	13		7		221.067	221.067	2958981	19.1	0.161851	O7	2	0.180169	8	2	2958981
CHO		12	13		4		221.082	221.082	7488139	52.2	0.189884	O4	6	0.16493	12	6	7488139
CHON		11	13	2	3		221.093	221.093	2037391	12.4	0.250482	N2O3	6	0.153709	11	6	2037391
CHONS		9	4	1	4	1	221.987	221.987	2750952	17.5	0.279206	N1O4S1	8	0.26122	9	8	2750952
CHON		9	4	1	6		222.004	222.004	2261487	14	0.271075	N1O6	8	0.243482	9	8	2261487
CHON		10	8	1	5		222.041	222.041	11656701	82.1	0.16024	N1O5	7	0.207137	10	7	11656701
CHO	C13	11	9		5		222.049	222.049	1202497	6.3	0.186525	O5	7	0.19904	11	7	1202497
CHON	N15	10	9	2	4		222.054	222.054	3085827	19.9	0.0219681	N2O4	7	0.194132	10	7	3085827
CHON		11	12	1	4		222.077	222.077	10300428	72.3	0.139501	N1O4	6	0.170792	11	6	10300428
CHON		12	16	1	3		222.114	222.113	1999834	12.1	0.3889	N1O3	5	0.134448	12	5	1999834
CHOS		7	11		4	2	223.01	223.01	3759484	24.8	0.286892	O4S2	2	0.238591	7	2	3759484
CHO		10	7		6		223.025	223.025	6937218	47.9	0.319157	O6	7	0.22422	10	7	6937218
CHOS		7	11		6	1	223.028	223.028	6741379	46.5	0.144286	O6S1	2	0.220853	7	2	6741379
CHON		9	7	2	5		223.036	223.036	11786630	83.1	0.199878	N2O5	7	0.212999	9	7	11786630
CHO		11	11		5		223.061	223.061	6161809	42.3	0.298483	O5	6	0.187876	11	6	6161809
CHOS		8	15		5	1	223.065	223.064	2780946	17.7	0.347791	O5S1	1	0.184508	8	1	2780946
CHON		10	11	2	4		223.072	223.072	14172053	100.4	0.224052	N2O4	6	0.176655	10	6	14172053
CHON	N15	11	12	1	4		223.074	223.074	11634581	82	0.0263504	N1O4	6	0.174871	11	6	11634581
CHO		12	15		4		223.098	223.098	2708383	17.2	0.232992	O4	5	0.151531	12	5	2708383
CHON		11	15	2	3		223.109	223.109	2887203	18.5	0.203398	N2O3	5	0.14031	11	5	2887203
CHO		13	19		3		223.134	223.134	1592749	9.1	0.257154	O3	4	0.115186	13	4	1592749
CHON		9	6	1	6		224.02	224.02	24760082	177.2	0.268636	N1O6	7	0.230083	9	7	24760082
CHO	C13	10	7		6		224.028	224.028	1180086	6.1	0.0268614	O6	7	0.221986	10	7	1180086
CHON		10	10	1	5		224.056	224.056	17606434	125.3	0.292694	N1O5	6	0.193738	10	6	17606434
CHON	N15	10	11	2	4		224.069	224.069	2250278	13.9	0.289545	N2O4	6	0.180733	10	6	2250278
CHON		11	14	1	4		224.093	224.093	4912944	33.2	0.450616	N1O4	5	0.157393	11	5	4912944
CHOS		6	9		5	2	224.99	224.99	1212256	6.3	0.215921	O5S2	2	0.261537	6	2	1212256
CHO		9	5		7		225.004	225.004	2822182	17.9	0.247906	O7	7	0.247166	9	7	2822182
CHON		8	5	2	6		225.015	225.015	5728171	38.9	0.218562	N2O6	7	0.235945	8	7	5728171
CHON	N15	9	6	1	6		225.017	225.017	1752107	10.2	-0.110756	N1O6	7	0.234161	9	7	1752107
CHO		10	9		6		225.04	225.04	5639093	38.3	0.227425	O6	6	0.210821	10	6	5639093
CHOS		7	13		6	1	225.044	225.044	1584566	9	-0.079185	O6S1	1	0.207454	7	1	1584566
CHON		9	9	2	5		225.052	225.052	9836217	68.6	0.198087	N2O5	6	0.1996	9	6	9836217
CHON	N15	10	10	1	5		225.053	225.053	4596922	30.8	0.0465583	N1O5	6	0.197816	10	6	4596922
CHON		13	9	2	2		225.067	225.067	1358400	7.4	0.581071	N2O2	10	0.184361	13	10	1358400
CHO		11	13		5		225.077	225.077	5391812	36.5	0.206951	O5	5	0.174476	11	5	5391812
CHON		10	13	2	4		225.088	225.088	9627849	67.1	0.177619	N2O4	5	0.163255	10	5	9627849
CHO		12	17		4		225.113	225.113	3002451	19.2	0.186483	O4	4	0.138131	12	4	3002451
CHON		8	4	1	7		225.999	225.999	1237957	6.5	-0.111594	N1O7	7	0.253028	8	7	1237957
CHONS		9	8	1	4	1	226.018	226.018	2203213	13.5	0.185737	N1O4S1	6	0.234422	9	6	2203213
CHON		9	8	1	6		226.036	226.036	9095765	63.2	0.177759	N1O6	6	0.216683	9	6	9095765
CHON		10	12	1	5		226.072	226.072	10050660	70.1	0.201617	N1O5	5	0.180339	10	5	10050660
CHON	C13	10	13	2	4		226.091	226.091	1249036	6.6	0.950136	N2O4	5	0.161021	10	5	1249036
CHON		11	16	1	4		226.108	226.108	3779443	24.8	0.269693	N1O4	4	0.143994	11	4	3779443
CHOS		9	7		5	1	227.002	227.002	4087407	27.1	0.209601	O5S1	6	0.251505	9	6	4087407
CHOS		6	11		5	2	227.005	227.005	54412272	390.5	0.1259	O5S2	1	0.248138	6	1	54412272
CHO		9	7		7		227.02	227.02	2000759	12	0.157607	O7	6	0.233766	9	6	2000759
CHON		8	7	2	6		227.031	227.031	1884028	11.2	0.0404346	N2O6	6	0.222546	8	6	1884028
CHON	N15	9	8	1	6		227.033	227.033	1921916	11.4	0.154507	N1O6	6	0.220762	9	6	1921916
CHOS		10	11		4	1	227.038	227.038	2266751	13.9	0.145261	O4S1	5	0.21516	10	5	2266751
CHO		10	11		6		227.056	227.056	8423942	58.4	0.137322	O6	5	0.197422	10	5	8423942
CHON		9	11	2	5		227.067	227.067	8937995	62.1	0.152289	N2O5	5	0.186201	9	5	8937995
CHON	N15	10	12	1	5		227.069	227.069	1504396	8.4	-0.174052	N1O5	5	0.184417	10	5	1504396
CHON		13	11	2	2		227.083	227.083	1551954	8.8	0.355729	N2O2	9	0.170962	13	9	1551954
CHO		11	15		5		227.092	227.092	7917590	54.7	0.205114	O5	4	0.161077	11	4	7917590
CHON		10	15	2	4		227.104	227.104	4644635	31.1	0.087977	N2O4	4	0.149856	10	4	4644635
CHO		12	19		4		227.129	227.129	3341862	21.7	0.140801	O4	3	0.124732	12	3	3341862
CHONS		8	6	1	5	1	227.997	227.997	3880349	25.4	0.11658	N1O5S1	6	0.257367	8	6	3880349
CHOS	C13	6	11		5	2	228.009	228.009	3180066	20.4	0.190421	O5S2	1	0.245903	6	1	3180066
CHON		8	6	1	7		228.015	228.015	1461413	8.1	0.0648199	N1O7	6	0.239629	8	6	1461413
CHONS		9	10	1	4	1	228.034	228.034	4774829	31.9	0.0963889	N1O4S1	5	0.221022	9	5	4774829
CHON		9	10	1	6		228.051	228.051	13942196	97.7	0.176188	N1O6	5	0.203284	9	5	13942196
CHO	C13	10	11		6		228.059	228.059	1220024	6.3	0.114083	O6	5	0.195187	10	5	1220024
CHON		13	10	1	3		228.067	228.067	1955003	11.6	0.0279738	N1O3	9	0.188045	13	9	1955003
CHON	C13	9	11	2	5		228.071	228.071	1385597	7.5	0.304369	N2O5	5	0.183966	9	5	1385597
CHON		10	14	1	5		228.088	228.088	11620292	81	0.155992	N1O5	4	0.166939	10	4	11620292
CHO	C13	11	15		5		228.096	228.096	1591432	9	0.00621537	O5	4	0.158842	11	4	1591432
CHOS		8	5		6	1	228.981	228.981	1848013	10.8	0.27155	O6S1	6	0.27445	8	6	1848013
CHOS		9	9		5	1	229.018	229.018	9812317	68.1	0.164092	O5S1	5	0.238106	9	5	9812317
CHON		11	5	2	4		229.025	229.025	1627360	9.3	-0.043751	N2O4	10	0.230252	11	10	1627360
CHO		9	9		7		229.035	229.035	5375077	36.2	0.112559	O7	5	0.220367	9	5	5375077
CHON		8	9	2	6		229.047	229.047	3851626	25.2	0.171056	N2O6	5	0.209146	8	5	3851626
CHON	N15	9	10	1	6		229.048	229.048	5577322	37.6	0.0221704	N1O6	5	0.207362	9	5	5577322
CHOS		10	13		4	1	229.054	229.054	1845741	10.8	0.0130096	O4S1	4	0.201761	10	4	1845741
CHON		12	9	2	3		229.062	229.062	4823408	32.2	0.110799	N2O3	9	0.193907	12	9	4823408
CHO		10	13		6		229.072	229.072	16849780	118.6	0.136114	O6	4	0.184022	10	4	16849780
CHON		9	13	2	5		229.083	229.083	2285562	14	0.150949	N2O5	4	0.172802	9	4	2285562
CHO		11	17		5		229.108	229.108	7960453	54.8	0.159662	O5	3	0.147678	11	3	7960453
CHON		10	17	2	4		229.119	229.119	1856010	10.9	0.392721	N2O4	3	0.136457	10	3	1856010
CHO		12	21		4		229.145	229.144	3555221	23.1	0.139562	O4	2	0.111333	12	2	3555221
CHONS		7	4	1	6	1	229.976	229.976	4147080	27.4	0.266027	N1O6S1	6	0.280313	7	6	4147080
CHONS		8	8	1	5	1	230.013	230.013	7326488	50.2	0.159034	N1O5S1	5	0.243968	8	5	7326488
CHON		8	8	1	7		230.031	230.031	1829536	10.7	0.107724	N1O7	5	0.226229	8	5	1829536
CHON		12	8	1	4		230.046	230.046	7326503	50.2	0.178138	N1O4	9	0.21099	12	9	7326503
CHONS		9	12	1	4	1	230.049	230.049	2359720	14.5	0.225951	N1O4S1	4	0.207623	9	4	2359720
CHON		9	12	1	6		230.067	230.067	9423664	65.3	0.21811	N1O6	4	0.189885	9	4	9423664
CHO	C13	10	13		6		230.075	230.075	1983220	11.8	0.0696194	O6	4	0.181788	10	4	1983220
CHON		10	16	1	5		230.103	230.103	8510785	58.7	0.285002	N1O5	3	0.15354	10	3	8510785
CHO	C13	11	17		5		230.112	230.111	1268612	6.7	0.17999	O5	3	0.145443	11	3	1268612
CHON		11	20	1	4		230.14	230.14	1861585	10.9	0.134613	N1O4	2	0.117195	11	2	1861585
CHOS		8	7		6	1	230.997	230.997	4458197	29.4	0.182599	O6S1	5	0.261051	8	5	4458197
CHO		12	7		5		231.03	231.03	1375204	7.4	0.374756	O5	9	0.228073	12	9	1375204
CHOS		9	11		5	1	231.033	231.033	2558693	15.9	0.205944	O5S1	4	0.224706	9	4	2558693
CHON		11	7	2	4		231.041	231.041	13408489	93.4	0.216325	N2O4	9	0.216853	11	9	13408489
CHON	N15	12	8	1	4		231.043	231.043	2280170	13.9	-0.0178404	N1O4	9	0.215069	12	9	2280170
CHO		9	11		7		231.051	231.051	9733869	67.1	0.284699	O7	4	0.206968	9	4	9733869
CHON		12	11	2	3		231.078	231.077	2322553	14.2	0.109833	N2O3	8	0.180508	12	8	2322553
CHO		10	15		6		231.087	231.087	11651838	80.8	0.308022	O6	3	0.170623	10	3	11651838
CHON		9	15	2	5		231.099	231.099	1474307	8.1	0.36599	N2O5	3	0.159402	9	3	1474307
CHO		11	19		5		231.124	231.124	10977550	76	0.28807	O5	2	0.134278	11	2	10977550
CHONS		7	6	1	6	1	231.992	231.992	1907357	11.2	0.134401	N1O6S1	5	0.266913	7	5	1907357
CHON		11	6	1	5		232.025	232.025	4928684	32.8	0.32574	N1O5	9	0.233936	11	9	4928684
CHONS		8	10	1	5	1	232.029	232.028	5840813	39.3	0.330045	N1O5S1	4	0.230569	8	4	5840813
CHON	N15	11	7	2	4		232.038	232.038	3349938	21.5	0.0641192	N2O4	9	0.220931	11	9	3349938
CHON		8	10	1	7		232.046	232.046	3131446	19.9	0.279168	N1O7	4	0.21283	8	4	3131446
CHON		12	10	1	4		232.062	232.061	3071549	19.5	0.392051	N1O4	8	0.197591	12	8	3071549
CHON		9	14	1	6		232.083	232.083	6414022	43.4	0.216216	N1O6	3	0.176485	9	3	6414022
CHO	C13	10	15		6		232.091	232.091	1470602	8.1	0.112101	O6	3	0.168389	10	3	1470602
CHON		10	18	1	5		232.119	232.119	2931159	18.5	0.325608	N1O5	2	0.140141	10	2	2931159
CHO	C13	11	19		5		232.127	232.127	1618331	9.1	0.523065	O5	2	0.132044	11	2	1618331
CHOS		8	9		4	2	232.995	232.995	2714862	17	0.489195	O4S2	4	0.26539	8	4	2714862
CHO		11	5		6		233.009	233.009	2678517	16.7	0.305481	O6	9	0.251019	11	9	2678517
CHOS		8	9		6	1	233.013	233.012	2147574	12.9	0.524349	O6S1	4	0.247652	8	4	2147574
CHO		4	9		11		233.015	233.015	1216951	6.3	0.704589	O11	0	0.245152	4	0	1216951
CHON		10	5	2	5		233.02	233.02	7169146	48.8	0.277143	N2O5	9	0.239798	10	9	7169146
CHO		8	9		8		233.03	233.03	1952766	11.5	0.216195	O8	4	0.229913	8	4	1952766
CHO		12	9		5		233.046	233.045	2286342	13.9	0.500245	O5	8	0.214674	12	8	2286342
CHOS		9	13		5	1	233.049	233.049	3465735	22.3	0.332891	O5S1	3	0.211307	9	3	3465735
CHON		11	9	2	4		233.057	233.057	4994955	33.3	0.428994	N2O4	8	0.203453	11	8	4994955
CHO		9	13		7		233.067	233.067	6956432	47.3	0.410955	O7	3	0.193569	9	3	6956432
CHO		13	13		4		233.082	233.082	1578839	8.8	0.308818	O4	7	0.178329	13	7	1578839
CHOS		10	17		4	1	233.085	233.085	1343256	7.2	0.484715	O4S1	2	0.174962	10	2	1343256
CHON		12	13	2	3		233.093	233.093	1594396	9	0.494995	N2O3	7	0.167109	12	7	1594396
CHO		10	17		6		233.103	233.103	3702304	24	0.262459	O6	2	0.157224	10	2	3702304
CHO		15	21		2		233.155	233.155	5334201	35.7	0.440823	O2	5	0.10564	15	5	5334201
CHONS		6	4	1	7	1	233.971	233.971	1655801	9.3	0.409366	N1O7S1	5	0.289859	6	5	1655801
CHON		10	4	1	6		234.004	234.004	1571976	8.7	0.299908	N1O6	9	0.256881	10	9	1571976
CHON	N15	10	5	2	5		234.017	234.017	1956558	11.5	0.211429	N2O5	9	0.243876	10	9	1956558
CHON		11	8	1	5		234.041	234.041	4174938	27.3	0.280207	N1O5	8	0.220536	11	8	4174938
CHONS		8	12	1	5	1	234.044	234.044	3451995	22.1	0.455384	N1O5S1	3	0.217169	8	3	3451995
CHON		8	12	1	7		234.062	234.062	1245155	6.4	0.447659	N1O7	3	0.199431	8	3	1245155
CHON		12	12	1	4		234.077	234.077	4192107	27.4	0.388675	N1O4	7	0.184192	12	7	4192107
CHON		9	16	1	6		234.098	234.098	1288437	6.7	0.12892	N1O6	2	0.163086	9	2	1288437
CHON		13	16	1	3		234.114	234.113	1404604	7.6	0.326251	N1O3	6	0.147847	13	6	1404604
CHO		10	3		7		234.988	234.988	1384764	7.4	0.279928	O7	9	0.273964	10	9	1384764
CHO		11	7		6		235.025	235.025	3997486	26	0.387959	O6	8	0.23762	11	8	3997486
CHOS		8	11		6	1	235.028	235.028	2891183	18.1	0.307112	O6S1	3	0.234252	8	3	2891183
CHON		10	7	2	5		235.036	235.036	8432179	57.5	0.274766	N2O5	8	0.226399	10	8	8432179
CHON		7	11	2	7		235.057	235.057	1243581	6.4	-0.0690049	N2O7	3	0.205293	7	3	1243581
CHO		12	11		5		235.061	235.061	4616255	30.4	0.283245	O5	7	0.201275	12	7	4616255
CHOS		9	15		5	1	235.065	235.065	5701185	38.1	0.244954	O5S1	2	0.197908	9	2	5701185
CHON		11	11	2	4		235.072	235.072	6224709	41.8	0.297695	N2O4	7	0.190054	11	7	6224709
CHO		9	15		7		235.082	235.082	2308169	14	0.577584	O7	2	0.180169	9	2	2308169
CHO		13	15		4		235.098	235.098	2545104	15.7	0.136028	O4	6	0.16493	13	6	2545104
CHON		12	15	2	3		235.109	235.109	1412182	7.6	0.193017	N2O3	6	0.153709	12	6	1412182
CHONS		10	6	1	4	1	236.002	236.002	2232580	13.4	0.177879	N1O4S1	8	0.26122	10	8	2232580
CHON		10	6	1	6		236.02	236.02	3243532	20.6	0.254978	N1O6	8	0.243482	10	8	3243532
CHON	N15	10	7	2	5		236.033	236.033	3657235	23.6	0.0825228	N2O5	8	0.230477	10	8	3657235
CHON		11	10	1	5		236.056	236.056	8776734	60	0.277814	N1O5	7	0.207137	11	7	8776734
CHON		12	14	1	4		236.093	236.093	5046576	33.4	0.215932	N1O4	6	0.170792	12	6	5046576
CHON		9	5	2	6		237.015	237.015	2070256	12.2	0.123114	N2O6	8	0.249344	9	8	2070256
CHOS		8	13		4	2	237.026	237.026	2715894	16.8	0.227738	O4S2	2	0.238591	8	2	2715894
CHO		11	9		6		237.04	237.04	6813949	45.8	0.258099	O6	7	0.22422	11	7	6813949
CHOS		8	13		6	1	237.044	237.044	5411070	35.8	0.0935688	O6S1	2	0.220853	8	2	5411070
CHON		10	9	2	5		237.052	237.052	13630466	94	0.27243	N2O5	7	0.212999	10	7	13630466
CHON	N15	11	10	1	5		237.053	237.053	7861763	53.2	0.00201684	N1O5	7	0.211216	11	7	7861763
CHO		12	13		5		237.077	237.077	4762383	31.2	0.280837	O5	6	0.187876	12	6	4762383
CHOS		9	17		5	1	237.08	237.08	2741776	17	0.200691	O5S1	1	0.184508	9	1	2741776
CHON		11	13	2	4		237.088	237.088	6283028	42	0.337343	N2O4	6	0.176655	11	6	6283028
CHO		13	17		4		237.113	237.113	1647008	9.2	0.050524	O4	5	0.151531	13	5	1647008
CHON		12	17	2	3		237.124	237.124	1737958	9.9	0.233548	N2O3	5	0.14031	12	5	1737958
CHONS		9	4	1	5	1	237.982	237.981	2541003	15.5	0.321789	N1O5S1	8	0.284166	9	8	2541003
CHONS		10	8	1	4	1	238.018	238.018	1355805	7.2	0.0923456	N1O4S1	7	0.247821	10	7	1355805
CHON		10	8	1	6		238.036	238.036	12014566	82.5	0.126787	N1O6	7	0.230083	10	7	12014566
CHONS		7	12	1	6	1	238.039	238.039	1889127	10.9	0.00495675	N1O6S1	2	0.226715	7	2	1889127
CHON	N15	10	9	2	5		238.049	238.049	2974572	18.6	0.123832	N2O5	7	0.217078	10	7	2974572
CHON		11	12	1	5		238.072	238.072	16696311	115.6	0.14945	N1O5	6	0.193738	11	6	16696311
CHON		12	16	1	4		238.108	238.108	2037834	12	0.298099	N1O4	5	0.157393	12	5	2037834
CHOS		7	11		5	2	239.005	239.005	1926471	11.2	-0.00594171	O5S2	2	0.261537	7	2	1926471
CHO		10	7		7		239.02	239.02	5158862	34	0.149694	O7	7	0.247166	10	7	5158862
CHON		9	7	2	6		239.031	239.031	7674323	51.8	0.163911	N2O6	7	0.235945	9	7	7674323
CHON	N15	10	8	1	6		239.033	239.033	2668500	16.4	0.272256	N1O6	7	0.234161	10	7	2668500
CHO		11	11		6		239.056	239.056	7669216	51.8	0.17226	O6	6	0.210821	11	6	7669216
CHON		10	11	2	5		239.067	239.067	13862373	95.6	0.228303	N2O5	6	0.1996	10	6	13862373
CHON	N15	11	12	1	5		239.069	239.069	4807911	31.6	0.0856577	N1O5	6	0.197816	11	6	4807911
CHO		12	15		5		239.092	239.092	8198130	55.5	0.152995	O5	5	0.174476	12	5	8198130
CHON		11	15	2	4		239.104	239.104	20192760	140.4	0.20903	N2O4	5	0.163255	11	5	20192760
CHO		13	19		4		239.129	239.129	4229636	27.5	0.175553	O4	4	0.138131	13	4	4229636
CHONS		9	6	1	5	1	239.997	239.997	2005687	11.7	0.110751	N1O5S1	7	0.270766	9	7	2005687
CHON		9	6	1	7		240.015	240.015	5982656	39.9	0.186571	N1O7	7	0.253028	9	7	5982656
CHON	N15	9	7	2	6		240.028	240.028	1344710	7.1	0.141976	N2O6	7	0.240023	9	7	1344710
CHONS		10	10	1	4	1	240.034	240.034	2086729	12.3	0.299874	N1O4S1	6	0.234422	10	6	2086729
CHON		10	10	1	6		240.051	240.051	17430482	120.8	0.16738	N1O6	6	0.216683	10	6	17430482
CHON	N15	10	11	2	5		240.064	240.064	1783641	10.2	-0.002174	N2O5	6	0.203679	10	6	1783641
CHON		11	14	1	5		240.088	240.088	7136229	48	0.106544	N1O5	5	0.180339	11	5	7136229
CHON	C13	11	15	2	4		240.107	240.107	2478318	15.1	0.228305	N2O4	5	0.161021	11	5	2478318
CHON		12	18	1	4		240.124	240.124	2065527	12.2	0.253952	N1O4	4	0.143994	12	4	2065527
CHON		8	5	2	7		241.01	241.01	1741622	9.8	0.223144	N2O7	7	0.25889	8	7	1741622
CHOS		10	9		5	1	241.018	241.018	5607866	37	0.321885	O5S1	6	0.251505	10	6	5607866
CHOS		7	13		5	2	241.021	241.021	6182844	41.1	0.243049	O5S2	1	0.248138	7	1	6182844
CHO		10	9		7		241.035	241.035	5597123	36.9	0.18993	O7	6	0.233766	10	6	5597123
CHON		9	9	2	6		241.047	241.047	6108105	40.5	0.121055	N2O6	6	0.222546	9	6	6108105
CHON	N15	10	10	1	6		241.048	241.048	2282826	13.6	-0.10339	N1O6	6	0.220762	10	6	2282826
CHO		14	9		4		241.051	241.051	1846347	10.6	0.298609	O4	10	0.218527	14	10	1846347
CHOS		11	13		4	1	241.054	241.054	2808397	17.3	0.1783	O4S1	5	0.21516	11	5	2808397
CHON		13	9	2	3		241.062	241.062	3210705	20.1	0.229733	N2O3	10	0.207306	13	10	3210705
CHO		18	9		1		241.066	241.066	1482963	8	-0.961646	O1	14	0.203288	18	14	1482963
CHO		11	13		6		241.072	241.072	10502101	71.4	0.253783	O6	5	0.197422	11	5	10502101
CHON		10	13	2	5		241.083	241.083	12872155	88.1	0.184915	N2O5	5	0.186201	10	5	12872155
CHON	N15	11	14	1	5		241.085	241.085	1864028	10.7	0.250858	N1O5	5	0.184417	11	5	1864028
CHO		12	17		5		241.108	241.108	9500648	64.4	0.276141	O5	4	0.161077	12	4	9500648
CHON		11	17	2	4		241.119	241.119	17193454	118.5	0.248756	N2O4	4	0.149856	11	4	17193454
CHO		13	21		4		241.145	241.144	4609275	30	0.298493	O4	3	0.124732	13	3	4609275
CHON		8	4	1	8		241.994	241.994	1678955	9.4	0.53464	N1O8	7	0.275974	8	7	1678955
CHONS		9	8	1	5	1	242.013	242.013	4440757	28.8	0.275109	N1O5S1	6	0.257367	9	6	4440757
CHON		9	8	1	7		242.031	242.031	4437438	28.8	0.308969	N1O7	6	0.239629	9	6	4437438
CHON		13	8	1	4		242.046	242.046	8537029	57.6	0.375879	N1O4	10	0.22439	13	10	8537029
CHONS		10	12	1	4	1	242.049	242.049	3333447	21	0.338691	N1O4S1	5	0.221022	10	5	3333447
CHON		10	12	1	6		242.067	242.067	24432592	169.4	0.248608	N1O6	5	0.203284	10	5	24432592
CHON	C13	10	13	2	5		242.086	242.086	1268570	6.5	0.0802098	N2O5	5	0.183966	10	5	1268570
CHON		11	16	1	5		242.103	242.103	9376227	63.5	0.270876	N1O5	4	0.166939	11	4	9376227
CHO	C13	12	17		5		242.112	242.111	1598439	8.8	0.0884621	O5	4	0.158842	12	4	1598439
CHON		12	20	1	4		242.14	242.14	2001910	11.6	0.334435	N1O4	3	0.130594	12	3	2001910
CHON		13	24	1	3		242.176	242.176	2742536	16.9	0.31539	N1O3	2	0.0942497	13	2	2742536
CHO		8	3		9		242.978	242.978	1909156	11	0.473211	O9	7	0.293057	8	7	1909156
CHOS		9	7		6	1	242.997	242.997	6480814	43.1	0.338193	O6S1	6	0.27445	9	6	6480814
CHOS		6	11		6	2	243	243	2817711	17.4	0.301152	O6S2	1	0.271083	6	1	2817711
CHO		9	7		8		243.015	243.015	1672375	9.3	0.454211	O8	6	0.256712	9	6	1672375
CHOS		6	11		8	1	243.018	243.018	1599032	8.8	0.0879766	O8S1	1	0.253345	6	1	1599032
CHOS		10	11		5	1	243.033	243.033	37226944	259.4	0.360362	O5S1	5	0.238106	10	5	37226944
CHON		12	7	2	4		243.041	243.041	3574980	22.7	0.205644	N2O4	10	0.230252	12	10	3574980
CHON	N15	13	8	1	4		243.043	243.043	2534085	15.4	0.14762	N1O4	10	0.228468	13	10	2534085
CHON	C13	13	8	1	4		243.049	243.049	1226376	6.2	0.229656	N1O4	10	0.222155	13	10	1226376
CHO		10	11		7		243.051	243.051	10058697	68.3	0.270642	O7	5	0.220367	10	5	10058697
CHON		9	11	2	6		243.062	243.062	7445455	49.9	0.366901	N2O6	5	0.209146	9	5	7445455
CHON	N15	10	12	1	6		243.064	243.064	5663696	37.4	0.185458	N1O6	5	0.207362	10	5	5663696
CHON		13	11	2	3		243.078	243.077	2411607	14.5	0.268967	N2O3	9	0.193907	13	9	2411607
CHO		11	15		6		243.087	243.087	16798172	115.7	0.292816	O6	4	0.184022	11	4	16798172
CHON		10	15	2	5		243.099	243.099	4690402	30.5	0.306789	N2O5	4	0.172802	10	4	4690402
CHO		12	19		5		243.124	243.124	8522735	57.5	0.314983	O5	3	0.147678	12	3	8522735
CHON		11	19	2	4		243.135	243.135	1290293	6.6	0.246694	N2O4	3	0.136457	11	3	1290293
CHO		13	23		4		243.16	243.16	2713218	16.6	0.296018	O4	2	0.111333	13	2	2713218
CHONS		8	6	1	6	1	243.992	243.992	5616560	36.8	0.29173	N1O6S1	6	0.280313	8	6	5616560
CHONS		9	10	1	5	1	244.029	244.028	7647171	51	0.477731	N1O5S1	5	0.243968	9	5	7647171
CHOS	C13	10	11		5	1	244.037	244.037	3797191	24.1	0.173817	O5S1	5	0.235871	10	5	3797191
CHON		9	10	1	7		244.046	244.046	5500364	36	0.265441	N1O7	5	0.226229	9	5	5500364
CHON		13	10	1	4		244.062	244.061	2865876	17.6	0.495694	N1O4	9	0.21099	13	9	2865876
CHONS		10	14	1	4	1	244.065	244.065	1503413	8.1	0.335894	N1O4S1	4	0.207623	10	4	1503413
CHON		10	14	1	6		244.083	244.083	11099102	75.2	0.328495	N1O6	4	0.189885	10	4	11099102
CHO	C13	11	15		6		244.091	244.091	2770531	16.9	0.188527	O6	4	0.181788	11	4	2770531
CHON		14	14	1	3		244.098	244.098	1477799	7.9	-0.0967649	N1O3	8	0.174646	14	8	1477799
CHON		11	18	1	5		244.119	244.119	8552433	57.4	0.39153	N1O5	3	0.15354	11	3	8552433
CHO	C13	12	19		5		244.127	244.127	1207990	6	0.251581	O5	3	0.145443	12	3	1207990
CHOS		8	5		7	1	244.976	244.976	1740847	9.7	0.395058	O7S1	6	0.297396	8	6	1740847
CHOS		9	9		6	1	245.013	245.012	8572354	57.5	0.335411	O6S1	5	0.261051	9	5	8572354
CHO		9	9		8		245.03	245.03	2927820	18	0.532097	O8	5	0.243313	9	5	2927820
CHOS		10	13		5	1	245.049	245.049	2489429	15	0.357398	O5S1	4	0.224706	10	4	2489429
CHON		12	9	2	4		245.057	245.057	7927258	53	0.36718	N2O4	9	0.216853	12	9	7927258
CHO		10	13		7		245.067	245.067	12690399	86.3	0.390832	O7	4	0.206968	10	4	12690399
CHON		9	13	2	6		245.078	245.078	1872612	10.7	0.975934	N2O6	4	0.195747	9	4	1872612
CHON		13	13	2	3		245.093	245.093	2558189	15.5	0.470759	N2O3	8	0.180508	13	8	2558189
CHO		11	17		6		245.103	245.103	9131506	61.4	0.331207	O6	3	0.170623	11	3	9131506
CHON		10	17	2	5		245.114	245.114	1588983	8.7	0.467455	N2O5	3	0.159402	10	3	1588983
CHO		12	21		5		245.139	245.139	11384325	77.2	0.393979	O5	2	0.134278	12	2	11384325
CHONS		8	8	1	6	1	246.008	246.008	3827147	24.3	0.208042	N1O6S1	5	0.266913	8	5	3827147
CHON		12	8	1	5		246.041	246.041	7747549	51.7	0.388472	N1O5	9	0.233936	12	9	7747549
CHONS		9	12	1	5	1	246.044	246.044	3449567	21.7	0.189315	N1O5S1	4	0.230569	9	4	3449567
CHON	N15	12	9	2	4		246.054	246.054	2849380	17.5	0.42624	N2O4	9	0.220931	12	9	2849380
CHON		9	12	1	7		246.062	246.062	6427112	42.5	0.466468	N1O7	4	0.21283	9	4	6427112
CHO	C13	10	13		7		246.07	246.07	1451756	7.7	0.286982	O7	4	0.204733	10	4	1451756
CHON		13	12	1	4		246.077	246.077	3801072	24.1	0.247808	N1O4	8	0.197591	13	8	3801072
CHON		10	16	1	6		246.098	246.098	5775611	38	0.366439	N1O6	3	0.176485	10	3	5775611
CHO	C13	12	21		5		246.143	246.143	1826962	10.3	0.493282	O5	2	0.132044	12	2	1826962
CHO		12	7		6		247.025	247.025	1339939	6.9	0.166703	O6	9	0.251019	12	9	1339939
CHOS		9	11		6	1	247.028	247.028	1719013	9.6	0.332674	O6S1	4	0.247652	9	4	1719013
CHON		11	7	2	5		247.036	247.036	6158313	40.6	0.544778	N2O5	9	0.239798	11	9	6158313
CHON	N15	12	8	1	5		247.038	247.038	3673578	23.2	0.244813	N1O5	9	0.238014	12	9	3673578
CHO		9	11		8		247.046	247.046	4554478	29.4	0.406321	O8	4	0.229913	9	4	4554478
CHO		13	11		5		247.061	247.061	2292342	13.6	0.229012	O5	8	0.214674	13	8	2292342
CHOS		10	15		5	1	247.065	247.065	2584184	15.6	0.11163	O5S1	3	0.211307	10	3	2584184
CHO	O18	10	13		7		247.071	247.071	1303547	6.7	0.211194	O7	4	0.204959	10	4	1303547
CHON		12	11	2	4		247.072	247.072	9284092	62.5	0.364184	N2O4	8	0.203453	12	8	9284092
CHO		10	15		7		247.082	247.082	4767490	30.9	0.306699	O7	3	0.193569	10	3	4767490
CHON		13	15	2	3		247.109	247.109	1453135	7.7	0.264579	N2O3	7	0.167109	13	7	1453135
CHO		11	19		6		247.119	247.119	2398997	14.3	0.288039	O6	2	0.157224	11	2	2398997
CHONS		11	6	1	4	1	248.002	248.002	5723625	37.4	0.451528	N1O4S1	9	0.27462	11	9	5723625
CHONS		4	10	1	9	1	248.008	248.008	1371756	7.1	0.826505	N1O9S1	0	0.268753	4	0	1371756
CHON		11	6	1	6		248.02	248.02	4127986	26.3	0.162003	N1O6	9	0.256881	11	9	4127986
CHONS		8	10	1	6	1	248.023	248.023	1669236	9.2	0.609539	N1O6S1	4	0.253514	8	4	1669236
CHON		8	10	1	8		248.041	248.041	1889661	10.7	0.400659	N1O8	4	0.235776	8	4	1889661
CHON		12	10	1	5		248.056	248.056	6622725	43.6	0.224062	N1O5	8	0.220536	12	8	6622725
CHONS		9	14	1	5	1	248.06	248.06	3287943	20.4	0.469967	N1O5S1	3	0.217169	9	3	3287943
CHON	N15	12	11	2	4		248.069	248.069	5501452	35.8	-0.0609583	N2O4	8	0.207532	12	8	5501452
CHON		9	14	1	7		248.078	248.078	2320273	13.7	0.140198	N1O7	3	0.199431	9	3	2320273
CHON		13	14	1	4		248.093	248.093	3472793	21.7	0.205487	N1O4	7	0.184192	13	7	3472793
CHON		10	18	1	6		248.114	248.114	1872996	10.6	0.806806	N1O6	2	0.163086	10	2	1872996
CHOS		8	9		5	2	248.99	248.99	1599862	8.7	0.355757	O5S2	4	0.288336	8	4	1599862
CHO		11	5		7		249.004	249.004	1422014	7.5	0.625612	O7	9	0.273964	11	9	1422014
CHON		10	5	2	6		249.015	249.015	5021188	32.5	0.277814	N2O6	9	0.262744	10	9	5021188
CHO		12	9		6		249.04	249.04	4360977	27.9	0.245662	O6	8	0.23762	12	8	4360977
CHOS		9	13		6	1	249.044	249.044	2932499	18	0.169367	O6S1	3	0.234252	9	3	2932499
CHON		11	9	2	5		249.052	249.052	7339543	48.6	0.299456	N2O5	8	0.226399	11	8	7339543
CHO		9	13		8		249.062	249.062	1568412	8.5	0.24243	O8	3	0.216514	9	3	1568412
CHO		13	13		5		249.077	249.077	3254308	20.2	0.307455	O5	7	0.201275	13	7	3254308
CHOS		10	17		5	1	249.08	249.08	3720998	23.4	0.351613	O5S1	2	0.197908	10	2	3720998
CHON		12	13	2	4		249.088	249.088	3441194	21.5	0.240798	N2O4	7	0.190054	12	7	3441194
CHO		10	17		7		249.098	249.098	4002864	25.4	0.183783	O7	2	0.180169	10	2	4002864
CHO		14	17		4		249.113	249.113	1252152	6.3	0.168517	O4	6	0.16493	14	6	1252152
CHON		13	17	2	3		249.124	249.124	1466750	7.8	0.0617358	N2O3	6	0.153709	13	6	1466750
CHO		15	21		3		249.15	249.15	2915403	17.8	0.27044	O3	5	0.128585	15	5	2915403
CHONS		11	8	1	4	1	250.018	250.018	1307804	6.7	0.12791	N1O4S1	8	0.26122	11	8	1307804
CHON		11	8	1	6		250.036	250.036	5829669	38.1	0.320674	N1O6	8	0.243482	11	8	5829669
CHON	C13	11	9	2	5		250.055	250.055	1314799	6.7	0.517557	N2O5	8	0.224164	11	8	1314799
CHON		12	12	1	5		250.072	250.072	7638073	50.7	0.262244	N1O5	7	0.207137	12	7	7638073
CHON		9	16	1	7		250.093	250.093	1725892	9.6	0.0990827	N1O7	2	0.186032	9	2	1725892
CHON		13	16	1	4		250.108	250.108	10221644	68.6	0.203831	N1O4	6	0.170792	13	6	10221644
CHON		14	20	1	3		250.145	250.145	12057184	81.4	0.185412	N1O3	5	0.134448	14	5	12057184
CHOS		8	11		5	2	251.005	251.005	2391726	14.1	0.0740219	O5S2	3	0.274936	8	3	2391726
CHO		11	7		7		251.02	251.02	4071990	25.7	0.182376	O7	8	0.260565	11	8	4071990
CHOS		8	11		7	1	251.023	251.023	2271543	13.3	0.106683	O7S1	3	0.257198	8	3	2271543
CHON		10	7	2	6		251.031	251.031	6309436	41.2	0.235747	N2O6	8	0.249344	10	8	6309436
CHOS		9	15		4	2	251.042	251.042	2631745	15.8	0.17519	O4S2	2	0.238591	9	2	2631745
CHO		12	11		6		251.056	251.056	7441993	49	0.24369	O6	7	0.22422	12	7	7441993
CHOS		9	15		6	1	251.059	251.059	5816395	37.8	0.207839	O6S1	2	0.220853	9	2	5816395
CHON		11	11	2	5		251.067	251.067	11222607	75.1	0.257221	N2O5	7	0.212999	11	7	11222607
CHO		13	15		5		251.092	251.092	3397469	21.1	0.105857	O5	6	0.187876	13	6	3397469
CHOS		10	19		5	1	251.096	251.096	2074206	11.9	0.109838	O5S1	1	0.184508	10	1	2074206
CHON		12	15	2	4		251.104	251.104	4862051	31.2	0.199041	N2O4	6	0.176655	12	6	4862051
CHON	N15	13	16	1	4		251.106	251.106	4746084	30.4	0.0632328	N1O4	6	0.174871	13	6	4746084
CHO		10	19		7		251.114	251.114	9122920	60.6	0.261953	O7	1	0.16677	10	1	9122920
CHO		14	19		4		251.129	251.129	2403696	14.2	0.246805	O4	5	0.151531	14	5	2403696
CHON	N15	14	20	1	3		251.142	251.142	2011639	11.5	-0.034729	N1O3	5	0.138526	14	5	2011639
CHONS		10	6	1	5	1	251.997	251.997	1659972	9	0.224526	N1O5S1	8	0.284166	10	8	1659972
CHON		10	6	1	7		252.015	252.015	6132302	40	0.177687	N1O7	8	0.266427	10	8	6132302
CHON		11	10	1	6		252.051	252.051	16840802	114	0.159412	N1O6	7	0.230083	11	7	16840802
CHONS		8	14	1	6	1	252.055	252.055	2347235	13.8	0.084029	N1O6S1	2	0.226715	8	2	2347235
CHON	N15	11	11	2	5		252.064	252.064	6145641	40	0.0376019	N2O5	7	0.217078	11	7	6145641
CHON		12	14	1	5		252.088	252.088	11569269	77.5	0.220478	N1O5	6	0.193738	12	6	11569269
CHON		13	18	1	4		252.124	252.124	1360393	7	0.281528	N1O4	5	0.157393	13	5	1360393
CHO		10	5		8		252.999	252.999	5295714	34.2	0.317708	O8	8	0.283511	10	8	5295714
CHON		9	5	2	7		253.01	253.01	2728808	16.4	0.291608	N2O7	8	0.27229	9	8	2728808
CHOS		8	13		5	2	253.021	253.021	2077422	11.9	0.152477	O5S2	2	0.261537	8	2	2077422
CHO		11	9		7		253.035	253.035	5698678	37	0.259963	O7	7	0.247166	11	7	5698678
CHOS		8	13		7	1	253.039	253.039	3931000	24.7	0.0663136	O7S1	2	0.243799	8	2	3931000
CHON		10	9	2	6		253.047	253.047	13682300	92.1	0.273388	N2O6	7	0.235945	10	7	13682300
CHON	N15	11	10	1	6		253.048	253.048	3699581	23.1	-0.0589686	N1O6	7	0.234161	11	7	3699581
CHO		12	13		6		253.072	253.072	6655626	43.6	0.241749	O6	6	0.210821	12	6	6655626
CHOS		9	17		6	1	253.075	253.075	3270539	20.2	0.166669	O6S1	1	0.207454	9	1	3270539
CHON		11	13	2	5		253.083	253.083	16500367	111.6	0.255173	N2O5	6	0.1996	11	6	16500367
CHON	N15	12	14	1	5		253.085	253.085	14442128	97.4	0.080914	N1O5	6	0.197816	12	6	14442128
CHO		13	17		5		253.108	253.108	4166301	26.4	0.144523	O5	5	0.174476	13	5	4166301
CHON		12	17	2	4		253.119	253.119	5141155	33.1	0.157949	N2O4	5	0.163255	12	5	5141155
CHO		14	21		4		253.145	253.144	3660209	22.9	0.24484	O4	4	0.138131	14	4	3660209
CHONS		10	8	1	5	1	254.013	254.013	2386120	14.1	0.498321	N1O5S1	7	0.270766	10	7	2386120
CHON		10	8	1	7		254.031	254.031	9340050	62.1	0.176278	N1O7	7	0.253028	10	7	9340050
CHON		11	12	1	6		254.067	254.067	17506470	118.6	0.276226	N1O6	6	0.216683	11	6	17506470
CHON	N15	11	13	2	5		254.08	254.08	5985965	38.9	0.116019	N2O5	6	0.203679	11	6	5985965
CHON		8	16	1	8		254.088	254.088	2283185	13.3	-0.00244049	N1O8	1	0.195578	8	1	2283185
CHON		12	16	1	5		254.103	254.103	6130873	39.9	0.258084	N1O5	5	0.180339	12	5	6130873
CHON		13	20	1	4		254.14	254.14	1573197	8.4	0.200598	N1O4	4	0.143994	13	4	1573197
CHOS		10	7		6	1	254.997	254.997	2021791	11.5	0.283062	O6S1	7	0.28785	10	7	2021791
CHOS		7	11		6	2	255	255	4113569	25.8	0.326195	O6S2	2	0.284482	7	2	4113569
CHON		9	7	2	7		255.026	255.026	3927983	24.6	0.250092	N2O7	7	0.25889	9	7	3927983
CHON	N15	10	8	1	7		255.028	255.028	1337456	6.8	0.234006	N1O7	7	0.257106	10	7	1337456
CHOS		11	11		5	1	255.033	255.033	5750451	37.1	0.264985	O5S1	6	0.251505	11	6	5750451
CHOS		8	15		5	2	255.037	255.037	1270005	6.3	0.151272	O5S2	1	0.248138	8	1	1270005
CHON		13	7	2	4		255.041	255.041	2221111	12.8	0.431224	N2O4	11	0.243651	13	11	2221111
CHO		11	11		7		255.051	255.051	7148221	46.7	0.297117	O7	6	0.233766	11	6	7148221
CHON		10	11	2	6		255.062	255.062	13621955	91.1	0.310434	N2O6	6	0.222546	10	6	13621955
CHON	N15	11	12	1	6		255.064	255.064	4977604	31.8	0.176732	N1O6	6	0.220762	11	6	4977604
CHOS		12	15		4	1	255.07	255.07	5448391	35	0.325323	O4S1	5	0.21516	12	5	5448391
CHON		14	11	2	3		255.078	255.077	1628491	8.8	0.295518	N2O3	10	0.207306	14	10	1628491
CHO		12	15		6		255.087	255.087	11181776	74.4	0.239839	O6	5	0.197422	12	5	11181776
CHON		11	15	2	5		255.099	255.099	15610582	104.8	0.292357	N2O5	5	0.186201	11	5	15610582
CHO		13	19		5		255.124	255.124	7442148	48.7	0.182578	O5	4	0.161077	13	4	7442148
CHON		12	19	2	4		255.135	255.135	16929514	113.9	0.195896	N2O4	4	0.149856	12	4	16929514
CHO		14	23		4		255.16	255.16	3641336	22.6	0.39967	O4	3	0.124732	14	3	3641336
CHO		16	31		2		255.233	255.233	5387040	34.6	0.167611	O2	1	0.0520426	16	1	5387040
CHONS		9	6	1	6	1	255.992	255.992	2649021	15.8	0.317119	N1O6S1	7	0.293712	9	7	2649021
CHON		9	6	1	8		256.01	256.01	2872775	17.3	0.271005	N1O8	7	0.275974	9	7	2872775
CHONS		10	10	1	5	1	256.029	256.028	5325521	34.2	0.220991	N1O5S1	6	0.257367	10	6	5325521
CHON		10	10	1	7		256.046	256.046	8521947	56.1	0.292056	N1O7	6	0.239629	10	6	8521947
CHO	C13	11	11		7		256.054	256.054	1255391	6.2	0.392954	O7	6	0.231532	11	6	1255391
CHON	N15	10	11	2	6		256.059	256.059	4748002	30.2	0.328354	N2O6	6	0.226624	10	6	4748002
CHON		14	10	1	4		256.062	256.061	4112355	25.8	0.55057	N1O4	10	0.22439	14	10	4112355
CHONS		11	14	1	4	1	256.065	256.065	2764005	16.6	0.437311	N1O4S1	5	0.221022	11	5	2764005
CHON		18	10	1	1		256.077	256.077	1896428	10.6	-0.909181	N1O1	14	0.20915	18	14	1896428
CHON		11	14	1	6		256.083	256.083	22273262	150.6	0.235002	N1O6	5	0.203284	11	5	22273262
CHO	C13	12	15		6		256.091	256.091	1331699	6.7	0.335888	O6	5	0.195187	12	5	1331699
CHON		15	14	1	3		256.098	256.098	1431351	7.4	0.37634	N1O3	9	0.188045	15	9	1431351
CHON	C13	11	15	2	5		256.102	256.102	1308089	6.6	0.192961	N2O5	5	0.183966	11	5	1308089
CHON		12	18	1	5		256.119	256.119	4934915	31.5	0.334141	N1O5	4	0.166939	12	4	4934915
CHO	C13	13	19		5		256.127	256.127	1741063	9.5	0.0836214	O5	4	0.158842	13	4	1741063
CHOS		9	5		7	1	256.976	256.976	2960855	17.9	0.298782	O7S1	7	0.310795	9	7	2960855
CHOS		6	9		7	2	256.98	256.979	1796185	9.9	0.224842	O7S2	2	0.307428	6	2	1796185
CHONS		8	5	2	6	1	256.987	256.987	1493597	7.8	0.15635	N2O6S1	7	0.299574	8	7	1493597
CHOS		10	9		6	1	257.013	257.012	6378731	41.4	0.397568	O6S1	6	0.27445	10	6	6378731
CHOS		7	13		6	2	257.016	257.016	3677164	22.8	0.401453	O6S2	1	0.271083	7	1	3677164
CHON		12	5	2	5		257.02	257.02	1366831	7	-0.371255	N2O5	11	0.266597	12	11	1366831
CHO		10	9		8		257.03	257.03	5528820	35.5	0.351631	O8	6	0.256712	10	6	5528820
CHON		9	9	2	7		257.042	257.041	1976570	11.1	0.209227	N2O7	6	0.245491	9	6	1976570
CHO		14	9		5		257.046	257.045	1773949	9.8	0.25902	O5	10	0.241473	14	10	1773949
CHOS		11	13		5	1	257.049	257.049	63776512	435.7	0.262907	O5S1	5	0.238106	11	5	63776512
CHON		13	9	2	4		257.057	257.057	7832835	51.4	0.311137	N2O4	10	0.230252	13	10	7832835
CHO		11	13		7		257.067	257.067	11553544	76.9	0.411488	O7	5	0.220367	11	5	11553544
CHON		10	13	2	6		257.078	257.078	15050510	101	0.385797	N2O6	5	0.209146	10	5	15050510
CHON	N15	11	14	1	6		257.08	257.08	1979023	11.2	0.253144	N1O6	5	0.207362	11	5	1979023
CHON		14	13	2	3		257.093	257.093	2264983	13.1	0.215408	N2O3	9	0.193907	14	9	2264983
CHO		12	17		6		257.103	257.103	15592220	104.7	0.315748	O6	4	0.184022	12	4	15592220
CHON		11	17	2	5		257.114	257.114	7692066	50.4	0.328958	N2O5	4	0.172802	11	4	7692066
CHO		13	21		5		257.139	257.139	5052720	32.3	0.258925	O5	3	0.147678	13	3	5052720
CHO		14	25		4		257.176	257.176	2503492	14.8	0.202118	O4	2	0.111333	14	2	2503492
CHONS		8	4	1	7	1	257.971	257.971	2587127	15.3	0.293753	N1O7S1	7	0.316657	8	7	2587127
CHONS		9	8	1	6	1	258.008	258.008	7406859	48.4	0.392158	N1O6S1	6	0.280313	9	6	7406859
CHON		13	8	1	5		258.041	258.041	6434077	41.8	0.370406	N1O5	10	0.247335	13	10	6434077
CHONS		10	12	1	5	1	258.044	258.044	5291551	33.9	0.41303	N1O5S1	5	0.243968	10	5	5291551
CHOS	C13	11	13		5	1	258.052	258.052	5217571	33.4	0.280632	O5S1	5	0.235871	11	5	5217571
CHON	N15	13	9	2	4		258.054	258.054	3494436	21.6	0.290165	N2O4	10	0.23433	13	10	3494436
CHON		17	8	1	2		258.056	258.056	1397797	7.2	-0.884382	N1O2	14	0.232096	17	14	1397797
CHON		10	12	1	7		258.062	258.062	13703464	91.7	0.289775	N1O7	5	0.226229	10	5	13703464
CHO	C13	11	13		7		258.07	258.07	1489581	7.8	0.234889	O7	5	0.218133	11	5	1489581
CHON		14	12	1	4		258.077	258.077	3015217	18.3	0.313782	N1O4	9	0.21099	14	9	3015217
CHON		11	16	1	6		258.098	258.098	11572540	77.1	0.426891	N1O6	4	0.189885	11	4	11572540
CHO	C13	12	17		6		258.106	258.106	1997377	11.3	0.217033	O6	4	0.181788	12	4	1997377
CHON		12	20	1	5		258.135	258.135	7014224	45.7	0.370271	N1O5	3	0.15354	12	3	7014224
CHOS		9	7		7	1	258.992	258.992	2771493	16.5	0.489513	O7S1	6	0.297396	9	6	2771493
CHONS		8	7	2	6	1	259.003	259.003	2595372	15.3	0.116523	N2O6S1	6	0.286175	8	6	2595372
CHOS		10	11		6	1	259.028	259.028	7632185	49.7	0.355868	O6S1	5	0.261051	10	5	7632185
CHO		6	11		11		259.031	259.03	1532411	8	0.749641	O11	1	0.258552	6	1	1532411
CHON		12	7	2	5		259.036	259.036	3742910	23.1	0.635355	N2O5	10	0.253197	12	10	3742910
CHO		10	11		8		259.046	259.046	9722179	63.9	0.310292	O8	5	0.243313	10	5	9722179
CHON		9	11	2	7		259.057	259.057	2365129	13.7	0.323403	N2O7	5	0.232092	9	5	2365129
CHON	N15	10	12	1	7		259.059	259.059	2721098	16.2	0.153162	N1O7	5	0.230308	10	5	2721098
CHOS		11	15		5	1	259.065	259.065	2065229	11.7	0.14506	O5S1	4	0.224706	11	4	2065229
CHON		13	11	2	4		259.072	259.072	7608658	49.5	0.463113	N2O4	9	0.216853	13	9	7608658
CHO		11	15		7		259.082	259.082	12478295	82.8	0.485482	O7	4	0.206968	11	4	12478295
CHON		10	15	2	6		259.094	259.093	5966685	38.3	0.305604	N2O6	4	0.195747	10	4	5966685
CHON		14	15	2	3		259.109	259.109	2250470	12.9	0.445295	N2O3	8	0.180508	14	8	2250470
CHO		12	19		6		259.119	259.119	9004395	59	0.313292	O6	3	0.170623	12	3	9004395
CHON		11	19	2	5		259.13	259.13	1397105	7.1	0.596534	N2O5	3	0.159402	11	3	1397105
CHO		13	23		5		259.155	259.155	2837375	16.9	0.372672	O5	2	0.134278	13	2	2837375
CHONS		8	6	1	7	1	259.987	259.987	2327239	13.5	0.329939	N1O7S1	6	0.303258	8	6	2327239
CHON		12	6	1	6		260.02	260.02	3105881	18.8	0.385278	N1O6	10	0.270281	12	10	3105881
CHONS		9	10	1	6	1	260.023	260.023	5000795	31.7	0.35066	N1O6S1	5	0.266913	9	5	5000795
CHON		9	10	1	8		260.041	260.041	2033380	11.5	0.766724	N1O8	5	0.249175	9	5	2033380
CHON		13	10	1	5		260.056	260.056	5440877	34.7	0.213722	N1O5	9	0.233936	13	9	5440877
CHONS		10	14	1	5	1	260.06	260.06	4081518	25.4	0.409828	N1O5S1	4	0.230569	10	4	4081518
CHON		10	14	1	7		260.078	260.077	17455480	116.7	0.47978	N1O7	4	0.21283	10	4	17455480
CHO	C13	11	15		7		260.086	260.086	1401405	7.1	0.617557	O7	4	0.204733	11	4	1401405
CHON		14	14	1	4		260.093	260.093	3356545	20.5	0.388246	N1O4	8	0.197591	14	8	3356545
CHON		11	18	1	6		260.114	260.114	7648140	49.8	0.346694	N1O6	3	0.176485	11	3	7648140
CHON		7	5	2	9		261	261	1269394	6.2	0.394559	N2O9	6	0.291382	7	6	1269394
CHOS		9	9		7	1	261.007	261.007	1420662	7.3	0.409107	O7S1	5	0.283996	9	5	1420662
CHON		11	5	2	6		261.015	261.015	3300474	20.1	0.571537	N2O6	10	0.276143	11	10	3300474
CHONS		8	9	2	6	1	261.019	261.019	1257212	6.2	0.115624	N2O6S1	5	0.272776	8	5	1257212
CHO		13	9		6		261.04	261.04	2290824	13.2	0.579144	O6	9	0.251019	13	9	2290824
CHOS		10	13		6	1	261.044	261.044	4292490	26.9	0.429736	O6S1	4	0.247652	10	4	4292490
CHON		12	9	2	5		261.052	261.052	6509966	42	0.323997	N2O5	9	0.239798	12	9	6509966
CHOS	O18	7	15		8	1	261.054	261.053	5716623	36.6	0.489478	O8S1	0	0.237937	7	0	5716623
CHO		10	13		8		261.062	261.062	8942483	58.6	0.346201	O8	4	0.229913	10	4	8942483
CHO		14	13		5		261.077	261.077	1365852	6.9	0.0252029	O5	8	0.214674	14	8	1365852
CHON		13	13	2	4		261.088	261.088	6226850	40.1	0.382936	N2O4	8	0.203453	13	8	6226850
CHO		11	17		7		261.098	261.098	4671911	29.5	0.634934	O7	3	0.193569	11	3	4671911
CHON		10	17	2	6		261.109	261.109	1329197	6.6	0.418139	N2O6	3	0.182348	10	3	1329197
CHOS		12	21		4	1	261.117	261.116	1254961	6.1	0.700759	O4S1	2	0.174962	12	2	1254961
CHONS		12	8	1	4	1	262.018	262.018	1502559	7.8	0.503706	N1O4S1	9	0.27462	12	9	1502559
CHONS		5	12	1	9	1	262.024	262.024	1464354	7.6	0.858624	N1O9S1	0	0.268753	5	0	1464354
CHON		12	8	1	6		262.036	262.036	3615913	22.2	0.305988	N1O6	9	0.256881	12	9	3615913
CHONS		9	12	1	6	1	262.039	262.039	2162987	12.3	0.500612	N1O6S1	4	0.253514	9	4	2162987
CHON		9	12	1	8		262.057	262.057	2245685	12.9	0.531869	N1O8	4	0.235776	9	4	2245685
CHON		13	12	1	5		262.072	262.072	9301437	61.1	0.326551	N1O5	8	0.220536	13	8	9301437
CHONS		10	16	1	5	1	262.075	262.075	2885567	17.3	0.101421	N1O5S1	3	0.217169	10	3	2885567
CHON		10	16	1	7		262.093	262.093	3256265	19.8	0.0945461	N1O7	3	0.199431	10	3	3256265
CHON		14	16	1	4		262.108	262.108	1814353	9.9	0.499716	N1O4	7	0.184192	14	7	1814353
CHON		11	20	1	6		262.13	262.13	1281308	6.3	0.115134	N1O6	2	0.163086	11	2	1281308
CHON		12	24	1	5		262.166	262.166	1354736	6.8	0.173859	N1O5	1	0.126741	12	1	1354736
CHOS		8	7		6	2	262.969	262.969	1362472	6.8	0.164202	O6S2	5	0.32468	8	5	1362472
CHOS		9	11		5	2	263.005	263.005	2220732	12.6	0.0326225	O5S2	4	0.288336	9	4	2220732
CHO		12	7		7		263.02	263.02	1585348	8.3	0.288115	O7	9	0.273964	12	9	1585348
CHOS		9	11		7	1	263.023	263.023	1605062	8.5	0.215874	O7S1	4	0.270597	9	4	1605062
CHON		11	7	2	6		263.031	263.031	3832778	23.6	0.339047	N2O6	9	0.262744	11	9	3832778
CHO		13	11		6		263.056	263.056	3353560	20.3	0.270588	O6	8	0.23762	13	8	3353560
CHOS		10	15		6	1	263.059	263.059	4987354	31.4	0.236372	O6S1	3	0.234252	10	3	4987354
CHON		12	11	2	5		263.067	263.067	9029598	58.8	0.245488	N2O5	8	0.226399	12	8	9029598
CHO		10	15		8		263.077	263.077	1972195	11	0.381561	O8	3	0.216514	10	3	1972195
CHO		14	15		5		263.092	263.092	2241004	12.8	0.519133	O5	7	0.201275	14	7	2241004
CHOS		11	19		5	1	263.096	263.096	2143597	12.1	0.370891	O5S1	2	0.197908	11	2	2143597
CHON		13	15	2	4		263.104	263.104	2751218	16.2	0.227971	N2O4	7	0.190054	13	7	2751218
CHO		11	19		7		263.114	263.114	3332343	20.2	0.326018	O7	2	0.180169	11	2	3332343
CHO		12	23		6		263.15	263.15	1527819	7.9	0.080486	O6	1	0.143824	12	1	1527819
CHONS		11	6	1	5	1	263.997	263.997	1743963	9.4	0.0628033	N1O5S1	9	0.297565	11	9	1743963
CHON		11	6	1	7		264.015	264.015	2002276	11.2	0.737761	N1O7	9	0.279827	11	9	2002276
CHON		12	10	1	6		264.051	264.051	7935480	51.4	0.114296	N1O6	8	0.243482	12	8	7935480
CHONS		9	14	1	6	1	264.055	264.055	2331130	13.4	0.0802103	N1O6S1	3	0.240115	9	3	2331130
CHON	N15	12	11	2	5		264.064	264.064	7547904	48.8	0.111632	N2O5	8	0.230477	12	8	7547904
CHON		9	14	1	8		264.072	264.072	1917828	10.6	0.641414	N1O8	3	0.222376	9	3	1917828
CHON		13	14	1	5		264.088	264.088	7800332	50.5	0.286192	N1O5	7	0.207137	13	7	7800332
CHON		10	18	1	7		264.109	264.109	2775064	16.4	0.131688	N1O7	2	0.186032	10	2	2775064
CHON		14	18	1	4		264.124	264.124	7637536	49.4	0.420181	N1O4	6	0.170792	14	6	7637536
CHON		12	26	1	5		264.182	264.182	2687615	15.8	0.55106	N1O5	0	0.113342	12	0	2687615
CHO		11	5		8		264.999	264.999	2703102	15.9	0.152378	O8	9	0.29691	11	9	2703102
CHON		10	5	2	7		265.01	265.01	1389700	7	0.618014	N2O7	9	0.285689	10	9	1389700
CHOS		9	13		5	2	265.021	265.021	1489962	7.7	0.598367	O5S2	3	0.274936	9	3	1489962
CHO		12	9		7		265.035	265.035	4659986	29.2	0.135	O7	8	0.260565	12	8	4659986
CHOS		9	13		7	1	265.039	265.038	2353172	13.5	0.968839	O7S1	3	0.257198	9	3	2353172
CHON		11	9	2	6		265.047	265.047	9693208	63.3	0.0723643	N2O6	8	0.249344	11	8	9693208
CHON	N15	12	10	1	6		265.048	265.048	7476249	48.3	-0.0562988	N1O6	8	0.24756	12	8	7476249
CHO		16	9		4		265.051	265.051	2483994	14.4	0.158384	O4	12	0.245326	16	12	2483994
CHOS		10	17		4	2	265.057	265.057	1650718	8.8	0.128198	O4S2	2	0.238591	10	2	1650718
CHO		13	13		6		265.072	265.072	4747046	29.8	0.306256	O6	7	0.22422	13	7	4747046
CHOS		10	17		6	1	265.075	265.075	4631848	29	0.196849	O6S1	2	0.220853	10	2	4631848
CHON		12	13	2	5		265.083	265.083	11259948	73.9	0.243621	N2O5	7	0.212999	12	7	11259948
CHO		10	17		8		265.093	265.093	4428337	27.6	0.303214	O8	2	0.203115	10	2	4428337
CHO		14	17		5		265.108	265.108	3209530	19.3	0.175702	O5	6	0.187876	14	6	3209530
CHOS		11	21		5	1	265.112	265.111	2342716	13.5	0.217191	O5S1	1	0.184508	11	1	2342716
CHON		13	17	2	4		265.119	265.119	2393152	13.8	0.113081	N2O4	6	0.176655	13	6	2393152
CHO		15	21		4		265.145	265.144	2507342	14.6	0.271474	O4	5	0.151531	15	5	2507342
CHOS		12	25		4	1	265.148	265.148	15927375	105.6	0.162098	O4S1	0	0.148164	12	0	15927375
CHON		14	21	2	3		265.156	265.156	2060372	11.5	0.171144	N2O3	5	0.14031	14	5	2060372
CHONS		10	4	1	6	1	265.976	265.976	1543315	8	-0.0331612	N1O6S1	9	0.320511	10	9	1543315
CHONS		11	8	1	5	1	266.013	266.013	2432167	14.1	0.175104	N1O5S1	8	0.284166	11	8	2432167
CHON		11	8	1	7		266.031	266.031	6960689	44.8	0.281095	N1O7	8	0.266427	11	8	6960689
CHON	N15	11	9	2	6		266.044	266.044	2189496	12.4	-0.0222591	N2O6	8	0.253423	11	8	2189496
CHONS		12	12	1	4	1	266.049	266.049	2807355	16.6	0.195377	N1O4S1	7	0.247821	12	7	2807355
CHON		8	12	1	9		266.052	266.052	1361340	6.8	-0.360908	N1O9	3	0.245322	8	3	1361340
CHON		12	12	1	6		266.067	266.067	16461381	109.2	0.151014	N1O6	7	0.230083	12	7	16461381
CHONS		9	16	1	6	1	266.07	266.07	2402503	13.9	0.229939	N1O6S1	2	0.226715	9	2	2402503
CHON	N15	12	13	2	5		266.08	266.08	8588364	55.8	0.185952	N2O5	7	0.217078	12	7	8588364
CHON		9	16	1	8		266.088	266.088	1436176	7.3	0.0728326	N1O8	2	0.208977	9	2	1436176
CHON		13	16	1	5		266.103	266.103	6818905	43.8	0.284025	N1O5	6	0.193738	13	6	6818905
CHON		10	20	1	7		266.125	266.125	1923940	10.6	0.0555375	N1O7	1	0.172632	10	1	1923940
CHON		14	20	1	4		266.14	266.14	1671276	8.9	0.0788304	N1O4	5	0.157393	14	5	1671276
CHONS		9	3	2	6	1	266.972	266.972	1335153	6.6	0.0755882	N2O6S1	9	0.326373	9	9	1335153
CHOS		8	11		6	2	267	267	1990081	11	0.161722	O6S2	3	0.297882	8	3	1990081
CHO		11	7		8		267.015	267.015	4194377	25.8	0.188678	O8	8	0.283511	11	8	4194377
CHON		10	7	2	7		267.026	267.026	5265999	33.1	0.201403	N2O7	8	0.27229	10	8	5265999
CHO		19	7		2		267.045	267.045	2696281	15.7	-0.963208	O2	16	0.253032	19	16	2696281
CHO		12	11		7		267.051	267.051	5481052	34.5	0.24632	O7	7	0.247166	12	7	5481052
CHOS		9	15		7	1	267.054	267.054	5981278	37.9	0.17517	O7S1	2	0.243799	9	2	5981278
CHON		11	11	2	6		267.062	267.062	15899746	104.7	0.184151	N2O6	7	0.235945	11	7	15899746
CHON	N15	12	12	1	6		267.064	267.064	6052452	38.4	0.0190145	N1O6	7	0.234161	12	7	6052452
CHON		15	11	2	3		267.078	267.077	1348651	6.7	0.0950282	N2O3	11	0.220706	15	11	1348651
CHO		13	15		6		267.087	267.087	4909168	30.7	0.191622	O6	6	0.210821	13	6	4909168
CHON		12	15	2	5		267.099	267.099	12272758	80.3	0.166904	N2O5	6	0.1996	12	6	12272758
CHO		14	19		5		267.124	267.124	3639428	22.1	0.0995041	O5	5	0.174476	14	5	3639428
CHON		13	19	2	4		267.135	267.135	2950794	17.5	0.037359	N2O4	5	0.163255	13	5	2950794
CHO		15	23		4		267.16	267.16	2047384	11.4	0.231995	O4	4	0.138131	15	4	2047384
CHONS		10	6	1	6	1	267.992	267.992	1639899	8.6	0.302919	N1O6S1	8	0.307111	10	8	1639899
CHON		10	6	1	8		268.01	268.01	1677797	8.9	0.146935	N1O8	8	0.289373	10	8	1677797
CHONS		11	10	1	5	1	268.029	268.029	1801967	9.7	-0.0127602	N1O5S1	7	0.270766	11	7	1801967
CHON		11	10	1	7		268.046	268.046	12068473	78.9	0.129753	N1O7	7	0.253028	11	7	12068473
CHON	N15	11	11	2	6		268.059	268.059	2364928	13.5	0.0898238	N2O6	7	0.240023	11	7	2364928
CHON		12	14	1	6		268.083	268.083	10486412	68.2	0.187181	N1O6	6	0.216683	12	6	10486412
CHON	N15	12	15	2	5		268.096	268.096	5750932	36.3	-0.00194669	N2O5	6	0.203679	12	6	5750932
CHON		9	18	1	8		268.104	268.104	2766744	16.2	-0.11421	N1O8	1	0.195578	9	1	2766744
CHON		13	18	1	5		268.119	268.119	3153312	18.8	0.132702	N1O5	5	0.180339	13	5	3153312
CHOS		11	9		6	1	269.013	269.013	1732996	9.2	-0.103416	O6S1	7	0.28785	11	7	1732996
CHOS		8	13		6	2	269.016	269.016	1749254	9.4	0.0861655	O6S2	2	0.284482	8	2	1749254
CHO		11	9		8		269.03	269.03	3067022	18.2	0.150094	O8	7	0.270111	11	7	3067022
CHON		10	9	2	7		269.042	269.041	6922388	44.2	0.237063	N2O7	7	0.25889	10	7	6922388
CHON	N15	11	10	1	7		269.043	269.043	2867093	16.9	-0.18704	N1O7	7	0.257106	11	7	2867093
CHOS		12	13		5	1	269.049	269.049	7225496	46.3	0.0653409	O5S1	6	0.251505	12	6	7225496
CHON		14	9	2	4		269.057	269.057	1498396	7.7	0.074259	N2O4	11	0.243651	14	11	1498396
CHO		12	13		7		269.067	269.067	6627490	42.2	0.170143	O7	6	0.233766	12	6	6627490
CHON		11	13	2	6		269.078	269.078	15419559	101.5	0.219936	N2O6	6	0.222546	11	6	15419559
CHON	N15	12	14	1	6		269.08	269.08	3499689	21.2	0.130363	N1O6	6	0.220762	12	6	3499689
CHOS		13	17		4	1	269.085	269.085	3297452	19.8	0.122563	O4S1	5	0.21516	13	5	3297452
CHO		13	17		6		269.103	269.103	9292981	60.2	0.115866	O6	5	0.197422	13	5	9292981
CHON		12	17	2	5		269.114	269.114	7212219	46.2	0.239972	N2O5	5	0.186201	12	5	7212219
CHO		14	21		5		269.139	269.139	7148745	45.7	0.210225	O5	4	0.161077	14	4	7148745
CHO		15	25		4		269.176	269.176	1810012	9.8	0.41601	O4	3	0.124732	15	3	1810012
CHONS		10	8	1	6	1	270.008	270.008	3485086	21.1	0.152514	N1O6S1	7	0.293712	10	7	3485086
CHON		10	8	1	8		270.026	270.025	3459239	20.9	0.293972	N1O8	7	0.275974	10	7	3459239
CHON		14	8	1	5		270.041	270.041	2078895	11.6	0.131757	N1O5	11	0.260734	14	11	2078895
CHONS		11	12	1	5	1	270.044	270.044	3542449	21.4	0.061397	N1O5S1	6	0.257367	11	6	3542449
CHON		11	12	1	7		270.062	270.062	13033147	85.4	0.239871	N1O7	6	0.239629	11	6	13033147
CHON	N15	11	13	2	6		270.075	270.075	5296322	33.3	0.163207	N2O6	6	0.226624	11	6	5296322
CHON		15	12	1	4		270.077	270.077	2147523	12	0.0406547	N1O4	10	0.22439	15	10	2147523
CHONS		12	16	1	4	1	270.081	270.081	1924293	10.5	-0.140773	N1O4S1	5	0.221022	12	5	1924293
CHON		19	12	1	1		270.092	270.093	1380619	6.9	-0.713904	N1O1	14	0.20915	19	14	1380619
CHON		12	16	1	6		270.098	270.098	17781454	117.4	0.14876	N1O6	5	0.203284	12	5	17781454
CHO	C13	13	17		6		270.106	270.106	1415251	7.1	0.318459	O6	5	0.195187	13	5	1415251
CHON		13	20	1	5		270.135	270.135	2351586	13.4	0.279786	N1O5	4	0.166939	13	4	2351586
CHOS		10	7		7	1	270.992	270.992	4545199	28	0.246428	O7S1	7	0.310795	10	7	4545199
CHOS		7	11		7	2	270.995	270.995	7699121	49.1	0.139412	O7S2	2	0.307428	7	2	7699121
CHONS		9	7	2	6	1	271.003	271.003	2546357	14.6	0.185164	N2O6S1	7	0.299574	9	7	2546357
CHOS		11	11		6	1	271.028	271.028	4832963	29.9	0.266319	O6S1	6	0.27445	11	6	4832963
CHOS		8	15		6	2	271.032	271.031	2554180	14.7	0.380693	O6S2	1	0.271083	8	1	2554180
CHON		13	7	2	5		271.036	271.036	1787847	9.5	0.0906887	N2O5	11	0.266597	13	11	1787847
CHO		11	11		8		271.046	271.046	7903948	50.5	0.148978	O8	6	0.256712	11	6	7903948
CHON		10	11	2	7		271.057	271.057	5870802	36.9	0.0877302	N2O7	6	0.245491	10	6	5870802
CHON	N15	11	12	1	7		271.059	271.059	3698899	22.3	-0.0380799	N1O7	6	0.243707	11	6	3698899
CHOS		12	15		5	1	271.065	271.065	72484056	482.8	0.17553	O5S1	5	0.238106	12	5	72484056
CHON		14	11	2	4		271.072	271.072	3489242	20.9	0.184378	N2O4	10	0.230252	14	10	3489242
CHO		12	15		7		271.082	271.082	10746079	69.5	0.242657	O7	5	0.220367	12	5	10746079
CHOS		9	19		7	1	271.086	271.085	1337185	6.5	0.984116	O7S1	0	0.217	9	0	1337185
CHON		11	15	2	6		271.094	271.094	17507558	114.8	0.181413	N2O6	5	0.209146	11	5	17507558
CHON	N15	12	16	1	6		271.095	271.095	2375655	13.5	-0.0181556	N1O6	5	0.207362	12	5	2375655
CHO		13	19		6		271.119	271.119	10166515	65.6	0.151889	O6	4	0.184022	13	4	10166515
CHON		12	19	2	5		271.13	271.13	5334777	33.3	0.201305	N2O5	4	0.172802	12	4	5334777
CHO		14	23		5		271.155	271.155	5245703	32.7	0.3193	O5	3	0.147678	14	3	5245703
CHO		15	27		4		271.191	271.191	2254874	12.7	0.191672	O4	2	0.111333	15	2	2254874
CHO		16	31		3		271.228	271.228	1655086	8.7	0.359034	O3	1	0.0749881	16	1	1655086
CHONS		9	6	1	7	1	271.987	271.987	2250180	12.6	0.388915	N1O7S1	7	0.316657	9	7	2250180
CHONS		10	10	1	6	1	272.023	272.023	5826264	36.6	0.188145	N1O6S1	6	0.280313	10	6	5826264
CHON		10	10	1	8		272.041	272.041	5677281	35.6	0.365312	N1O8	6	0.262574	10	6	5677281
CHON		14	10	1	5		272.056	272.056	3927785	23.9	0.130781	N1O5	10	0.247335	14	10	3927785
CHONS		11	14	1	5	1	272.06	272.06	4542699	28	0.244725	N1O5S1	5	0.243968	11	5	4542699
CHON		11	14	1	7		272.078	272.078	20596468	135.4	0.201339	N1O7	5	0.226229	11	5	20596468
CHONS		8	18	1	7	1	272.081	272.081	1762934	9.4	0.86658	N1O7S1	0	0.222862	8	0	1762934
CHO	C13	12	15		7		272.086	272.086	2439161	13.9	0.369802	O7	5	0.218133	12	5	2439161
CHON		15	14	1	4		272.093	272.093	2024061	11.1	0.407875	N1O4	9	0.21099	15	9	2024061
CHON		12	18	1	6		272.114	272.114	8564488	54.9	0.184408	N1O6	4	0.189885	12	4	8564488
CHO	C13	13	19		6		272.122	272.122	1384460	6.8	0.169107	O6	4	0.181788	13	4	1384460
CHON		13	22	1	5		272.15	272.15	5638940	35.3	0.277714	N1O5	3	0.15354	13	3	5638940
CHOS		10	9		7	1	273.007	273.007	3988965	24.3	0.134721	O7S1	6	0.297396	10	6	3988965
CHONS		9	9	2	6	1	273.019	273.019	4105707	25.1	0.330307	N2O6S1	6	0.286175	9	6	4105707
CHOS		7	13		9	1	273.029	273.028	14166256	92.4	0.974183	O9S1	1	0.27629	7	1	14166256
CHO		14	9		6		273.04	273.04	1779830	9.5	-0.0323033	O6	10	0.264418	14	10	1779830
CHOS		11	13		6	1	273.044	273.044	7110392	45.2	0.15448	O6S1	5	0.261051	11	5	7110392
CHON		13	9	2	5		273.052	273.052	7070972	44.9	0.163265	N2O5	10	0.253197	13	10	7070972
CHO		11	13		8		273.062	273.062	15506689	101.4	0.257744	O8	5	0.243313	11	5	15506689
CHON		10	13	2	7		273.073	273.073	4076551	24.9	0.380045	N2O7	5	0.232092	10	5	4076551
CHON		14	13	2	4		273.088	273.088	5234960	32.6	0.256254	N2O4	9	0.216853	14	9	5234960
CHO		12	17		7		273.098	273.098	12908821	84	0.204249	O7	4	0.206968	12	4	12908821
CHON		11	17	2	6		273.109	273.109	8938779	57.4	0.180074	N2O6	4	0.195747	11	4	8938779
CHON	N15	12	18	1	6		273.111	273.111	5740316	36	-0.0180216	N1O6	4	0.193963	12	4	5740316
CHO		13	21		6		273.134	273.134	5469992	34.2	0.260604	O6	3	0.170623	13	3	5469992
CHON		12	21	2	5		273.146	273.146	1443630	7.2	0.0167672	N2O5	3	0.159402	12	3	1443630
CHO		14	25		5		273.171	273.171	3436859	20.6	0.170516	O5	2	0.134278	14	2	3436859
CHONS		9	8	1	7	1	274.003	274.003	3998965	24.3	0.386054	N1O7S1	6	0.303258	9	6	3998965
CHOS	C13	7	13		9	1	274.032	274.032	2097924	11.6	0.915286	O9S1	1	0.274056	7	1	2097924
CHON		13	8	1	6		274.036	274.036	7314695	46.5	0.256098	N1O6	10	0.270281	13	10	7314695
CHONS		10	12	1	6	1	274.039	274.039	7680264	49	0.186761	N1O6S1	5	0.266913	10	5	7680264
CHON		10	12	1	8		274.057	274.057	5459218	34.1	0.289648	N1O8	5	0.249175	10	5	5459218
CHO	C13	11	13		8		274.065	274.065	1575958	8.1	0.383915	O8	5	0.241078	11	5	1575958
CHON		14	12	1	5		274.072	274.072	5112602	31.8	0.312253	N1O5	9	0.233936	14	9	5112602
CHONS		11	16	1	5	1	274.075	274.075	2858779	16.7	0.279412	N1O5S1	4	0.230569	11	4	2858779
CHON		11	16	1	7		274.093	274.093	33741604	223.4	0.199859	N1O7	4	0.21283	11	4	33741604
CHO	C13	12	17		7		274.101	274.101	2032937	11.2	0.403565	O7	4	0.204733	12	4	2032937
CHON		15	16	1	4		274.108	274.108	2354733	13.3	0.185984	N1O4	8	0.197591	15	8	2354733
CHON		12	20	1	6		274.13	274.13	5632824	35.3	0.292489	N1O6	3	0.176485	12	3	5632824
CHOS		5	7		11	1	274.971	274.972	3682549	22.1	-0.563041	O11S1	2	0.33558	5	2	3682549
CHOS		6	11		10	1	275.008	275.008	1665160	8.7	0.874811	O10S1	1	0.299236	6	1	1665160
CHOS		10	11		7	1	275.023	275.023	2786832	16.1	0.388258	O7S1	5	0.283996	10	5	2786832
CHO		6	11		12		275.026	275.025	4839185	29.8	0.90457	O12	1	0.281497	6	1	4839185
CHON		12	7	2	6		275.031	275.031	4658964	28.6	0.0333777	N2O6	10	0.276143	12	10	4658964
CHONS		9	11	2	6	1	275.034	275.034	1779734	9.4	0.109731	N2O6S1	5	0.272776	9	5	1779734
CHO		10	11		9		275.041	275.041	3445529	20.5	0.199897	O9	5	0.266258	10	5	3445529
CHON		9	11	2	8		275.052	275.052	1432479	7.1	-0.00589016	N2O8	5	0.255037	9	5	1432479
CHO		14	11		6		275.056	275.056	2396065	13.5	0.476921	O6	9	0.251019	14	9	2396065
CHOS		11	15		6	1	275.059	275.059	3040291	17.8	0.335127	O6S1	4	0.247652	11	4	3040291
CHON		13	11	2	5		275.067	275.067	9152807	58.4	0.271133	N2O5	9	0.239798	13	9	9152807
CHO		11	15		8		275.077	275.077	11997484	77.3	0.183148	O8	4	0.229913	11	4	11997484
CHON		10	15	2	7		275.088	275.088	3246642	19.2	0.122796	N2O7	4	0.218692	10	4	3246642
CHON		14	15	2	4		275.104	275.104	4296762	26.1	0.363426	N2O4	8	0.203453	14	8	4296762
CHO		19	15		2		275.108	275.108	2274365	12.7	-0.753232	O2	12	0.199435	19	12	2274365
CHO		12	19		7		275.114	275.114	5164864	31.9	0.348147	O7	3	0.193569	12	3	5164864
CHON		11	19	2	6		275.125	275.125	1530949	7.8	0.396838	N2O6	3	0.182348	11	3	1530949
CHO		13	23		6		275.15	275.15	1990483	10.8	0.149663	O6	2	0.157224	13	2	1990483
CHOS		14	27		3	1	275.169	275.169	2400348	13.5	0.21216	O3S1	1	0.138617	14	1	2400348
CHON		12	6	1	7		276.015	276.015	3221529	19	0.198467	N1O7	10	0.293226	12	10	3221529
CHONS		9	10	1	7	1	276.018	276.018	2806810	16.2	0.0933992	N1O7S1	5	0.289859	9	5	2806810
CHONS		6	14	1	9	1	276.039	276.039	1575973	8.1	0.959935	N1O9S1	0	0.268753	6	0	1575973
CHON		13	10	1	6		276.051	276.051	4654636	28.5	0.507804	N1O6	9	0.256881	13	9	4654636
CHONS		10	14	1	6	1	276.055	276.055	2497069	14.2	0.221622	N1O6S1	4	0.253514	10	4	2497069
CHON	N15	13	11	2	5		276.064	276.064	7561011	47.8	0.251674	N2O5	9	0.243876	13	9	7561011
CHON		10	14	1	8		276.072	276.072	5777207	36	0.215088	N1O8	4	0.235776	10	4	5777207
CHO	C13	11	15		8		276.081	276.08	1628987	8.4	0.381112	O8	4	0.227679	11	4	1628987
CHON		14	14	1	5		276.088	276.088	8581951	54.6	0.201312	N1O5	8	0.220536	14	8	8581951
CHONS		11	18	1	5	1	276.091	276.091	1633344	8.4	0.639571	N1O5S1	3	0.217169	11	3	1633344
CHON		11	18	1	7		276.109	276.109	18644810	121.5	0.270835	N1O7	3	0.199431	11	3	18644810
CHON		15	18	1	4		276.124	276.124	1408594	6.9	0.365705	N1O4	7	0.184192	15	7	1408594
CHOS		9	9		6	2	276.985	276.984	1329299	6.4	0.877955	O6S2	5	0.32468	9	5	1329299
CHON		11	5	2	7		277.01	277.01	3022624	17.7	0.338543	N2O7	10	0.299088	11	10	3022624
CHO		13	9		7		277.035	277.035	2631341	15.1	0.273539	O7	9	0.273964	13	9	2631341
CHOS		10	13		7	1	277.039	277.039	3362095	19.9	0.132761	O7S1	4	0.270597	10	4	3362095
CHO		6	13		12		277.041	277.041	2066736	11.3	0.681414	O12	0	0.268098	6	0	2066736
CHON		12	9	2	6		277.047	277.047	6641459	41.7	0.249705	N2O6	9	0.262744	12	9	6641459
CHO		14	13		6		277.072	277.072	3479104	20.7	0.437359	O6	8	0.23762	14	8	3479104
CHOS		11	17		6	1	277.075	277.075	4758850	29.2	0.332689	O6S1	3	0.234252	11	3	4758850
CHON		13	13	2	5		277.083	277.083	9689414	62	0.341341	N2O5	8	0.226399	13	8	9689414
CHO		11	17		8		277.093	277.093	3515211	20.9	0.181816	O8	3	0.216514	11	3	3515211
CHO		15	17		5		277.108	277.108	2273107	12.7	0.0959189	O5	7	0.201275	15	7	2273107
CHON		14	17	2	4		277.119	277.119	2297945	12.9	0.288612	N2O4	7	0.190054	14	7	2297945
CHO		12	21		7		277.129	277.129	3817822	23	0.417783	O7	2	0.180169	12	2	3817822
CHO		16	21		4		277.145	277.144	5388134	33.4	0.404049	O4	6	0.16493	16	6	5388134
CHONS		12	8	1	5	1	278.013	278.013	1273512	6	0.167546	N1O5S1	9	0.297565	12	9	1273512
CHON		12	8	1	7		278.031	278.031	5027121	31	0.376865	N1O7	9	0.279827	12	9	5027121
CHONS		9	12	1	7	1	278.034	278.034	4244531	25.8	0.308523	N1O7S1	4	0.276459	9	4	4244531
CHONS		13	12	1	4	1	278.049	278.049	1815867	9.6	0.294839	N1O4S1	8	0.26122	13	8	1815867
CHON		9	12	1	9		278.052	278.052	1634492	8.4	0.337994	N1O9	4	0.258721	9	4	1634492
CHON		13	12	1	6		278.067	278.067	10082116	64.6	0.216422	N1O6	8	0.243482	13	8	10082116
CHONS		10	16	1	6	1	278.07	278.07	2961734	17.3	0.11213	N1O6S1	3	0.240115	10	3	2961734
CHON	N15	13	13	2	5		278.08	278.08	7908683	50.1	0.177928	N2O5	8	0.230477	13	8	7908683
CHON		10	16	1	8		278.088	278.088	2110031	11.6	0.393328	N1O8	3	0.222376	10	3	2110031
CHON		14	16	1	5		278.103	278.103	6530903	41	0.379643	N1O5	7	0.207137	14	7	6530903
CHON		11	20	1	7		278.125	278.124	1560161	7.9	0.484603	N1O7	2	0.186032	11	2	1560161
CHON		15	20	1	4		278.14	278.14	2234473	12.4	0.291148	N1O4	6	0.170792	15	6	2234473
CHON		13	28	1	5		278.197	278.197	7264647	45.9	0.16384	N1O5	0	0.113342	13	0	7264647
CHONS		7	7	2	8	1	278.993	278.993	1363424	6.6	0.714642	N2O8S1	5	0.318667	7	5	1363424
CHO		12	7		8		279.015	279.015	3455276	20.5	0.252244	O8	9	0.29691	12	9	3455276
CHOS		9	11		8	1	279.018	279.018	1289773	6.1	0.435025	O8S1	4	0.293543	9	4	1289773
CHO		5	11		13		279.021	279.02	1357295	6.6	0.979784	O13	0	0.291043	5	0	1357295
CHON		11	7	2	7		279.026	279.026	4564274	27.9	0.300259	N2O7	9	0.285689	11	9	4564274
CHOS		10	15		5	2	279.037	279.037	2706487	15.6	0.0665859	O5S2	3	0.274936	10	3	2706487
CHO		13	11		7		279.051	279.051	7035198	44.3	0.343234	O7	8	0.260565	13	8	7035198
CHOS		10	15		7	1	279.054	279.054	3946816	23.8	0.346814	O7S1	3	0.257198	10	3	3946816
CHON		19	7	2	1		279.056	279.057	2818241	16.3	-0.73039	N2O1	17	0.255211	19	17	2818241
CHON		12	11	2	6		279.062	279.062	10010948	64.1	0.391239	N2O6	8	0.249344	12	8	10010948
CHON	N15	13	12	1	6		279.064	279.064	9143109	58.3	0.125699	N1O6	8	0.24756	13	8	9143109
CHON		9	15	2	8		279.083	279.083	1573711	8	-0.0774682	N2O8	3	0.228239	9	3	1573711
CHO		14	15		6		279.087	279.087	4298577	26.1	0.255045	O6	7	0.22422	14	7	4298577
CHOS		11	19		6	1	279.091	279.091	4355155	26.5	0.258625	O6S1	2	0.220853	11	2	4355155
CHON		13	15	2	5		279.099	279.099	10785111	69.3	0.195558	N2O5	7	0.212999	13	7	10785111
CHO		11	19		8		279.109	279.108	3700828	22.2	0.25216	O8	2	0.203115	11	2	3700828
CHO		15	19		5		279.124	279.124	3768932	22.6	0.346011	O5	6	0.187876	15	6	3768932
CHON		14	19	2	4		279.135	279.135	2303081	12.9	0.214878	N2O4	6	0.176655	14	6	2303081
CHO		16	23		4		279.16	279.16	1834742	9.8	0.150379	O4	5	0.151531	16	5	1834742
CHOS		13	27		4	1	279.164	279.163	1686136	8.8	0.189781	O4S1	0	0.148164	13	0	1686136
CHONS		11	6	1	6	1	279.992	279.992	1393887	6.8	0.71852	N1O6S1	9	0.320511	11	9	1393887
CHON		11	6	1	8		280.01	280.01	1591336	8.1	0.354916	N1O8	9	0.302772	11	9	1591336
CHONS		12	10	1	5	1	280.029	280.028	1623218	8.3	0.16634	N1O5S1	8	0.284166	12	8	1623218
CHON		12	10	1	7		280.046	280.046	9477947	60.1	0.267027	N1O7	8	0.266427	12	8	9477947
CHONS		9	14	1	7	1	280.05	280.05	1784380	9.4	0.234887	N1O7S1	3	0.26306	9	3	1784380
CHON	N15	12	11	2	6		280.059	280.059	5445442	33.5	0.157388	N2O6	8	0.253423	12	8	5445442
CHON		16	10	1	4		280.062	280.061	1683586	8.7	0.860453	N1O4	12	0.251188	16	12	1683586
CHON		9	14	1	9		280.067	280.067	1355974	6.5	0.157033	N1O9	3	0.245322	9	3	1355974
CHON		13	14	1	6		280.083	280.083	14979917	96.5	0.143457	N1O6	7	0.230083	13	7	14979917
CHONS		10	18	1	6	1	280.086	280.086	2086735	11.4	0.0756193	N1O6S1	2	0.226715	10	2	2086735
CHON	N15	13	15	2	5		280.096	280.096	7929684	49.9	-0.00186329	N2O5	7	0.217078	13	7	7929684
CHON		10	18	1	8		280.104	280.104	2256856	12.5	0.247694	N1O8	2	0.208977	10	2	2256856
CHON		14	18	1	5		280.119	280.119	5039456	30.8	0.448309	N1O5	6	0.193738	14	6	5039456
CHON		18	34	1	1		280.265	280.264	1898154	10.1	0.453785	N1O1	2	0.0483588	18	2	1898154
CHONS		10	5	2	6	1	280.987	280.987	2105624	11.5	0.285351	N2O6S1	9	0.326373	10	9	2105624
CHOS		9	13		6	2	281.016	281.016	2614054	14.8	0.295997	O6S2	3	0.297882	9	3	2614054
CHO		12	9		8		281.03	281.03	4886062	29.8	0.108102	O8	8	0.283511	12	8	4886062
CHOS		9	13		8	1	281.034	281.034	2612271	14.8	0.574237	O8S1	3	0.280143	9	3	2612271
CHON		11	9	2	7		281.042	281.041	10361651	66	0.369269	N2O7	8	0.27229	11	8	10361651
CHON	N15	12	10	1	7		281.043	281.043	4025908	24.2	0.283508	N1O7	8	0.270506	12	8	4025908
CHO		16	9		5		281.046	281.045	1753013	9.1	0.663878	O5	12	0.268271	16	12	1753013
CHO		13	13		7		281.067	281.067	6156096	38.2	0.162879	O7	7	0.247166	13	7	6156096
CHOS		10	17		7	1	281.07	281.07	5065538	31	0.0952784	O7S1	2	0.243799	10	2	5065538
CHON		12	13	2	6		281.078	281.078	15771974	101.7	0.174969	N2O6	7	0.235945	12	7	15771974
CHON	N15	13	14	1	6		281.08	281.08	7499079	47.1	-0.0175107	N1O6	7	0.234161	13	7	7499079
CHO		21	13		1		281.097	281.097	3666512	21.8	-0.966997	O1	15	0.216687	21	15	3666512
CHO		14	17		6		281.103	281.103	4197202	25.3	0.324365	O6	6	0.210821	14	6	4197202
CHOS		11	21		6	1	281.106	281.106	2975956	17.2	0.434639	O6S1	1	0.207454	11	1	2975956
CHON		13	17	2	5		281.114	281.114	5504344	33.9	0.194156	N2O5	6	0.1996	13	6	5504344
CHO		15	21		5		281.139	281.139	4053093	24.3	0.272391	O5	5	0.174476	15	5	4053093
CHON		14	21	2	4		281.151	281.151	2237546	12.3	0.462314	N2O4	5	0.163255	14	5	2237546
CHO		16	25		4		281.176	281.176	1946231	10.4	0.57608	O4	4	0.138131	16	4	1946231
CHO		18	33		2		281.249	281.248	1331868	6.4	0.436553	O2	2	0.0654419	18	2	1331868
CHONS		11	8	1	6	1	282.008	282.008	2072857	11.3	0.465164	N1O6S1	8	0.307111	11	8	2072857
CHON		11	8	1	8		282.026	282.026	3326498	19.5	0.033259	N1O8	8	0.289373	11	8	3326498
CHON	N15	11	9	2	7		282.039	282.039	2154792	11.8	0.0662253	N2O7	8	0.276368	11	8	2154792
CHONS		12	12	1	5	1	282.044	282.044	1689259	8.7	-0.083037	N1O5S1	7	0.270766	12	7	1689259
CHON		12	12	1	7		282.062	282.062	13676340	87.9	0.194212	N1O7	7	0.253028	12	7	13676340
CHON	N15	12	13	2	6		282.075	282.075	3328059	19.5	-0.0209941	N2O6	7	0.240023	12	7	3328059
CHON		16	12	1	4		282.077	282.077	1423420	7	-0.10288	N1O4	11	0.237789	16	11	1423420
CHON		13	16	1	6		282.098	282.098	7923014	49.9	0.177881	N1O6	6	0.216683	13	6	7923014
CHON		10	20	1	8		282.119	282.119	3403601	20	0.316816	N1O8	1	0.195578	10	1	3403601
CHON		14	20	1	5		282.135	282.135	2294233	12.7	0.267886	N1O5	5	0.180339	14	5	2294233
CHOS		8	11		7	2	282.995	282.995	1323525	6.3	-0.0785176	O7S2	3	0.320827	8	3	1323525
CHONS		10	7	2	6	1	283.003	283.003	2639625	15	-0.0346996	N2O6S1	8	0.312974	10	8	2639625
CHON		10	7	2	8		283.021	283.021	1413778	6.9	0.347607	N2O8	8	0.295235	10	8	1413778
CHOS		9	15		6	2	283.032	283.032	2597399	14.7	0.0465669	O6S2	2	0.284482	9	2	2597399
CHON		14	7	2	5		283.036	283.036	1688089	8.7	0.0515125	N2O5	12	0.279996	14	12	1688089
CHO		12	11		8		283.046	283.046	4832798	29.5	0.0720021	O8	7	0.270111	12	7	4832798
CHOS		9	15		8	1	283.049	283.049	2967072	17.2	0.994102	O8S1	2	0.266744	9	2	2967072
CHON		11	11	2	7		283.057	283.057	10045220	63.9	0.154668	N2O7	7	0.25889	11	7	10045220
CHON	N15	12	12	1	7		283.059	283.059	2756901	15.8	-0.0717939	N1O7	7	0.257106	12	7	2756901
CHOS		13	15		5	1	283.065	283.065	5807400	35.9	0.0621056	O5S1	6	0.251505	13	6	5807400
CHO		20	11		2		283.076	283.076	1907757	10.2	0.292429	O2	15	0.239633	20	15	1907757
CHO		13	15		7		283.082	283.082	5898288	36.5	0.197045	O7	6	0.233766	13	6	5898288
CHOS		10	19		7	1	283.086	283.085	1921842	10.3	0.8011	O7S1	1	0.230399	10	1	1921842
CHON		12	15	2	6		283.094	283.094	15435062	99.5	0.173723	N2O6	6	0.222546	12	6	15435062
CHON	N15	13	16	1	6		283.095	283.095	5072951	31.1	0.0885853	N1O6	6	0.220762	13	6	5072951
CHOS		14	19		4	1	283.101	283.101	4405562	26.7	0.045849	O4S1	5	0.21516	14	5	4405562
CHO		14	19		6		283.119	283.119	7624515	47.9	0.0748093	O6	5	0.197422	14	5	7624515
CHON		13	19	2	5		283.13	283.13	4085832	24.5	0.228093	N2O5	5	0.186201	13	5	4085832
CHO		15	23		5		283.155	283.155	4116052	24.7	0.0938705	O5	4	0.161077	15	4	4116052
CHO		16	27		4		283.191	283.191	1472486	7.3	0.0423032	O4	3	0.124732	16	3	1472486
CHO		18	35		2		283.264	283.264	1961610	10.5	0.0098138	O2	1	0.0520426	18	1	1961610
CHONS		11	10	1	6	1	284.023	284.023	3524097	20.7	0.285821	N1O6S1	7	0.293712	11	7	3524097
CHON		11	10	1	8		284.041	284.041	4945418	30	0.24426	N1O8	7	0.275974	11	7	4945418
CHONS		8	14	1	8	1	284.045	284.044	1530731	7.6	0.705452	N1O8S1	2	0.272606	8	2	1530731
CHON	N15	11	11	2	7		284.054	284.054	1552784	7.8	-0.427108	N2O7	7	0.262969	11	7	1552784
CHON		15	10	1	5		284.056	284.056	2166545	11.8	0.160461	N1O5	11	0.260734	15	11	2166545
CHONS		12	14	1	5	1	284.06	284.06	2686739	15.2	0.0583676	N1O5S1	6	0.257367	12	6	2686739
CHON		12	14	1	7		284.078	284.078	12356379	78.6	0.228036	N1O7	6	0.239629	12	6	12356379
CHON	N15	12	15	2	6		284.091	284.091	2574114	14.5	0.0143549	N2O6	6	0.226624	12	6	2574114
CHON		16	14	1	4		284.093	284.093	1373731	6.6	0.214648	N1O4	10	0.22439	16	10	1373731
CHON		13	18	1	6		284.114	284.114	9733933	61.4	0.106225	N1O6	5	0.203284	13	5	9733933
CHO	C13	14	19		6		284.122	284.122	1391665	6.7	-0.225193	O6	5	0.195187	14	5	1391665
CHON		14	22	1	5		284.15	284.15	2095167	11.3	0.0900224	N1O5	4	0.166939	14	4	2095167
CHOS		11	9		7	1	285.007	285.007	3082722	17.8	0.129049	O7S1	7	0.310795	11	7	3082722
CHOS		8	13		7	2	285.011	285.011	4831971	29.3	0.0623832	O7S2	2	0.307428	8	2	4831971
CHONS		10	9	2	6	1	285.019	285.019	3272935	19	-0.13971	N2O6S1	7	0.299574	10	7	3272935
CHOS		8	13		9	1	285.029	285.028	1908716	10.1	0.898085	O9S1	2	0.289689	8	2	1908716
CHON		10	9	2	8		285.036	285.036	1835760	9.6	-0.0407671	N2O8	7	0.281836	10	7	1835760
CHOS		12	13		6	1	285.044	285.044	5438708	33.2	0.183059	O6S1	6	0.27445	12	6	5438708
CHOS		9	17		6	2	285.047	285.047	2939893	16.9	0.116401	O6S2	1	0.271083	9	1	2939893
CHON		14	9	2	5		285.052	285.052	5554935	34	0.191474	N2O5	11	0.266597	14	11	5554935
CHO		12	13		8		285.062	285.062	7897340	49.4	0.141653	O8	6	0.256712	12	6	7897340
CHOS		9	17		8	1	285.065	285.065	3503870	20.6	0.811674	O8S1	1	0.253345	9	1	3503870
CHON		11	13	2	7		285.073	285.073	10339585	65.4	0.188653	N2O7	6	0.245491	11	6	10339585
CHON	N15	12	14	1	7		285.075	285.075	3829506	22.7	0.0339494	N1O7	6	0.243707	12	6	3829506
CHOS		13	17		5	1	285.08	285.08	54010116	351.7	0.0967443	O5S1	5	0.238106	13	5	54010116
CHON		15	13	2	4		285.088	285.088	3344905	19.5	0.10516	N2O4	10	0.230252	15	10	3344905
CHO		13	17		7		285.098	285.098	10643214	67.4	0.1255	O7	5	0.220367	13	5	10643214
CHON		12	17	2	6		285.109	285.109	13153555	83.8	0.0672721	N2O6	5	0.209146	12	5	13153555
CHON	N15	13	18	1	6		285.111	285.111	2356500	13	0.123033	N1O6	5	0.207362	13	5	2356500
CHOS		14	21		4	1	285.117	285.117	2141015	11.6	-0.410429	O4S1	4	0.201761	14	4	2141015
CHO		14	21		6		285.134	285.134	8157983	51.1	0.319779	O6	4	0.184022	14	4	8157983
CHON		13	21	2	5		285.146	285.146	3016997	17.4	0.156341	N2O5	4	0.172802	13	4	3016997
CHO		15	25		5		285.171	285.171	2353201	13	0.0230735	O5	3	0.147678	15	3	2353201
CHO		16	29		4		285.207	285.207	2428227	13.5	0.00694197	O4	2	0.111333	16	2	2428227
CHONS		10	8	1	7	1	286.003	286.003	3786435	22.4	-0.0147555	N1O7S1	7	0.316657	10	7	3786435
CHON		14	8	1	6		286.036	286.036	2196947	12	0.140472	N1O6	11	0.28368	14	11	2196947
CHONS		11	12	1	6	1	286.039	286.039	3836373	22.7	-0.0308353	N1O6S1	6	0.280313	11	6	3836373
CHON		11	12	1	8		286.057	286.057	9777885	61.7	-0.00216775	N1O8	6	0.262574	11	6	9777885
CHONS		8	16	1	8	1	286.06	286.06	2760927	15.7	0.980143	N1O8S1	1	0.259207	8	1	2760927
CHO	C13	12	13		8		286.065	286.065	1400225	6.8	0.437725	O8	6	0.254477	12	6	1400225
CHON		15	12	1	5		286.072	286.072	3478757	20.4	0.0195052	N1O5	10	0.247335	15	10	3478757
CHONS		12	16	1	5	1	286.075	286.076	2549222	14.3	-0.326558	N1O5S1	5	0.243968	12	5	2549222
CHOS	C13	13	17		5	1	286.084	286.084	7609066	47.5	-0.0614586	O5S1	5	0.235871	13	5	7609066
CHON		12	16	1	7		286.093	286.093	11670255	74.1	0.0866148	N1O7	5	0.226229	12	5	11670255
CHONS		9	20	1	7	1	286.097	286.096	1292336	6.1	0.684314	N1O7S1	0	0.222862	9	0	1292336
CHON		13	20	1	6		286.13	286.13	5015808	30.5	0.105476	N1O6	4	0.189885	13	4	5015808
CHO	C13	14	21		6		286.138	286.138	1413764	6.8	0.160824	O6	4	0.181788	14	4	1413764
CHON		14	24	1	5		286.166	286.166	2504210	14	-0.0853354	N1O5	3	0.15354	14	3	2504210
CHOS		10	7		8	1	286.987	286.987	1437082	7	0.0744979	O8S1	7	0.333741	10	7	1437082
CHONS		9	7	2	7	1	286.998	286.998	1866655	9.8	-0.0181886	N2O7S1	7	0.32252	9	7	1866655
CHOS		11	11		7	1	287.023	287.023	5580459	34.2	0.128143	O7S1	6	0.297396	11	6	5580459
CHOS		8	15		7	2	287.026	287.026	1648045	8.4	0.166465	O7S2	1	0.294029	8	1	1648045
CHON		13	7	2	6		287.031	287.031	2802607	16	0.17134	N2O6	11	0.289542	13	11	2802607
CHONS		10	11	2	6	1	287.034	287.034	3397297	19.9	0.2445	N2O6S1	6	0.286175	10	6	3397297
CHO		11	11		9		287.041	287.041	3575732	21	-0.0174891	O9	6	0.279657	11	6	3575732
CHOS		8	15		9	1	287.044	287.044	7276725	45.3	0.891779	O9S1	1	0.27629	8	1	7276725
CHON		10	11	2	8		287.052	287.052	3418297	20	0.0640298	N2O8	6	0.268437	10	6	3418297
CHOS		12	15		6	1	287.059	287.059	6487741	40.1	0.0075939	O6S1	5	0.261051	12	5	6487741
CHON		14	11	2	5		287.067	287.067	5933760	36.5	0.120459	N2O5	10	0.253197	14	10	5933760
CHO		12	15		8		287.077	287.077	14300357	91.3	0.070991	O8	5	0.243313	12	5	14300357
CHON		11	15	2	7		287.088	287.088	7646410	47.7	0.0828313	N2O7	5	0.232092	11	5	7646410
CHON	N15	12	16	1	7		287.09	287.09	3583947	21.1	-0.210115	N1O7	5	0.230308	12	5	3583947
CHON		15	15	2	4		287.104	287.104	3938002	23.4	0.243744	N2O4	9	0.216853	15	9	3938002
CHO		13	19		7		287.114	287.114	7794902	48.7	0.124619	O7	4	0.206968	13	4	7794902
CHON		12	19	2	6		287.125	287.125	8781532	55.2	0.101628	N2O6	4	0.195747	12	4	8781532
CHO		14	23		6		287.15	287.15	6607592	40.9	0.073759	O6	3	0.170623	14	3	6607592
CHON		13	23	2	5		287.161	287.161	1793773	9.3	0.224891	N2O5	3	0.159402	13	3	1793773
CHO		15	27		5		287.186	287.186	2388473	13.2	-0.0467296	O5	2	0.134278	15	2	2388473
CHONS		10	10	1	7	1	288.018	288.018	5097090	31	0.124228	N1O7S1	6	0.303258	10	6	5097090
CHONS		7	14	1	9	1	288.039	288.039	1767948	9.2	0.746356	N1O9S1	1	0.282152	7	1	1767948
CHON		14	10	1	6		288.051	288.051	4158609	24.8	-0.0340915	N1O6	10	0.270281	14	10	4158609
CHONS		11	14	1	6	1	288.055	288.055	4320915	25.9	0.0040961	N1O6S1	5	0.266913	11	5	4320915
CHON		11	14	1	8		288.072	288.072	7616155	47.5	0.0325609	N1O8	5	0.249175	11	5	7616155
CHONS		8	18	1	8	1	288.076	288.076	3920797	23.3	0.79972	N1O8S1	0	0.245808	8	0	3920797
CHO	C13	12	15		8		288.081	288.081	2079391	11.2	0.191674	O8	5	0.241078	12	5	2079391
CHON		15	14	1	5		288.088	288.088	3827106	22.7	0.158215	N1O5	9	0.233936	15	9	3827106
CHONS		12	18	1	5	1	288.091	288.091	1495908	7.4	-0.289562	N1O5S1	4	0.230569	12	4	1495908
CHON		12	18	1	7		288.109	288.109	22904492	147.7	0.155427	N1O7	4	0.21283	12	4	22904492
CHON		13	22	1	6		288.145	288.145	3851965	22.8	-0.0340804	N1O6	3	0.176485	13	3	3851965
CHOS		6	9		11	1	288.987	288.987	2728007	15.4	-0.639544	O11S1	2	0.33558	6	2	2728007
CHONS		9	9	2	7	1	289.014	289.014	1733971	8.9	-0.121863	N2O7S1	6	0.30912	9	6	1733971
CHOS		7	13		10	1	289.023	289.023	2173527	11.7	0.832389	O10S1	1	0.299236	7	1	2173527
CHOS		11	13		7	1	289.039	289.039	2459486	13.6	0.127249	O7S1	5	0.283996	11	5	2459486
CHO		7	13		12		289.041	289.041	2199008	11.9	0.58393	O12	1	0.281497	7	1	2199008
CHON		13	9	2	6		289.047	289.047	5404770	32.8	0.135549	N2O6	10	0.276143	13	10	5404770
CHONS		10	13	2	6	1	289.05	289.05	2119012	11.4	-0.103166	N2O6S1	5	0.272776	10	5	2119012
CHO		11	13		9		289.057	289.057	6006375	36.7	-0.0519625	O9	5	0.266258	11	5	6006375
CHOS		8	17		9	1	289.06	289.06	9642088	60.4	0.74718	O9S1	0	0.262891	8	0	9642088
CHON		10	13	2	8		289.068	289.068	2216812	12	-0.14398	N2O8	5	0.255037	10	5	2216812
CHOS		12	17		6	1	289.075	289.075	2527855	14.1	0.145913	O6S1	4	0.247652	12	4	2527855
CHO		8	17		11		289.078	289.077	1809520	9.4	0.706315	O11	0	0.245152	8	0	1809520
CHON		14	13	2	5		289.083	289.083	8386675	52.2	-0.0187493	N2O5	9	0.239798	14	9	8386675
CHO		19	13		3		289.087	289.087	1593077	8	-0.943038	O3	13	0.23578	19	13	1593077
CHO		12	17		8		289.093	289.093	9456759	59.2	0.174269	O8	4	0.229913	12	4	9456759
CHON		11	17	2	7		289.104	289.104	5017725	30.3	0.186023	N2O7	4	0.218692	11	4	5017725
CHO		16	17		5		289.108	289.108	1687551	8.6	0.0919376	O5	8	0.214674	16	8	1687551
CHON		15	17	2	4		289.119	289.119	3223684	18.6	0.172869	N2O4	8	0.203453	15	8	3223684
CHO		13	21		7		289.129	289.129	3432072	19.9	0.0891639	O7	3	0.193569	13	3	3432072
CHO		14	25		6		289.166	289.166	1951257	10.3	0.0386626	O6	2	0.157224	14	2	1951257
CHO		18	25		3		289.181	289.181	1524512	7.5	-0.00906042	O3	6	0.141985	18	6	1524512
CHONS		9	8	1	8	1	289.998	289.998	1847321	9.6	0.0702761	N1O8S1	6	0.326204	9	6	1847321
CHONS		13	8	1	5	1	290.013	290.013	1826720	9.5	0.0226883	N1O5S1	10	0.310964	13	10	1826720
CHON		13	8	1	7		290.031	290.031	3668008	21.5	-0.0179984	N1O7	10	0.293226	13	10	3668008
CHONS		10	12	1	7	1	290.034	290.034	3771946	22.2	0.0199284	N1O7S1	5	0.289859	10	5	3771946
CHONS		14	12	1	4	1	290.049	290.049	1753904	9	0.455026	N1O4S1	9	0.27462	14	9	1753904
CHON		10	12	1	9		290.052	290.052	1953586	10.3	0.0137213	N1O9	5	0.27212	10	5	1953586
CHONS		7	16	1	9	1	290.055	290.055	4497971	26.9	0.810122	N1O9S1	0	0.268753	7	0	4497971
CHON		14	12	1	6		290.067	290.067	5484601	33.3	0.000620202	N1O6	9	0.256881	14	9	5484601
CHON		7	16	1	11		290.073	290.073	1603259	8	0.769392	N1O11	0	0.251015	7	0	1603259
CHON	N15	14	13	2	5		290.08	290.08	5065279	30.6	-0.174165	N2O5	9	0.243876	14	9	5065279
CHON		11	16	1	8		290.088	290.088	7647810	47.4	-0.105554	N1O8	4	0.235776	11	4	7647810
CHON		15	16	1	5		290.103	290.103	3507017	20.4	0.0537046	N1O5	8	0.220536	15	8	3507017
CHON		12	20	1	7		290.125	290.125	6438483	39.5	0.0854113	N1O7	3	0.199431	12	3	6438483
CHON		14	28	1	5		290.197	290.197	2734708	15.4	-0.08415	N1O5	1	0.126741	14	1	2734708
CHO		13	7		8		291.015	291.015	1302120	6.1	0.0700305	O8	10	0.310309	13	10	1302120
CHOS		10	11		8	1	291.018	291.018	1515242	7.4	-0.0639826	O8S1	5	0.306942	10	5	1515242
CHOS		7	15		8	2	291.021	291.021	1519851	7.5	0.592327	O8S2	0	0.303575	7	0	1519851
CHON		12	7	2	7		291.026	291.026	3824109	22.5	0.0473494	N2O7	10	0.299088	12	10	3824109
CHOS		7	15		10	1	291.039	291.039	4162547	24.7	0.723545	O10S1	0	0.285836	7	0	4162547
CHO		14	11		7		291.051	291.051	2998265	17.1	0.226008	O7	9	0.273964	14	9	2998265
CHOS		11	15		7	1	291.054	291.054	4208634	25	-0.0454214	O7S1	4	0.270597	11	4	4208634
CHO		7	15		12		291.057	291.057	3102203	17.8	0.408099	O12	0	0.268098	7	0	3102203
CHON		13	11	2	6		291.062	291.062	9986046	62.6	0.0315393	N2O6	9	0.262744	13	9	9986046
CHONS		10	15	2	6	1	291.066	291.066	2600447	14.5	0.0349746	N2O6S1	4	0.259376	10	4	2600447
CHO		11	15		9		291.072	291.072	3185410	18.3	-0.0172469	O9	4	0.252859	11	4	3185410
CHO		15	15		6		291.087	291.087	2364681	13	-0.0303005	O6	8	0.23762	15	8	2364681
CHOS		12	19		6	1	291.091	291.091	3944971	23.3	0.00748873	O6S1	3	0.234252	12	3	3944971
CHON		14	15	2	5		291.099	291.099	7483918	46.3	0.0500858	N2O5	8	0.226399	14	8	7483918
CHO		12	19		8		291.109	291.108	1556627	7.7	0.241765	O8	3	0.216514	12	3	1556627
CHO		16	19		5		291.124	291.124	2676250	15	-0.183496	O5	7	0.201275	16	7	2676250
CHOS		13	23		5	1	291.127	291.127	1521307	7.5	-0.248758	O5S1	2	0.197908	13	2	1521307
CHON		15	19	2	4		291.135	291.135	1972511	10.4	0.240369	N2O4	7	0.190054	15	7	1972511
CHO		13	23		7		291.145	291.145	1337763	6.3	0.225935	O7	2	0.180169	13	2	1337763
CHO		17	23		4		291.16	291.16	2263594	12.3	0.0411454	O4	6	0.16493	17	6	2263594
CHON		14	31	2	4		291.229	291.229	1463945	7.1	-0.686814	N2O4	0	0.0962588	14	0	1463945
CHON		12	6	1	8		292.01	292.01	1421864	6.8	-0.139105	N1O8	10	0.316171	12	10	1421864
CHONS		9	10	1	8	1	292.013	292.013	1377193	6.5	0.343751	N1O8S1	5	0.312804	9	5	1377193
CHONS		13	10	1	5	1	292.029	292.029	2593712	14.5	-0.080198	N1O5S1	9	0.297565	13	9	2593712
CHON		13	10	1	7		292.046	292.046	5149624	31.1	0.153332	N1O7	9	0.279827	13	9	5149624
CHONS		10	14	1	7	1	292.05	292.05	5450682	33.1	0.0197908	N1O7S1	4	0.276459	10	4	5450682
CHON		6	14	1	12		292.052	292.052	1809467	9.4	0.471765	N1O12	0	0.27396	6	0	1809467
CHON	N15	13	11	2	6		292.059	292.059	6620094	40.7	0.0139633	N2O6	9	0.266822	13	9	6620094
CHON		10	14	1	9		292.067	292.067	2068674	11.1	-0.260283	N1O9	4	0.258721	10	4	2068674
CHON		21	10	1	1		292.077	292.077	1333062	6.3	0.435433	N1O1	17	0.249348	21	17	1333062
CHON		14	14	1	6		292.083	292.083	9048520	56.5	0.000615922	N1O6	8	0.243482	14	8	9048520
CHONS		11	18	1	6	1	292.086	292.086	2534986	14.1	0.277931	N1O6S1	3	0.240115	11	3	2534986
CHON	N15	14	15	2	5		292.096	292.096	5452751	33.1	-0.104493	N2O5	8	0.230477	14	8	5452751
CHON		11	18	1	8		292.104	292.104	3919314	23.1	0.0321115	N1O8	3	0.222376	11	3	3919314
CHON		15	18	1	5		292.119	292.119	5249497	31.8	0.224497	N1O5	7	0.207137	15	7	5249497
CHON		12	22	1	7		292.14	292.14	2099938	11.3	-0.0863288	N1O7	2	0.186032	12	2	2099938
CHON		14	30	1	5		292.213	292.213	30100994	193.7	-0.0493479	N1O5	0	0.113342	14	0	30100994
CHONS		11	5	2	6	1	292.987	292.987	1557338	7.7	-0.170042	N2O6S1	10	0.339772	11	10	1557338
CHON		11	5	2	8		293.005	293.005	1955426	10.3	0.0627289	N2O8	10	0.322034	11	10	1955426
CHOS		10	13		6	2	293.016	293.016	2095975	11.2	0.0108523	O6S2	4	0.311281	10	4	2095975
CHO		13	9		8		293.03	293.03	3812717	22.4	-0.0328297	O8	9	0.29691	13	9	3812717
CHO		6	13		13		293.036	293.036	1851504	9.6	0.728169	O13	0	0.291043	6	0	1851504
CHON		12	9	2	7		293.042	293.041	6750067	41.5	0.0811486	N2O7	9	0.285689	12	9	6750067
CHONS		9	13	2	7	1	293.045	293.045	1606516	8	0.221058	N2O7S1	4	0.282322	9	4	1606516
CHON		16	9	2	4		293.057	293.057	1538553	7.6	0.170547	N2O4	13	0.27045	16	13	1538553
CHO		14	13		7		293.067	293.067	6159742	37.7	-0.0826437	O7	8	0.260565	14	8	6159742
CHOS		11	17		7	1	293.07	293.07	6272383	38.4	-0.0109875	O7S1	3	0.257198	11	3	6272383
CHON		13	13	2	6		293.078	293.078	12412802	78.4	-0.00279823	N2O6	8	0.249344	13	8	12412802
CHO		11	17		9		293.088	293.088	2287495	12.5	0.0852301	O9	3	0.239459	11	3	2287495
CHO		22	13		1		293.097	293.097	4128651	24.5	-0.995643	O1	16	0.230087	22	16	4128651
CHO		15	17		6		293.103	293.103	4683150	28.1	0.174614	O6	7	0.22422	15	7	4683150
CHOS		12	21		6	1	293.106	293.106	2974607	17	0.0756718	O6S1	2	0.220853	12	2	2974607
CHON		14	17	2	5		293.114	293.114	7177619	44.3	0.117974	N2O5	7	0.212999	14	7	7177619
CHO		12	21		8		293.124	293.124	2186903	11.8	-0.0669344	O8	2	0.203115	12	2	2186903
CHO		16	21		5		293.139	293.139	3836830	22.6	0.0565598	O5	6	0.187876	16	6	3836830
CHO		17	25		4		293.176	293.176	4308910	25.6	0.279627	O4	5	0.151531	17	5	4308910
CHOS		14	29		4	1	293.179	293.179	9676719	60.6	0.180708	O4S1	0	0.148164	14	0	9676719
CHO		18	29		3		293.212	293.212	2308030	12.6	0.127484	O3	4	0.115186	18	4	2308030
CHON	C13	14	30	1	5		293.216	293.216	2559935	14.2	0.0355291	N1O5	0	0.111108	14	0	2559935
CHONS		12	8	1	6	1	294.008	294.008	1499674	7.3	0.276115	N1O6S1	9	0.320511	12	9	1499674
CHON		12	8	1	8		294.026	294.025	3439394	19.8	0.167944	N1O8	9	0.302772	12	9	3439394
CHONS		13	12	1	5	1	294.044	294.044	1765546	9	0.0223773	N1O5S1	8	0.284166	13	8	1765546
CHON		13	12	1	7		294.062	294.062	11812146	74	-0.0177517	N1O7	8	0.266427	13	8	11812146
CHON	N15	13	13	2	6		294.075	294.075	6077240	36.9	0.0478725	N2O6	8	0.253423	13	8	6077240
CHONS		14	16	1	4	1	294.081	294.081	1477050	7.1	-0.33331	N1O4S1	7	0.247821	14	7	1477050
CHON		10	16	1	9		294.083	294.083	1947835	10.2	-0.0544747	N1O9	3	0.245322	10	3	1947835
CHON		21	12	1	1		294.092	294.092	1848127	9.5	0.228431	N1O1	16	0.235949	21	16	1848127
CHON		14	16	1	6		294.098	294.098	10958146	68.5	0.170623	N1O6	7	0.230083	14	7	10958146
CHONS		11	20	1	6	1	294.102	294.102	1589059	7.9	0.140019	N1O6S1	2	0.226715	11	2	1589059
CHON		11	20	1	8		294.119	294.119	1779019	9.1	0.0998911	N1O8	2	0.208977	11	2	1779019
CHON		15	20	1	5		294.135	294.135	3814738	22.3	0.154963	N1O5	6	0.193738	15	6	3814738
CHON		12	24	1	7		294.156	294.156	1489627	7.2	0.118236	N1O7	1	0.172632	12	1	1489627
CHON		16	24	1	4		294.171	294.171	1431266	6.8	-0.438589	N1O4	5	0.157393	16	5	1431266
CHOS	C13	14	29		4	1	294.183	294.183	1944678	10.2	0.162544	O4S1	0	0.145929	14	0	1944678
CHONS		11	7	2	6	1	295.003	295.003	1846474	9.5	0.102304	N2O6S1	9	0.326373	11	9	1846474
CHO		12	7		9		295.01	295.01	2767564	15.5	0.152469	O9	9	0.319855	12	9	2767564
CHON		11	7	2	8		295.021	295.021	2323153	12.6	0.197884	N2O8	9	0.308634	11	9	2323153
CHOS		10	15		6	2	295.032	295.032	2216150	11.9	0.0785675	O6S2	3	0.297882	10	3	2216150
CHO		13	11		8		295.046	295.046	5982428	36.3	0.0012876	O8	8	0.283511	13	8	5982428
CHOS		10	15		8	1	295.049	295.049	4839902	28.9	0.479174	O8S1	3	0.280143	10	3	4839902
CHON		12	11	2	7		295.057	295.057	19972832	126.8	-0.021081	N2O7	8	0.27229	12	8	19972832
CHON	N15	13	12	1	7		295.059	295.059	6234338	37.9	-0.170549	N1O7	8	0.270506	13	8	6234338
CHON		16	11	2	4		295.072	295.072	1902695	9.9	0.0338219	N2O4	12	0.257051	16	12	1902695
CHO		14	15		7		295.082	295.082	5768940	34.9	0.189032	O7	7	0.247166	14	7	5768940
CHOS		11	19		7	1	295.086	295.086	7597805	46.8	0.022976	O7S1	2	0.243799	11	2	7597805
CHON		20	11	2	1		295.088	295.088	3102702	17.7	-0.961816	N2O1	16	0.241811	20	16	3102702
CHON		13	15	2	6		295.094	295.094	12601073	79.1	0.0988836	N2O6	7	0.235945	13	7	12601073
CHON	N15	14	16	1	6		295.095	295.095	7239410	44.4	0.084983	N1O6	7	0.234161	14	7	7239410
CHO		15	19		6		295.119	295.119	5367548	32.3	0.0378827	O6	6	0.210821	15	6	5367548
CHOS		12	23		6	1	295.122	295.122	1309949	6.1	0.00738643	O6S1	1	0.207454	12	1	1309949
CHON		14	19	2	5		295.13	295.13	5278976	31.7	0.0494016	N2O5	6	0.1996	14	6	5278976
CHO		12	23		8		295.14	295.14	11685636	73.2	0.102934	O8	1	0.189715	12	1	11685636
CHO		16	23		5		295.155	295.155	4289291	25.3	0.293337	O5	5	0.174476	16	5	4289291
CHO		17	27		4		295.191	295.191	1855003	9.6	0.34547	O4	4	0.138131	17	4	1855003
CHONS		11	6	1	7	1	295.987	295.987	1435695	6.9	-0.250755	N1O7S1	9	0.343456	11	9	1435695
CHONS		12	10	1	6	1	296.023	296.023	2273662	12.3	0.105329	N1O6S1	8	0.307111	12	8	2273662
CHON		12	10	1	8		296.041	296.041	7685254	47.3	0.0992426	N1O8	8	0.289373	12	8	7685254
CHONS		9	14	1	8	1	296.045	296.044	2317191	12.6	0.980866	N1O8S1	3	0.286006	9	3	2317191
CHON	N15	12	11	2	7		296.054	296.054	3477131	20.1	0.0293125	N2O7	8	0.276368	12	8	3477131
CHON		13	14	1	7		296.078	296.078	14052501	88.5	0.0836939	N1O7	7	0.253028	13	7	14052501
CHON		10	18	1	9		296.099	296.099	1358878	6.4	0.553801	N1O9	2	0.231922	10	2	1358878
CHON		14	18	1	6		296.114	296.114	6530725	39.8	0.0681491	N1O6	6	0.216683	14	6	6530725
CHO	C13	12	23		8		296.143	296.143	1868465	9.7	-0.0161486	O8	1	0.187481	12	1	1868465
CHON		15	22	1	5		296.15	296.15	1858740	9.6	0.120141	N1O5	5	0.180339	15	5	1858740
CHOS		9	13		7	2	297.011	297.011	1976224	10.4	0.228207	O7S2	3	0.320827	9	3	1976224
CHONS		11	9	2	6	1	297.019	297.019	1699747	8.6	0.135277	N2O6S1	8	0.312974	11	8	1699747
CHO		12	9		9		297.025	297.025	2489382	13.7	0.0504331	O9	8	0.306456	12	8	2489382
CHON		11	9	2	8		297.036	297.036	4449835	26.4	0.129209	N2O8	8	0.295235	11	8	4449835
CHON	N15	12	10	1	8		297.038	297.038	1752235	8.9	0.182731	N1O8	8	0.293451	12	8	1752235
CHOS		10	17		6	2	297.047	297.047	3119919	17.8	0.010705	O6S2	2	0.284482	10	2	3119919
CHON		15	9	2	5		297.052	297.052	1905841	9.9	0.11641	N2O5	12	0.279996	15	12	1905841
CHO		13	13		8		297.062	297.062	5481525	33.1	0.0349419	O8	7	0.270111	13	7	5481525
CHOS		10	17		8	1	297.065	297.065	4674614	27.8	0.644236	O8S1	2	0.266744	10	2	4674614
CHON		12	13	2	7		297.073	297.073	14640698	92.3	0.0127238	N2O7	7	0.25889	12	7	14640698
CHON	N15	13	14	1	7		297.075	297.075	3437626	19.8	-0.0684067	N1O7	7	0.257106	13	7	3437626
CHOS		14	17		5	1	297.08	297.08	6592573	40.2	-0.0418072	O5S1	6	0.251505	14	6	6592573
CHON		16	13	2	4		297.088	297.088	1873600	9.7	0.673133	N2O4	11	0.243651	16	11	1873600
CHOS	O18	11	19		7	1	297.09	297.09	1719105	8.7	-0.090276	O7S1	2	0.24179	11	2	1719105
CHO		14	17		7		297.098	297.098	6895684	42.2	0.120431	O7	6	0.233766	14	6	6895684
CHOS		11	21		7	1	297.101	297.101	4016198	23.6	0.0564787	O7S1	1	0.230399	11	1	4016198
CHON		13	17	2	6		297.109	297.109	12053065	75.6	0.300159	N2O6	6	0.222546	13	6	12053065
CHOS		15	21		4	1	297.117	297.117	1383500	6.5	-0.0909411	O4S1	5	0.21516	15	5	1383500
CHO		15	21		6		297.134	297.134	7954004	49.1	0.13859	O6	5	0.197422	15	5	7954004
CHON		14	21	2	5		297.146	297.146	2808152	15.8	-0.0182406	N2O5	5	0.186201	14	5	2808152
CHOS		16	25		3	1	297.153	297.153	30508636	195	-0.00545207	O3S1	4	0.178815	16	4	30508636
CHO		16	25		5		297.171	297.171	3850083	22.5	0.291347	O5	4	0.161077	16	4	3850083
CHO		17	29		4		297.207	297.207	1356914	6.4	-0.161571	O4	3	0.124732	17	3	1356914
CHONS		11	8	1	7	1	298.003	298.003	1599550	7.9	0.0529522	N1O7S1	8	0.330057	11	8	1599550
CHON		11	8	1	9		298.02	298.021	1357125	6.4	-0.187974	N1O9	8	0.312318	11	8	1357125
CHON		15	8	1	6		298.036	298.036	1456075	7	-0.0665024	N1O6	12	0.297079	15	12	1456075
CHONS		12	12	1	6	1	298.039	298.039	4123085	24.3	0.138169	N1O6S1	7	0.293712	12	7	4123085
CHON		12	12	1	8		298.057	298.057	8375252	51.8	0.132122	N1O8	7	0.275974	12	7	8375252
CHONS		9	16	1	8	1	298.06	298.06	3667413	21.3	0.907132	N1O8S1	2	0.272606	9	2	3667413
CHON	N15	12	13	2	7		298.07	298.07	2249433	12.1	-0.172181	N2O7	7	0.262969	12	7	2249433
CHON		16	12	1	5		298.072	298.072	1773658	9.1	0.421307	N1O5	11	0.260734	16	11	1773658
CHONS		13	16	1	5	1	298.075	298.075	3115740	17.7	0.156269	N1O5S1	6	0.257367	13	6	3115740
CHON		13	16	1	7		298.093	298.093	11490275	71.9	0.0495815	N1O7	6	0.239629	13	6	11490275
CHON	N15	13	17	2	6		298.106	298.106	2001897	10.5	-0.0869552	N2O6	6	0.226624	13	6	2001897
CHON		17	16	1	4		298.108	298.108	2019689	10.6	0.137466	N1O4	10	0.22439	17	10	2019689
CHON		14	20	1	6		298.13	298.13	5875698	35.6	0.168316	N1O6	5	0.203284	14	5	5875698
CHO	C13	15	21		6		298.138	298.138	1452022	7	0.187892	O6	5	0.195187	15	5	1452022
CHON		15	24	1	5		298.166	298.166	1798657	9.2	0.320559	N1O5	4	0.166939	15	4	1798657
CHOS		8	11		8	2	298.99	298.99	2125397	11.2	-0.125824	O8S2	3	0.343773	8	3	2125397
CHONS		10	7	2	7	1	298.998	298.998	1660376	8.3	0.0494314	N2O7S1	8	0.335919	10	8	1660376
CHOS		12	11		7	1	299.023	299.023	3223906	18.3	0.089558	O7S1	7	0.310795	12	7	3223906
CHOS		9	15		7	2	299.026	299.026	8075620	49.5	0.126343	O7S2	2	0.307428	9	2	8075620
CHON		14	7	2	6		299.031	299.031	2808933	15.6	0.0306988	N2O6	12	0.302941	14	12	2808933
CHONS		11	11	2	6	1	299.034	299.034	3580775	20.6	0.234688	N2O6S1	7	0.299574	11	7	3580775
CHO		12	11		9		299.041	299.041	3593065	20.7	0.0835334	O9	7	0.293057	12	7	3593065
CHOS		9	15		9	1	299.044	299.044	3256427	18.5	0.922873	O9S1	2	0.289689	9	2	3256427
CHON		11	11	2	8		299.052	299.052	4130670	24.1	-0.0388564	N2O8	7	0.281836	11	7	4130670
CHON	N15	12	12	1	8		299.054	299.054	3084399	17.4	-0.0191333	N1O8	7	0.280052	12	7	3084399
CHOS		13	15		6	1	299.059	299.059	6781809	41.2	0.107604	O6S1	6	0.27445	13	6	6781809
CHON		15	11	2	5		299.067	299.067	4112244	24	-0.118435	N2O5	11	0.266597	15	11	4112244
CHO		13	15		8		299.077	299.077	9637240	59.5	0.101579	O8	6	0.256712	13	6	9637240
CHOS		10	19		8	1	299.081	299.08	2787962	15.5	0.873945	O8S1	1	0.253345	10	1	2787962
CHON		12	15	2	7		299.088	299.088	14678397	91.9	0.179813	N2O7	6	0.245491	12	6	14678397
CHON	N15	13	16	1	7		299.09	299.09	5341054	31.9	-0.034511	N1O7	6	0.243707	13	6	5341054
CHOS		14	19		5	1	299.096	299.096	55073152	351.6	0.159079	O5S1	5	0.238106	14	5	55073152
CHON		16	15	2	4		299.104	299.104	2143363	11.4	0.167099	N2O4	10	0.230252	16	10	2143363
CHO		21	15		2		299.108	299.108	1939589	10.1	-0.75966	O2	14	0.226234	21	14	1939589
CHO		14	19		7		299.114	299.114	10491271	65	0.0861876	O7	5	0.220367	14	5	10491271
CHOS		11	23		7	1	299.117	299.117	1629448	8.1	0.758165	O7S1	0	0.217	11	0	1629448
CHON		13	19	2	6		299.125	299.125	9470348	58.5	0.06412	N2O6	5	0.209146	13	5	9470348
CHO		15	23		6		299.15	299.15	6785942	41.2	0.00394417	O6	4	0.184022	15	4	6785942
CHON		14	23	2	5		299.161	299.161	1679003	8.4	-0.0849712	N2O5	4	0.172802	14	4	1679003
CHO		16	27		5		299.186	299.186	3144869	17.8	0.155689	O5	3	0.147678	16	3	3144869
CHONS		10	6	1	8	1	299.982	299.982	1330664	6.1	0.434626	N1O8S1	8	0.353002	10	8	1330664
CHONS		11	10	1	7	1	300.018	300.018	5471479	32.8	0.0192652	N1O7S1	7	0.316657	11	7	5471479
CHON		11	10	1	9		300.036	300.036	2518526	13.8	-0.25337	N1O9	7	0.298919	11	7	2518526
CHONS		8	14	1	9	1	300.039	300.039	1772352	9	0.2499	N1O9S1	2	0.295552	8	2	1772352
CHON		15	10	1	6		300.051	300.051	3907333	22.7	0.233893	N1O6	11	0.28368	15	11	3907333
CHONS		12	14	1	6	1	300.055	300.055	5224198	31.2	0.203896	N1O6S1	6	0.280313	12	6	5224198
CHON		12	14	1	8		300.072	300.072	14950157	93.7	0.197885	N1O8	6	0.262574	12	6	14950157
CHON		16	14	1	5		300.088	300.088	2382099	12.9	0.118565	N1O5	10	0.247335	16	10	2382099
CHOS	C13	14	19		5	1	300.099	300.099	7890200	48.3	-0.0585883	O5S1	5	0.235871	14	5	7890200
CHON		13	18	1	7		300.109	300.109	9980700	61.7	-0.017394	N1O7	5	0.226229	13	5	9980700
CHO	C13	14	19		7		300.117	300.117	1772191	9	0.102019	O7	5	0.218133	14	5	1772191
CHON		14	22	1	6		300.145	300.145	2749994	15.3	0.167185	N1O6	4	0.189885	14	4	2749994
CHON		15	26	1	5		300.182	300.182	1820473	9.3	0.285094	N1O5	3	0.15354	15	3	1820473
CHOS		11	9		8	1	301.002	301.002	2401155	13	0.203918	O8S1	7	0.333741	11	7	2401155
CHONS		10	9	2	7	1	301.014	301.014	5735559	34.4	0.115543	N2O7S1	7	0.32252	10	7	5735559
CHOS		8	13		10	1	301.023	301.023	1689355	8.4	0.865646	O10S1	2	0.312635	8	2	1689355
CHO		15	9		7		301.035	301.035	1460752	7	0.218512	O7	11	0.300763	15	11	1460752
CHOS		12	13		7	1	301.039	301.039	6802065	41.3	0.321487	O7S1	6	0.297396	12	6	6802065
CHON		14	9	2	6		301.047	301.047	5704341	34.2	0.163363	N2O6	11	0.289542	14	11	5704341
CHONS		11	13	2	6	1	301.05	301.05	5116566	30.5	0.0338147	N2O6S1	6	0.286175	11	6	5116566
CHO		12	13		9		301.057	301.056	6880408	41.8	0.249056	O9	6	0.279657	12	6	6880408
CHOS		9	17		9	1	301.06	301.06	5920922	35.6	0.717398	O9S1	1	0.27629	9	1	5920922
CHON		11	13	2	8		301.068	301.068	7661725	46.8	0.0942642	N2O8	6	0.268437	11	6	7661725
CHO		16	13		6		301.072	301.072	1615390	8	0.169992	O6	10	0.264418	16	10	1615390
CHOS		13	17		6	1	301.075	301.075	6828704	41.5	-0.0591882	O6S1	5	0.261051	13	5	6828704
CHON		15	13	2	5		301.083	301.083	6926499	42.1	0.0152114	N2O5	10	0.253197	15	10	6926499
CHO		13	17		8		301.093	301.093	14140583	88.5	0.0344741	O8	5	0.243313	13	5	14140583
CHOS		10	21		8	1	301.096	301.096	3525800	20.2	0.602398	O8S1	0	0.239945	10	0	3525800
CHON		12	17	2	7		301.104	301.104	12484779	77.8	0.145398	N2O7	5	0.232092	12	5	12484779
CHON	N15	13	18	1	7		301.106	301.106	2743468	15.2	-0.233545	N1O7	5	0.230308	13	5	2743468
CHOS		14	21		5	1	301.112	301.111	1618350	8	0.224435	O5S1	4	0.224706	14	4	1618350
CHON		16	17	2	4		301.119	301.119	2789041	15.5	0.0331427	N2O4	9	0.216853	16	9	2789041
CHO		14	21		7		301.129	301.129	7596214	46.4	0.185236	O7	4	0.206968	14	4	7596214
CHON		13	21	2	6		301.141	301.14	5991610	36.1	0.196519	N2O6	4	0.195747	13	4	5991610
CHO		18	21		4		301.145	301.144	1502907	7.2	0.338641	O4	8	0.191729	18	8	1502907
CHO		15	25		6		301.166	301.166	5794500	34.8	0.0371221	O6	3	0.170623	15	3	5794500
CHO		16	29		5		301.202	301.202	1896914	9.8	0.0550458	O5	2	0.134278	16	2	1896914
CHONS		10	8	1	8	1	301.998	301.998	2019854	10.6	0.166822	N1O8S1	7	0.339603	10	7	2019854
CHON		14	8	1	7		302.031	302.031	2325915	12.5	0.380027	N1O7	11	0.306625	14	11	2325915
CHONS		11	12	1	7	1	302.034	302.034	6604828	40	0.0522454	N1O7S1	6	0.303258	11	6	6604828
CHON		11	12	1	9		302.052	302.052	3370531	19.2	0.0462831	N1O9	6	0.28552	11	6	3370531
CHONS		8	16	1	9	1	302.055	302.055	3401508	19.4	0.678618	N1O9S1	1	0.282152	8	1	3401508
CHON		22	8	1	1		302.061	302.061	1510183	7.3	-0.505924	N1O1	19	0.276147	22	19	1510183
CHON		15	12	1	6		302.067	302.067	5545001	33.2	0.0337008	N1O6	10	0.270281	15	10	5545001
CHONS		12	16	1	6	1	302.07	302.07	3306539	18.8	0.0370109	N1O6S1	5	0.266913	12	5	3306539
CHON		12	16	1	8		302.088	302.088	9025073	55.6	0.0972561	N1O8	5	0.249175	12	5	9025073
CHO	C13	13	17		8		302.096	302.096	2219061	11.8	-0.115136	O8	5	0.241078	13	5	2219061
CHON		16	16	1	5		302.103	302.103	2829880	15.8	0.0515714	N1O5	9	0.233936	16	9	2829880
CHON		13	20	1	7		302.125	302.124	15086144	94.5	0.214415	N1O7	4	0.21283	13	4	15086144
CHO	C13	14	21		7		302.133	302.133	1521091	7.4	-0.163446	O7	4	0.204733	14	4	1521091
CHON		14	24	1	6		302.161	302.161	2423118	13.2	0.530115	N1O6	3	0.176485	14	3	2423118
CHOS		11	11		8	1	303.018	303.018	2820766	15.7	0.169561	O8S1	6	0.320341	11	6	2820766
CHON		13	7	2	7		303.026	303.026	2360225	12.7	0.474481	N2O7	11	0.312488	13	11	2360225
CHONS		10	11	2	7	1	303.029	303.029	4131234	24.1	0.081774	N2O7S1	6	0.30912	10	6	4131234
CHO		11	11		10		303.036	303.036	2168485	11.5	-0.199383	O10	6	0.302603	11	6	2168485
CHOS		8	15		10	1	303.039	303.039	4155814	24.3	0.892888	O10S1	1	0.299236	8	1	4155814
CHON		10	11	2	9		303.047	303.047	1488553	7.1	0.24082	N2O9	6	0.291382	10	6	1488553
CHONS		7	15	2	9	1	303.05	303.05	3050666	17.2	0.838078	N2O9S1	1	0.288015	7	1	3050666
CHOS		12	15		7	1	303.054	303.054	2894252	16.2	-0.109618	O7S1	5	0.283996	12	5	2894252
CHO		8	15		12		303.057	303.057	2002093	10.4	0.391939	O12	1	0.281497	8	1	2002093
CHON		14	11	2	6		303.062	303.062	7794607	47.7	0.0302905	N2O6	10	0.276143	14	10	7794607
CHONS		11	15	2	6	1	303.066	303.066	3890096	22.6	0.264563	N2O6S1	5	0.272776	11	5	3890096
CHO		12	15		9		303.072	303.072	8609715	52.9	-0.0825549	O9	5	0.266258	12	5	8609715
CHOS		9	19		9	1	303.076	303.075	7807924	47.8	0.778617	O9S1	0	0.262891	9	0	7807924
CHON		11	15	2	8		303.083	303.083	4677559	27.6	-0.0713338	N2O8	5	0.255037	11	5	4677559
CHO		16	15		6		303.087	303.087	1603385	7.9	0.333831	O6	9	0.251019	16	9	1603385
CHOS		13	19		6	1	303.091	303.091	2489146	13.6	0.601074	O6S1	4	0.247652	13	4	2489146
CHO		9	19		11		303.093	303.093	1502587	7.2	0.310729	O11	0	0.245152	9	0	1502587
CHON		15	15	2	5		303.099	303.099	7112125	43.3	0.0810954	N2O5	9	0.239798	15	9	7112125
CHO		13	19		8		303.109	303.108	7932865	48.6	0.199202	O8	4	0.229913	13	4	7932865
CHON		12	19	2	7		303.12	303.12	5750726	34.5	0.177421	N2O7	4	0.218692	12	4	5750726
CHON		16	19	2	4		303.135	303.135	1679819	8.4	0.197865	N2O4	8	0.203453	16	8	1679819
CHO		14	23		7		303.145	303.145	4083663	23.8	0.052054	O7	3	0.193569	14	3	4083663
CHO		18	23		4		303.16	303.16	1435605	6.8	0.270418	O4	7	0.178329	18	7	1435605
CHO		15	27		6		303.181	303.181	2040285	10.7	0.26776	O6	2	0.157224	15	2	2040285
CHON		13	6	1	8		304.01	304.01	1510558	7.3	-0.7257	N1O8	11	0.329571	13	11	1510558
CHONS		10	10	1	8	1	304.013	304.013	2295327	12.3	0.132823	N1O8S1	6	0.326204	10	6	2295327
CHONS		7	14	1	10	1	304.034	304.034	2191015	11.6	0.755112	N1O10S1	1	0.305098	7	1	2191015
CHON		14	10	1	7		304.046	304.046	4783404	28.1	0.0815004	N1O7	10	0.293226	14	10	4783404
CHONS		11	14	1	7	1	304.05	304.05	4541741	26.6	-0.0138796	N1O7S1	5	0.289859	11	5	4541741
CHON		7	14	1	12		304.052	304.052	1750830	8.8	0.749147	N1O12	1	0.28736	7	1	1750830
CHON	N15	14	11	2	6		304.059	304.059	5228337	31	-0.0523645	N2O6	10	0.280221	14	10	5228337
CHON		11	14	1	9		304.067	304.067	4241204	24.7	0.0130889	N1O9	5	0.27212	11	5	4241204
CHONS		8	18	1	9	1	304.071	304.071	6254901	37.5	0.739893	N1O9S1	0	0.268753	8	0	6254901
CHO	C13	12	15		9		304.076	304.076	1564215	7.6	-0.0334861	O9	5	0.264024	12	5	1564215
CHON		15	14	1	6		304.083	304.083	6668602	40.2	-0.0322942	N1O6	9	0.256881	15	9	6668602
CHONS		12	18	1	6	1	304.086	304.086	2723131	15	0.0367656	N1O6S1	4	0.253514	12	4	2723131
CHON		8	18	1	11		304.089	304.088	1351740	6.2	0.635275	N1O11	0	0.251015	8	0	1351740
CHON		12	18	1	8		304.104	304.104	9255234	56.7	0.162378	N1O8	4	0.235776	12	4	9255234
CHON		16	18	1	5		304.119	304.119	2523208	13.7	0.281403	N1O5	8	0.220536	16	8	2523208
CHON		13	22	1	7		304.14	304.14	3893584	22.4	0.0814753	N1O7	3	0.199431	13	3	3893584
CHO		14	9		8		305.03	305.03	1741348	8.7	0.263514	O8	10	0.310309	14	10	1741348
CHOS		11	13		8	1	305.034	305.034	1734949	8.7	-0.0282595	O8S1	5	0.306942	11	5	1734949
CHON		13	9	2	7		305.042	305.042	4581032	26.8	0.0451738	N2O7	10	0.299088	13	10	4581032
CHONS		10	13	2	7	1	305.045	305.045	2684330	14.7	0.212362	N2O7S1	5	0.295721	10	5	2684330
CHO		11	13		10		305.051	305.051	2082988	10.9	0.555906	O10	5	0.289204	11	5	2082988
CHOS		8	17		10	1	305.055	305.055	4674989	27.4	0.919769	O10S1	0	0.285836	8	0	4674989
CHO		22	9		2		305.061	305.061	2117168	11.1	-0.875957	O2	18	0.279831	22	18	2117168
CHO		15	13		7		305.067	305.067	2470578	13.4	0.215625	O7	9	0.273964	15	9	2470578
CHOS		12	17		7	1	305.07	305.07	3808819	21.9	0.153342	O7S1	4	0.270597	12	4	3808819
CHON		14	13	2	6		305.078	305.078	10837686	66.8	0.0300903	N2O6	9	0.262744	14	9	10837686
CHONS		11	17	2	6	1	305.081	305.081	2251191	12	0.000589679	N2O6S1	4	0.259376	11	4	2251191
CHO		12	17		9		305.088	305.088	5411258	32.1	0.114655	O9	4	0.252859	12	4	5411258
CHO		16	17		6		305.103	305.103	2682816	14.7	0.200522	O6	8	0.23762	16	8	2682816
CHOS		13	21		6	1	305.106	305.106	2794177	15.4	0.236573	O6S1	3	0.234252	13	3	2794177
CHON		15	17	2	5		305.114	305.114	5739716	34.2	-0.0177642	N2O5	8	0.226399	15	8	5739716
CHO		13	21		8		305.124	305.124	1749192	8.8	-0.490358	O8	3	0.216514	13	3	1749192
CHO		17	21		5		305.139	305.139	1766477	8.9	0.349283	O5	7	0.201275	17	7	1766477
CHO		14	25		7		305.161	305.16	1749717	8.8	0.379406	O7	2	0.180169	14	2	1749717
CHO		18	25		4		305.176	305.176	1545819	7.5	0.399704	O4	6	0.16493	18	6	1545819
CHON		13	8	1	8		306.026	306.026	1671964	8.3	-0.361473	N1O8	10	0.316171	13	10	1671964
CHONS		14	12	1	5	1	306.044	306.044	1717027	8.5	0.0541749	N1O5S1	9	0.297565	14	9	1717027
CHON		21	8	1	2		306.056	306.056	1540903	7.4	-0.941723	N1O2	18	0.285693	21	18	1540903
CHON		14	12	1	7		306.062	306.062	6228010	37.3	-0.0170557	N1O7	9	0.279827	14	9	6228010
CHONS		11	16	1	7	1	306.065	306.065	6229547	37.3	0.0842301	N1O7S1	4	0.276459	11	4	6229547
CHON	N15	14	13	2	6		306.075	306.075	8422958	51.3	-0.0193479	N2O6	9	0.266822	14	9	8422958
CHON		11	16	1	9		306.083	306.083	2736561	15.1	0.437724	N1O9	4	0.258721	11	4	2736561
CHON		15	16	1	6		306.098	306.098	5608503	33.4	-0.09742	N1O6	8	0.243482	15	8	5608503
CHONS		12	20	1	6	1	306.102	306.102	2417208	13	-0.094152	N1O6S1	3	0.240115	12	3	2417208
CHON		12	20	1	8		306.119	306.119	5299775	31.4	-0.132694	N1O8	3	0.222376	12	3	5299775
CHON		16	20	1	5		306.135	306.135	4089925	23.7	0.0182269	N1O5	7	0.207137	16	7	4089925
CHON		13	24	1	7		306.156	306.156	1664589	8.2	-0.311018	N1O7	2	0.186032	13	2	1664589
CHON		14	28	1	6		306.192	306.192	2005082	10.4	0.000587539	N1O6	1	0.149687	14	1	2005082
CHON		15	32	1	5		306.229	306.229	7525992	45.6	-0.014434	N1O5	0	0.113342	15	0	7525992
CHONS		12	7	2	6	1	307.003	307.003	2432136	13.1	0.130878	N2O6S1	10	0.339772	12	10	2432136
CHON		12	7	2	8		307.021	307.021	2002063	10.4	-0.135561	N2O8	10	0.322034	12	10	2002063
CHOS		7	15		11	1	307.034	307.034	1897876	9.7	0.993961	O11S1	0	0.308782	7	0	1897876
CHO		14	11		8		307.046	307.046	3701144	21.2	-0.161605	O8	9	0.29691	14	9	3701144
CHOS		11	15		8	1	307.049	307.049	3236249	18.2	-0.125778	O8S1	4	0.293543	11	4	3236249
CHON		20	7	2	2		307.051	307.051	1719962	8.6	-0.160299	N2O2	18	0.291555	20	18	1719962
CHON		13	11	2	7		307.057	307.057	11020700	67.9	0.0123101	N2O7	9	0.285689	13	9	11020700
CHONS		10	15	2	7	1	307.061	307.061	1947038	10	-0.0170002	N2O7S1	4	0.282322	10	4	1947038
CHO		15	15		7		307.082	307.082	3842470	22.1	0.116516	O7	8	0.260565	15	8	3842470
CHOS		12	19		7	1	307.086	307.086	7113127	43	0.119771	O7S1	3	0.257198	12	3	7113127
CHON		14	15	2	6		307.094	307.094	9702314	59.5	-0.00267052	N2O6	8	0.249344	14	8	9702314
CHO		12	19		9		307.103	307.103	2227885	11.8	0.21159	O9	3	0.239459	12	3	2227885
CHO		16	19		6		307.119	307.119	3190451	17.9	0.134085	O6	7	0.22422	16	7	3190451
CHOS		13	23		6	1	307.122	307.122	5190580	30.7	0.20246	O6S1	2	0.220853	13	2	5190580
CHON		15	19	2	5		307.13	307.13	4400055	25.7	-0.0502071	N2O5	7	0.212999	15	7	4400055
CHO		17	23		5		307.155	307.155	3459265	19.7	-0.108805	O5	6	0.187876	17	6	3459265
CHO		18	27		4		307.191	307.191	1611086	7.9	-0.0261078	O4	5	0.151531	18	5	1611086
CHONS		13	10	1	6	1	308.023	308.023	1766656	8.9	-0.158495	N1O6S1	9	0.320511	13	9	1766656
CHON		13	10	1	8		308.041	308.041	5685511	33.9	-0.0994026	N1O8	9	0.302772	13	9	5685511
CHONS		10	14	1	8	1	308.045	308.044	2134536	11.2	0.618027	N1O8S1	4	0.299405	10	4	2134536
CHON	N15	13	11	2	7		308.054	308.054	4385036	25.6	-0.0692148	N2O7	9	0.289767	13	9	4385036
CHON		14	14	1	7		308.078	308.078	10922772	67.3	0.177812	N1O7	8	0.266427	14	8	10922772
CHONS		11	18	1	7	1	308.081	308.081	3261333	18.4	0.083679	N1O7S1	3	0.26306	11	3	3261333
CHON	N15	14	15	2	6		308.091	308.091	5416217	32.2	-0.181511	N2O6	8	0.253423	14	8	5416217
CHON		11	18	1	9		308.099	308.099	2089628	10.9	-0.0519966	N1O9	3	0.245322	11	3	2089628
CHON		15	18	1	6		308.114	308.114	9111329	55.7	-0.0643272	N1O6	7	0.230083	15	7	9111329
CHONS		12	22	1	6	1	308.117	308.117	1610274	7.9	-0.320722	N1O6S1	2	0.226715	12	2	1610274
CHON		12	22	1	8		308.135	308.135	4024105	23.3	-0.066919	N1O8	2	0.208977	12	2	4024105
CHON		16	22	1	5		308.15	308.15	2742063	15.1	0.212818	N1O5	6	0.193738	16	6	2742063
CHOS		10	13		7	2	309.011	309.011	1424231	6.7	-0.0719072	O7S2	4	0.334226	10	4	1424231
CHONS		12	9	2	6	1	309.019	309.019	2502250	13.6	-0.225941	N2O6S1	9	0.326373	12	9	2502250
CHO		13	9		9		309.025	309.025	2615917	14.3	-0.372203	O9	9	0.319855	13	9	2615917
CHOS		10	13		9	1	309.029	309.028	1856238	9.4	0.407664	O9S1	4	0.316488	10	4	1856238
CHON		12	9	2	8		309.036	309.036	4072817	23.6	0.156551	N2O8	9	0.308634	12	9	4072817
CHOS		11	17		6	2	309.047	309.047	1526004	7.3	-0.151498	O6S2	3	0.297882	11	3	1526004
CHON		16	9	2	5		309.052	309.052	1597174	7.8	0.0471763	N2O5	13	0.293395	16	13	1597174
CHO		14	13		8		309.062	309.062	4963962	29.3	-0.0311268	O8	8	0.283511	14	8	4963962
CHOS		11	17		8	1	309.065	309.065	5512059	32.8	0.878068	O8S1	3	0.280143	11	3	5512059
CHON		13	13	2	7		309.073	309.073	19814526	124	-0.0524799	N2O7	8	0.27229	13	8	19814526
CHON		17	13	2	4		309.088	309.088	1692035	8.4	-0.0324183	N2O4	12	0.257051	17	12	1692035
CHO		15	17		7		309.098	309.098	6281351	37.7	-0.0460052	O7	7	0.247166	15	7	6281351
CHOS		12	21		7	1	309.101	309.101	6297224	37.8	-0.172177	O7S1	2	0.243799	12	2	6297224
CHON		21	13	2	1		309.103	309.104	2101641	11	-0.950556	N2O1	16	0.241811	21	16	2101641
CHON		14	17	2	6		309.109	309.109	11693195	72.2	-0.0673552	N2O6	7	0.235945	14	7	11693195
CHON	N15	15	18	1	6		309.111	309.111	9233547	56.5	-0.112975	N1O6	7	0.234161	15	7	9233547
CHO		12	21		9		309.119	309.119	3976590	23	0.30726	O9	2	0.22606	12	2	3976590
CHO		16	21		6		309.134	309.134	4516500	26.4	0.13321	O6	6	0.210821	16	6	4516500
CHOS		13	25		6	1	309.138	309.138	1877781	9.6	0.0393996	O6S1	1	0.207454	13	1	1877781
CHON		15	21	2	5		309.146	309.146	2824088	15.6	-0.114574	N2O5	6	0.1996	15	6	2824088
CHO		17	25		5		309.171	309.171	3342753	18.9	-0.302163	O5	5	0.174476	17	5	3342753
CHOS		14	29		5	1	309.174	309.174	6733986	40.6	-0.0725161	O5S1	0	0.171109	14	0	6733986
CHON		16	25	2	4		309.182	309.182	1378085	6.4	-0.258812	N2O4	5	0.163255	16	5	1378085
CHO		18	29		4		309.207	309.207	1495726	7.1	-0.349345	O4	4	0.138131	18	4	1495726
CHONS		12	8	1	7	1	310.003	310.003	1692364	8.3	0.0831602	N1O7S1	9	0.343456	12	9	1692364
CHON		12	8	1	9		310.02	310.02	2081234	10.8	0.109605	N1O9	9	0.325718	12	9	2081234
CHONS		9	12	1	9	1	310.024	310.024	2134739	11.1	0.596663	N1O9S1	4	0.32235	9	4	2134739
CHONS		13	12	1	6	1	310.039	310.039	2113881	11	0.51987	N1O6S1	8	0.307111	13	8	2113881
CHON		13	12	1	8		310.057	310.057	9980383	60.8	-0.00199996	N1O8	8	0.289373	13	8	9980383
CHONS		10	16	1	8	1	310.06	310.06	4641760	27	0.0657288	N1O8S1	3	0.286006	10	3	4641760
CHON		14	16	1	7		310.093	310.093	9728492	59.2	-0.0490823	N1O7	7	0.253028	14	7	9728492
CHONS		11	20	1	7	1	310.097	310.096	1515757	7.2	0.953831	N1O7S1	2	0.249661	11	2	1515757
CHON	N15	14	17	2	6		310.106	310.106	3937521	22.5	-0.277072	N2O6	7	0.240023	14	7	3937521
CHON		15	20	1	6		310.13	310.13	4481529	26	0.161803	N1O6	6	0.216683	15	6	4481529
CHONS		11	7	2	7	1	310.998	310.998	1542829	7.4	0.433379	N2O7S1	9	0.349318	11	9	1542829
CHOS		10	15		7	2	311.026	311.027	1568567	7.5	-0.167896	O7S2	3	0.320827	10	3	1568567
CHON		15	7	2	6		311.031	311.031	1617593	7.8	-0.0990901	N2O6	13	0.316341	15	13	1617593
CHONS		12	11	2	6	1	311.034	311.034	3227962	18	-0.256628	N2O6S1	8	0.312974	12	8	3227962
CHO		13	11		9		311.041	311.041	2714684	14.8	0.0803107	O9	8	0.306456	13	8	2714684
CHOS		10	15		9	1	311.044	311.044	3461949	19.5	0.405022	O9S1	3	0.303089	10	3	3461949
CHON		12	11	2	8		311.052	311.052	8876864	53.8	-0.0695064	N2O8	8	0.295235	12	8	8876864
CHON		16	11	2	5		311.067	311.067	2037318	10.5	-0.274603	N2O5	12	0.279996	16	12	2037318
CHO		14	15		8		311.077	311.077	5306185	31.2	-0.0952178	O8	7	0.270111	14	7	5306185
CHOS		11	19		8	1	311.081	311.08	4461642	25.9	0.61521	O8S1	2	0.266744	11	2	4461642
CHON		13	15	2	7		311.088	311.088	13202253	81.3	0.108586	N2O7	7	0.25889	13	7	13202253
CHON	N15	14	16	1	7		311.09	311.09	3828558	21.9	-0.258195	N1O7	7	0.257106	14	7	3828558
CHOS		15	19		5	1	311.096	311.096	6062928	36	-0.00777927	O5S1	6	0.251505	15	6	6062928
CHON		17	15	2	4		311.104	311.104	1675154	8.2	-0.22507	N2O4	11	0.243651	17	11	1675154
CHO		22	15		2		311.108	311.108	2400852	12.8	0.0732219	O2	15	0.239633	22	15	2400852
CHO		15	19		7		311.114	311.114	5713750	33.8	0.0828633	O7	6	0.233766	15	6	5713750
CHON		14	19	2	6		311.125	311.125	8555354	51.8	-0.0990602	N2O6	6	0.222546	14	6	8555354
CHOS		16	23		4	1	311.132	311.132	1760092	8.7	0.170281	O4S1	5	0.21516	16	5	1760092
CHO		16	23		6		311.15	311.15	5975395	35.5	-0.0604856	O6	5	0.197422	16	5	5975395
CHOS		17	27		3	1	311.169	311.169	73739112	464.8	-0.0052065	O3S1	4	0.178815	17	4	73739112
CHO		17	27		5		311.186	311.186	1999215	10.3	-0.107396	O5	4	0.161077	17	4	1999215
CHONS		12	10	1	7	1	312.018	312.018	2094483	10.9	0.210821	N1O7S1	8	0.330057	12	8	2094483
CHON		12	10	1	9		312.036	312.036	2883097	15.9	0.108897	N1O9	8	0.312318	12	8	2883097
CHONS		9	14	1	9	1	312.039	312.039	2018458	10.4	0.528715	N1O9S1	3	0.308951	9	3	2018458
CHON	N15	12	11	2	8		312.049	312.049	1528606	7.3	-0.534281	N2O8	8	0.299314	12	8	1528606
CHON		16	10	1	6		312.051	312.051	1509790	7.2	-0.1917	N1O6	12	0.297079	16	12	1509790
CHONS		13	14	1	6	1	312.055	312.055	3845792	22	0.0358267	N1O6S1	7	0.293712	13	7	3845792
CHON		13	14	1	8		312.072	312.073	9453734	57.5	-0.0660747	N1O8	7	0.275974	13	7	9453734
CHONS		10	18	1	8	1	312.076	312.076	2984103	16.5	0.674131	N1O8S1	2	0.272606	10	2	2984103
CHON	N15	13	15	2	7		312.086	312.086	2367914	12.6	-0.260576	N2O7	7	0.262969	13	7	2367914
CHON		17	14	1	5		312.088	312.088	1395371	6.4	0.754851	N1O5	11	0.260734	17	11	1395371
CHON		14	18	1	7		312.109	312.109	7791795	47	-0.0487654	N1O7	6	0.239629	14	6	7791795
CHON	N15	14	19	2	6		312.122	312.122	1702711	8.4	-0.275283	N2O6	6	0.226624	14	6	1702711
CHON		15	22	1	6		312.145	312.145	10054847	61.3	-0.255715	N1O6	5	0.203284	15	5	10054847
CHON		16	26	1	5		312.182	312.182	1701964	8.4	-0.206355	N1O5	4	0.166939	16	4	1701964
CHONS		11	9	2	7	1	313.014	313.013	1666475	8.1	0.558378	N2O7S1	8	0.335919	11	8	1666475
CHOS		13	13		7	1	313.039	313.039	4847604	28.3	0.0216583	O7S1	7	0.310795	13	7	4847604
CHOS		10	17		7	2	313.042	313.042	6623222	39.6	-0.166815	O7S2	2	0.307428	10	2	6623222
CHON		15	9	2	6		313.047	313.047	2603767	14.1	-0.066508	N2O6	12	0.302941	15	12	2603767
CHONS		12	13	2	6	1	313.05	313.05	3468792	19.6	-0.223032	N2O6S1	7	0.299574	12	7	3468792
CHO		13	13		9		313.057	313.056	4085498	23.5	0.239509	O9	7	0.293057	13	7	4085498
CHOS		10	17		9	1	313.06	313.06	5337084	31.4	0.338529	O9S1	2	0.289689	10	2	5337084
CHON		12	13	2	8		313.068	313.068	6930430	41.5	-0.0690589	N2O8	7	0.281836	12	7	6930430
CHO		17	13		6		313.072	313.072	2814464	15.4	-0.283705	O6	11	0.277818	17	11	2814464
CHOS		14	17		6	1	313.075	313.075	5516801	32.5	-0.120802	O6S1	6	0.27445	14	6	5516801
CHO		10	17		11		313.078	313.078	1612674	7.8	0.204997	O11	2	0.271951	10	2	1612674
CHON		16	13	2	5		313.083	313.083	4176388	24.1	-0.0811928	N2O5	11	0.266597	16	11	4176388
CHO		21	13		3		313.087	313.087	1626501	7.9	0.981771	O3	15	0.262578	21	15	1626501
CHO		14	17		8		313.093	313.093	8828423	53.5	0.0331528	O8	6	0.256712	14	6	8828423
CHON		13	17	2	7		313.104	313.104	12000779	73.6	-0.0518042	N2O7	6	0.245491	13	6	12000779
CHON	N15	14	18	1	7		313.106	313.106	3733003	21.2	-0.224595	N1O7	6	0.243707	14	6	3733003
CHOS		15	21		5	1	313.112	313.112	33926668	212.6	-0.00772919	O5S1	5	0.238106	15	5	33926668
CHON		17	17	2	4		313.119	313.119	1429520	6.6	0.0638092	N2O4	10	0.230252	17	10	1429520
CHO		15	21		7		313.129	313.129	7184916	43.1	-0.14122	O7	5	0.220367	15	5	7184916
CHOS	S34	17	27		3	1	313.164	313.165	3088032	17.2	-0.273722	O3S1	4	0.185248	17	4	3088032
CHO		16	25		6		313.166	313.166	5766688	34.1	-0.0920283	O6	4	0.184022	16	4	5766688
CHO		17	29		5		313.202	313.202	1720044	8.5	0.372219	O5	3	0.147678	17	3	1720044
CHON		15	8	1	7		314.031	314.031	1577799	7.6	-0.143999	N1O7	12	0.320025	15	12	1577799
CHONS		12	12	1	7	1	314.034	314.034	3879241	22.2	-0.172657	N1O7S1	7	0.316657	12	7	3879241
CHON		12	12	1	9		314.052	314.052	3274831	18.3	0.235566	N1O9	7	0.298919	12	7	3274831
CHONS		9	16	1	9	1	314.055	314.055	2973904	16.4	0.557163	N1O9S1	2	0.295552	9	2	2973904
CHON		16	12	1	6		314.067	314.067	2397780	12.8	-0.158629	N1O6	11	0.28368	16	11	2397780
CHONS		13	16	1	6	1	314.07	314.07	2882133	15.9	-0.155443	N1O6S1	6	0.280313	13	6	2882133
CHON		13	16	1	8		314.088	314.088	13326171	82	-0.0656507	N1O8	6	0.262574	13	6	13326171
CHONS		10	20	1	8	1	314.092	314.091	1933404	9.8	0.637967	N1O8S1	1	0.259207	10	1	1933404
CHO	C13	14	17		8		314.096	314.096	1473374	6.9	-0.238087	O8	6	0.254477	14	6	1473374
CHON	N15	13	17	2	7		314.101	314.101	1330912	6	-0.29074	N2O7	6	0.249569	13	6	1330912
CHON		17	16	1	5		314.103	314.103	2024032	10.4	-0.236929	N1O5	10	0.247335	17	10	2024032
CHOS	C13	15	21		5	1	314.115	314.115	5305444	31.2	-0.0241386	O5S1	5	0.235871	15	5	5305444
CHON		14	20	1	7		314.125	314.125	5674856	33.5	0.0152166	N1O7	5	0.226229	14	5	5674856
CHON		15	24	1	6		314.161	314.161	2613620	14.1	0.000572636	N1O6	4	0.189885	15	4	2613620
CHON		16	28	1	5		314.197	314.197	2058624	10.6	0.0177592	N1O5	3	0.15354	16	3	2058624
CHOS		12	11		8	1	315.018	315.018	2901653	16	-0.503527	O8S1	7	0.333741	12	7	2901653
CHOS		9	15		8	2	315.021	315.021	2349334	12.5	0.547201	O8S2	2	0.330373	9	2	2349334
CHON		14	7	2	7		315.026	315.026	1738136	8.6	-0.210205	N2O7	12	0.325887	14	12	1738136
CHONS		11	11	2	7	1	315.029	315.029	3530649	20	-0.175286	N2O7S1	7	0.32252	11	7	3530649
CHO		12	11		10		315.036	315.036	1418395	6.6	-0.287015	O10	7	0.316002	12	7	1418395
CHOS		9	15		10	1	315.039	315.039	2988956	16.5	0.731909	O10S1	2	0.312635	9	2	2988956
CHOS		13	15		7	1	315.054	315.054	12037281	73.9	-0.0737019	O7S1	6	0.297396	13	6	12037281
CHO		9	15		12		315.057	315.057	2149026	11.2	0.503972	O12	2	0.294897	9	2	2149026
CHON		15	11	2	6		315.062	315.062	4935332	28.9	-0.129562	N2O6	11	0.289542	15	11	4935332
CHONS		12	15	2	6	1	315.066	315.066	3065253	17	-0.443781	N2O6S1	6	0.286175	12	6	3065253
CHO		13	15		9		315.072	315.072	6204072	36.9	-0.142888	O9	6	0.279657	13	6	6204072
CHOS		10	19		9	1	315.076	315.075	4706729	27.4	0.590271	O9S1	1	0.27629	10	1	4706729
CHON		12	15	2	8		315.083	315.083	10934443	66.9	-0.227305	N2O8	6	0.268437	12	6	10934443
CHO		17	15		6		315.087	315.087	1965484	10	0.257642	O6	10	0.264418	17	10	1965484
CHOS		14	19		6	1	315.091	315.091	5006510	29.3	-0.0882923	O6S1	5	0.261051	14	5	5006510
CHON		16	15	2	5		315.099	315.099	4646576	27	-0.239354	N2O5	10	0.253197	16	10	4646576
CHO		21	15		3		315.103	315.103	1527218	7.3	-0.960386	O3	14	0.249179	21	14	1527218
CHO		14	19		8		315.109	315.109	12567732	77.2	-0.125735	O8	5	0.243313	14	5	12567732
CHOS		11	23		8	1	315.112	315.112	2673333	14.5	0.512135	O8S1	0	0.239945	11	0	2673333
CHON		13	19	2	7		315.12	315.12	10340535	63.1	-0.146675	N2O7	5	0.232092	13	5	10340535
CHON		17	19	2	4		315.135	315.135	2153917	11.2	-0.60298	N2O4	9	0.216853	17	9	2153917
CHO		15	23		7		315.145	315.145	5331136	31.4	-0.140317	O7	4	0.206968	15	4	5331136
CHON		14	23	2	6		315.156	315.156	3415236	19.2	-0.192984	N2O6	4	0.195747	14	4	3415236
CHO		16	27		6		315.181	315.181	4865228	28.2	-0.218351	O6	3	0.170623	16	3	4865228
CHONS		11	10	1	8	1	316.013	316.013	2474850	13.2	0.0328464	N1O8S1	7	0.339603	11	7	2474850
CHONS		8	14	1	10	1	316.034	316.034	1634921	7.9	0.599871	N1O10S1	2	0.318497	8	2	1634921
CHON		15	10	1	7		316.046	316.046	3728621	21.1	-0.174722	N1O7	11	0.306625	15	11	3728621
CHONS		12	14	1	7	1	316.05	316.05	5052910	29.4	-0.171556	N1O7S1	6	0.303258	12	6	5052910
CHOS	C13	13	15		7	1	316.058	316.058	4725232	27.3	0.511355	O7S1	6	0.295161	13	6	4725232
CHON		12	14	1	9		316.067	316.067	4797428	27.8	-0.145602	N1O9	6	0.28552	12	6	4797428
CHONS		9	18	1	9	1	316.071	316.071	3626997	20.4	0.521971	N1O9S1	1	0.282152	9	1	3626997
CHON		16	14	1	6		316.083	316.083	2957817	16.2	-0.379078	N1O6	10	0.270281	16	10	2957817
CHON		9	18	1	11		316.089	316.089	1425531	6.6	-0.36958	N1O11	1	0.264414	9	1	1425531
CHON		13	18	1	8		316.104	316.104	7401472	44.2	-0.0019617	N1O8	5	0.249175	13	5	7401472
CHONS		10	22	1	8	1	316.107	316.107	2601985	14	0.760438	N1O8S1	0	0.245808	10	0	2601985
CHO	C13	14	19		8		316.112	316.112	2356738	12.4	-0.363107	O8	5	0.241078	14	5	2356738
CHON		14	22	1	7		316.14	316.14	9000460	54.2	-0.301196	N1O7	4	0.21283	14	4	9000460
CHON		16	30	1	5		316.213	316.213	1822244	9.1	-0.393469	N1O5	2	0.140141	16	2	1822244
CHOS		11	9		9	1	316.997	316.997	1441702	6.7	-0.0757738	O9S1	7	0.356686	11	7	1441702
CHONS		10	9	2	8	1	317.009	317.009	1613610	7.7	-0.664399	N2O8S1	7	0.345465	10	7	1613610
CHOS		12	13		8	1	317.034	317.034	3201330	17.7	-0.153359	O8S1	6	0.320341	12	6	3201330
CHON		14	9	2	7		317.042	317.042	3284789	18.3	-0.177327	N2O7	11	0.312488	14	11	3284789
CHONS		11	13	2	7	1	317.045	317.045	4235062	24.2	-0.0480061	N2O7S1	6	0.30912	11	6	4235062
CHO		12	13		10		317.051	317.051	3091512	17	0.0302156	O10	6	0.302603	12	6	3091512
CHOS		9	17		10	1	317.055	317.055	4390713	25.2	0.538014	O10S1	1	0.299236	9	1	4390713
CHON		11	13	2	9		317.063	317.063	1600828	7.7	-0.305997	N2O9	6	0.291382	11	6	1600828
CHO		16	13		7		317.067	317.067	2471741	13.1	-0.0448489	O7	10	0.287364	16	10	2471741
CHOS		13	17		7	1	317.07	317.07	2254910	11.8	-0.16785	O7S1	5	0.283996	13	5	2254910
CHO		9	17		12		317.073	317.072	2309439	12.1	0.532307	O12	1	0.281497	9	1	2309439
CHON		15	13	2	6		317.078	317.078	8523585	51.2	-0.286428	N2O6	10	0.276143	15	10	8523585
CHO		13	17		9		317.088	317.088	8355652	50.2	-0.268128	O9	5	0.266258	13	5	8355652
CHOS		10	21		9	1	317.091	317.091	4972613	28.9	0.460372	O9S1	0	0.262891	10	0	4972613
CHON		12	17	2	8		317.099	317.099	10107720	61.2	-0.257396	N2O8	5	0.255037	12	5	10107720
CHOS		14	21		6	1	317.106	317.106	1472714	6.9	0.0384095	O6S1	4	0.247652	14	4	1472714
CHON		16	17	2	5		317.114	317.114	3950413	22.4	-0.0486263	N2O5	9	0.239798	16	9	3950413
CHO		14	21		8		317.124	317.124	5306192	31	-0.282603	O8	4	0.229913	14	4	5306192
CHON		13	21	2	7		317.135	317.135	4424532	25.4	-0.11421	N2O7	4	0.218692	13	4	4424532
CHON	N15	14	22	1	7		317.137	317.137	7453012	44.5	-0.316336	N1O7	4	0.216909	14	4	7453012
CHO		18	21		5		317.139	317.139	2589013	13.9	0.304534	O5	8	0.214674	18	8	2589013
CHOS		15	25		5	1	317.143	317.143	1367894	6.2	-0.102226	O5S1	3	0.211307	15	3	1367894
CHO		15	25		7		317.161	317.161	2695004	14.5	0.0182239	O7	3	0.193569	15	3	2695004
CHO		16	29		6		317.197	317.197	2387048	12.6	-0.248489	O6	2	0.157224	16	2	2387048
CHON		16	33	2	4		317.245	317.245	9228151	55.6	-0.220713	N2O4	1	0.109658	16	1	9228151
CHON		14	8	1	8		318.026	318.026	1537910	7.3	-0.379278	N1O8	11	0.329571	14	11	1537910
CHONS		11	12	1	8	1	318.029	318.029	3078519	17	-0.0616928	N1O8S1	6	0.326204	11	6	3078519
CHONS		15	12	1	5	1	318.044	318.044	2764156	15	-0.262291	N1O5S1	10	0.310964	15	10	2764156
CHONS		8	16	1	10	1	318.05	318.05	2737533	14.8	0.438861	N1O10S1	1	0.305098	8	1	2737533
CHONS		12	16	1	7	1	318.065	318.065	3459459	19.4	-0.359109	N1O7S1	5	0.289859	12	5	3459459
CHON		8	16	1	12		318.068	318.068	1360003	6.2	0.779016	N1O12	1	0.28736	8	1	1360003
CHON	N15	15	13	2	6		318.075	318.075	4640902	26.8	-0.333009	N2O6	10	0.280221	15	10	4640902
CHON		12	16	1	9		318.083	318.083	9488520	57.3	-0.270433	N1O9	5	0.27212	12	5	9488520
CHONS		9	20	1	9	1	318.086	318.086	4267657	24.4	0.550102	N1O9S1	0	0.268753	9	0	4267657
CHON		16	16	1	6		318.098	318.098	3713677	21	-0.125182	N1O6	9	0.256881	16	9	3713677
CHONS		13	20	1	6	1	318.102	318.102	1430158	6.6	-0.467838	N1O6S1	4	0.253514	13	4	1430158
CHON		13	20	1	8		318.119	318.12	5965460	35.1	-0.253427	N1O8	4	0.235776	13	4	5965460
CHON		17	20	1	5		318.135	318.135	1598489	7.7	0.269005	N1O5	8	0.220536	17	8	1598489
CHON		14	24	1	7		318.156	318.156	2838944	15.5	-0.330719	N1O7	3	0.199431	14	3	2838944
CHON		15	28	1	6		318.192	318.192	2170412	11.2	0.220558	N1O6	2	0.163086	15	2	2170412
CHON		16	32	1	5		318.229	318.229	3422903	19.1	-0.233857	N1O5	1	0.126741	16	1	3422903
CHON	C13	16	33	2	4		318.248	318.248	1862590	9.3	-0.42477	N2O4	1	0.107424	16	1	1862590
CHONS		13	7	2	6	1	319.003	319.003	1471792	6.9	0.564822	N2O6S1	11	0.353171	13	11	1471792
CHON		13	7	2	8		319.021	319.021	1773878	8.8	-0.694689	N2O8	11	0.335433	13	11	1773878
CHONS		10	11	2	8	1	319.024	319.024	1821623	9.1	-0.0332893	N2O8S1	6	0.332066	10	6	1821623
CHOS		8	15		11	1	319.034	319.034	2426298	12.9	0.486405	O11S1	1	0.322181	8	1	2426298
CHO		15	11		8		319.046	319.046	1588542	7.6	0.157908	O8	10	0.310309	15	10	1588542
CHOS		12	15		8	1	319.049	319.049	2286399	12	0.411786	O8S1	5	0.306942	12	5	2286399
CHON		21	7	2	2		319.051	319.051	1437312	6.6	-0.436356	N2O2	19	0.304955	21	19	1437312
CHON		14	11	2	7		319.057	319.057	5839298	34.3	-0.238892	N2O7	10	0.299088	14	10	5839298
CHO		12	15		10		319.067	319.067	3652805	20.6	-0.032658	O10	5	0.289204	12	5	3652805
CHOS		9	19		10	1	319.07	319.07	5956038	35.1	0.409251	O10S1	0	0.285836	9	0	5956038
CHO		23	11		2		319.076	319.077	1810120	9	-0.304692	O2	18	0.279831	23	18	1810120
CHON		11	15	2	9		319.078	319.078	2336201	12.3	-0.241383	N2O9	5	0.277983	11	5	2336201
CHO		16	15		7		319.082	319.082	1713994	8.4	-0.0445656	O7	9	0.273964	16	9	1713994
CHOS		13	19		7	1	319.086	319.086	3898827	22.1	0.146606	O7S1	4	0.270597	13	4	3898827
CHO		9	19		12		319.088	319.088	1800396	8.9	0.309569	O12	0	0.268098	9	0	1800396
CHON		15	15	2	6		319.094	319.094	8513997	51.1	-0.127925	N2O6	9	0.262744	15	9	8513997
CHO		13	19		9		319.103	319.104	4115409	23.5	-0.235096	O9	4	0.252859	13	4	4115409
CHO		17	19		6		319.119	319.119	2223062	11.6	-0.152984	O6	8	0.23762	17	8	2223062
CHOS		14	23		6	1	319.122	319.122	1519703	7.2	-0.431873	O6S1	3	0.234252	14	3	1519703
CHON		16	19	2	5		319.13	319.13	4801497	27.8	-0.17366	N2O5	8	0.226399	16	8	4801497
CHO		14	23		8		319.14	319.14	2044636	10.5	0.0325246	O8	3	0.216514	14	3	2044636
CHO		18	23		5		319.155	319.155	2318625	12.2	0.114615	O5	7	0.201275	18	7	2318625
CHON		17	23	2	4		319.166	319.166	1630949	7.9	-0.156721	N2O4	7	0.190054	17	7	1630949
CHO		15	27		7		319.176	319.176	2712296	14.7	0.362746	O7	2	0.180169	15	2	2712296
CHO		19	27		4		319.191	319.192	1639149	7.9	-0.0564555	O4	6	0.16493	19	6	1639149
CHONS		14	10	1	6	1	320.023	320.024	1969141	10	-0.402533	N1O6S1	10	0.33391	14	10	1969141
CHON		14	10	1	8		320.041	320.041	3495675	19.6	-0.220659	N1O8	10	0.316171	14	10	3495675
CHONS		11	14	1	8	1	320.045	320.045	3123964	17.2	-0.248778	N1O8S1	5	0.312804	11	5	3123964
CHONS		8	18	1	10	1	320.066	320.066	1720067	8.4	0.27988	N1O10S1	0	0.291699	8	0	1720067
CHON		15	14	1	7		320.078	320.078	6498055	38.5	-0.359976	N1O7	9	0.279827	15	9	6498055
CHONS		12	18	1	7	1	320.081	320.081	5062920	29.4	-0.200637	N1O7S1	4	0.276459	12	4	5062920
CHON		8	18	1	12		320.083	320.083	1389704	6.3	0.586659	N1O12	0	0.27396	8	0	1389704
CHON	N15	15	15	2	6		320.091	320.091	7805707	46.7	-0.455877	N2O6	9	0.266822	15	9	7805707
CHON		12	18	1	9		320.099	320.099	4309773	24.7	-0.487412	N1O9	4	0.258721	12	4	4309773
CHON		16	18	1	6		320.114	320.114	4068626	23.2	-0.343066	N1O6	8	0.243482	16	8	4068626
CHON		13	22	1	8		320.135	320.135	3280921	18.2	-0.376779	N1O8	3	0.222376	13	3	3280921
CHON		17	22	1	5		320.15	320.15	2615582	14	-0.294924	N1O5	7	0.207137	17	7	2615582
CHON		14	26	1	7		320.171	320.171	1487140	6.9	0.233562	N1O7	2	0.186032	14	2	1487140
CHON		19	30	1	3		320.223	320.223	2344245	12.3	-0.292359	N1O3	5	0.134448	19	5	2344245
CHON		16	34	1	5		320.244	320.244	15335227	94	-0.263612	N1O5	0	0.113342	16	0	15335227
CHOS		10	9		8	2	320.974	320.974	1364513	6.2	-0.179516	O8S2	6	0.383971	10	6	1364513
CHON		13	9	2	8		321.036	321.036	3591732	20.2	-0.0984938	N2O8	10	0.322034	13	10	3591732
CHOS		8	17		11	1	321.05	321.05	2310712	12.1	0.203021	O11S1	0	0.308782	8	0	2310712
CHO		15	13		8		321.062	321.062	4702780	27.2	-0.185697	O8	9	0.29691	15	9	4702780
CHOS		12	17		8	1	321.065	321.065	4303421	24.7	0.253469	O8S1	4	0.293543	12	4	4303421
CHO		8	17		13		321.067	321.067	1743422	8.6	0.259696	O13	0	0.291043	8	0	1743422
CHON		14	13	2	7		321.073	321.073	10464319	63.4	-0.361974	N2O7	9	0.285689	14	9	10464319
CHO		16	17		7		321.098	321.098	3260487	18	-0.38686	O7	8	0.260565	16	8	3260487
CHOS		13	21		7	1	321.101	321.101	5655113	32.9	-0.383742	O7S1	3	0.257198	13	3	5655113
CHON		15	17	2	6		321.109	321.109	7287883	43.1	-0.25169	N2O6	8	0.249344	15	8	7287883
CHO		13	21		9		321.119	321.119	1708878	8.3	-0.48275	O9	3	0.239459	13	3	1708878
CHO		17	21		6		321.134	321.134	3420243	19	-0.0274655	O6	7	0.22422	17	7	3420243
CHOS		14	25		6	1	321.138	321.138	1768020	8.6	-0.211187	O6S1	2	0.220853	14	2	1768020
CHON		16	21	2	5		321.146	321.146	4357718	24.8	-0.297124	N2O5	7	0.212999	16	7	4357718
CHO		14	25		8		321.155	321.155	1764313	8.6	0.125733	O8	2	0.203115	14	2	1764313
CHO		18	25		5		321.171	321.171	2421726	12.7	0.207304	O5	6	0.187876	18	6	2421726
CHO		15	29		7		321.192	321.192	3192933	17.5	-0.262211	O7	1	0.16677	15	1	3192933
CHO		19	29		4		321.207	321.207	2891625	15.7	-0.305162	O4	5	0.151531	19	5	2891625
CHON	C13	16	34	1	5		321.248	321.248	1351670	6	-0.465629	N1O5	0	0.111108	16	0	1351670
CHONS		13	8	1	7	1	322.003	322.003	1375073	6.2	-0.447885	N1O7S1	10	0.356855	13	10	1375073
CHON		13	8	1	9		322.02	322.021	1440358	6.6	-0.422396	N1O9	10	0.339117	13	10	1440358
CHONS		14	12	1	6	1	322.039	322.039	1747564	8.5	-0.368962	N1O6S1	9	0.320511	14	9	1747564
CHON		21	8	1	3		322.051	322.051	1522031	7.1	-0.570159	N1O3	18	0.308639	21	18	1522031
CHON		14	12	1	8		322.057	322.057	6114673	35.8	-0.188228	N1O8	9	0.302772	14	9	6114673
CHONS		11	16	1	8	1	322.06	322.06	3198322	17.6	0.0943299	N1O8S1	4	0.299405	11	4	3198322
CHON	N15	14	13	2	7		322.07	322.07	5916533	34.5	-0.500891	N2O7	9	0.289767	14	9	5916533
CHON		18	12	1	5		322.072	322.072	3139190	17.2	-0.386311	N1O5	13	0.287533	18	13	3139190
CHON		15	16	1	7		322.093	322.093	9686396	58.1	-0.295629	N1O7	8	0.266427	15	8	9686396
CHONS		12	20	1	7	1	322.097	322.097	2780798	15	-0.137288	N1O7S1	3	0.26306	12	3	2780798
CHON		12	20	1	9		322.114	322.114	2384003	12.5	-0.142869	N1O9	3	0.245322	12	3	2384003
CHON		16	20	1	6		322.13	322.13	5513096	32	-0.216745	N1O6	7	0.230083	16	7	5513096
CHON		13	24	1	8		322.151	322.151	2634126	14	-0.467545	N1O8	2	0.208977	13	2	2634126
CHON		17	24	1	5		322.166	322.166	1815827	8.9	0.01732	N1O5	6	0.193738	17	6	1815827
CHOS		8	3		10	2	322.917	322.917	1570426	7.4	-0.180913	O10S2	7	0.443261	8	7	1570426
CHONS		12	7	2	7	1	322.998	322.998	1789074	8.8	-0.356721	N2O7S1	10	0.362718	12	10	1789074
CHO		13	7		10		323.004	323.005	1835668	9.1	-0.372812	O10	10	0.3562	13	10	1835668
CHONS		13	11	2	6	1	323.034	323.034	2906270	15.7	-0.0923125	N2O6S1	9	0.326373	13	9	2906270
CHO		14	11		9		323.041	323.041	4102816	23.2	-0.108408	O9	9	0.319855	14	9	4102816
CHOS		11	15		9	1	323.044	323.044	2284705	11.9	-0.167222	O9S1	4	0.316488	11	4	2284705
CHON		13	11	2	8		323.052	323.052	6218403	36.4	-0.128834	N2O8	9	0.308634	13	9	6218403
CHONS		10	15	2	8	1	323.055	323.055	2178340	11.2	-0.0638284	N2O8S1	4	0.305267	10	4	2178340
CHO		15	15		8		323.077	323.077	4122539	23.3	-0.122634	O8	8	0.283511	15	8	4122539
CHOS		12	19		8	1	323.081	323.081	7926444	47.1	-0.088585	O8S1	3	0.280143	12	3	7926444
CHON		14	15	2	7		323.088	323.089	17672878	107.9	-0.297813	N2O7	8	0.27229	14	8	17672878
CHO		16	19		7		323.114	323.114	4142774	23.5	0.048837	O7	7	0.247166	16	7	4142774
CHOS		13	23		7	1	323.117	323.117	4763831	27.3	-0.288503	O7S1	2	0.243799	13	2	4763831
CHON		15	19	2	6		323.125	323.125	6958777	41	-0.126329	N2O6	7	0.235945	15	7	6958777
CHO		13	23		9		323.135	323.135	4255932	24.2	-0.232164	O9	2	0.22606	13	2	4255932
CHO		17	23		6		323.15	323.15	4790465	27.5	-0.274857	O6	6	0.210821	17	6	4790465
CHON		16	23	2	5		323.161	323.161	1685444	8.1	-0.449992	N2O5	6	0.1996	16	6	1685444
CHOS		18	27		3	1	323.169	323.169	1566535	7.4	-0.190675	O3S1	5	0.192215	18	5	1566535
CHO		14	27		8		323.171	323.171	1449031	6.6	0.589099	O8	1	0.189715	14	1	1449031
CHO		18	27		5		323.186	323.186	2143948	11	-0.28906	O5	5	0.174476	18	5	2143948
CHO		19	31		4		323.223	323.223	1884887	9.4	0.160818	O4	4	0.138131	19	4	1884887
CHONS		13	10	1	7	1	324.018	324.018	1898697	9.5	0.17215	N1O7S1	9	0.343456	13	9	1898697
CHON		13	10	1	9		324.036	324.036	3674574	20.5	-0.327186	N1O9	9	0.325718	13	9	3674574
CHONS		10	14	1	9	1	324.039	324.039	2031567	10.3	0.539996	N1O9S1	4	0.32235	10	4	2031567
CHONS		14	14	1	6	1	324.055	324.055	1838036	9.1	-0.27409	N1O6S1	8	0.307111	14	8	1838036
CHON		21	10	1	3		324.067	324.067	1554647	7.3	-0.844333	N1O3	17	0.295239	21	17	1554647
CHON		14	14	1	8		324.072	324.073	9234393	55.2	-0.310486	N1O8	8	0.289373	14	8	9234393
CHONS		11	18	1	8	1	324.076	324.076	6340570	37.2	0.186314	N1O8S1	3	0.286006	11	3	6340570
CHOS	C13	12	19		8	1	324.084	324.084	8974300	53.6	0.482028	O8S1	3	0.277909	12	3	8974300
CHON		15	18	1	7		324.109	324.109	8585188	51.2	-0.324644	N1O7	7	0.253028	15	7	8585188
CHONS		12	22	1	7	1	324.112	324.112	1704805	8.2	0.07954	N1O7S1	2	0.249661	12	2	1704805
CHON		12	22	1	9		324.13	324.13	2430186	12.8	-0.512202	N1O9	2	0.231922	12	2	2430186
CHON		16	22	1	6		324.145	324.145	4620783	26.4	-0.277098	N1O6	6	0.216683	16	6	4620783
CHON		13	26	1	8		324.166	324.166	3047157	16.6	-0.310396	N1O8	1	0.195578	13	1	3047157
CHON		17	26	1	5		324.182	324.182	1809658	8.9	-0.26041	N1O5	5	0.180339	17	5	1809658
CHONS		12	9	2	7	1	325.014	325.014	2551028	13.5	0.137779	N2O7S1	9	0.349318	12	9	2551028
CHON		12	9	2	9		325.031	325.031	4858617	27.9	-0.360027	N2O9	9	0.33158	12	9	4858617
CHOS		14	13		7	1	325.039	325.039	1526779	7.1	-0.625218	O7S1	8	0.324194	14	8	1526779
CHOS		11	17		7	2	325.042	325.042	1960572	9.8	0.0547003	O7S2	3	0.320827	11	3	1960572
CHON		16	9	2	6		325.047	325.047	1896189	9.4	-0.371701	N2O6	13	0.316341	16	13	1896189
CHONS		13	13	2	6	1	325.05	325.05	2518014	13.3	-0.245563	N2O6S1	8	0.312974	13	8	2518014
CHO		14	13		9		325.057	325.057	3034880	16.5	-0.476902	O9	8	0.306456	14	8	3034880
CHOS		11	17		9	1	325.06	325.06	4750593	27.3	0.449086	O9S1	3	0.303089	11	3	4750593
CHON		13	13	2	8		325.068	325.068	11189508	67.4	-0.281849	N2O8	8	0.295235	13	8	11189508
CHON		17	13	2	5		325.083	325.083	1848072	9.1	-0.262764	N2O5	12	0.279996	17	12	1848072
CHO		15	17		8		325.093	325.093	6840587	40.3	-0.214154	O8	7	0.270111	15	7	6840587
CHOS		12	21		8	1	325.096	325.096	4273932	24.3	0.158045	O8S1	2	0.266744	12	2	4273932
CHON		14	17	2	7		325.104	325.104	11471118	69.2	-0.265208	N2O7	7	0.25889	14	7	11471118
CHOS		16	21		5	1	325.112	325.112	4482833	25.6	-0.191996	O5S1	6	0.251505	16	6	4482833
CHO		16	21		7		325.129	325.129	7076118	41.8	-0.412821	O7	6	0.233766	16	6	7076118
CHOS		13	25		7	1	325.133	325.133	1800343	8.8	0.143879	O7S1	1	0.230399	13	1	1800343
CHON		15	21	2	6		325.141	325.141	5396250	31.3	-0.433105	N2O6	6	0.222546	15	6	5396250
CHOS		17	25		4	1	325.148	325.148	3592476	20	-0.359898	O4S1	5	0.21516	17	5	3592476
CHO		17	25		6		325.166	325.166	3486497	19.4	-0.426921	O6	5	0.197422	17	5	3486497
CHOS		18	29		3	1	325.184	325.184	84041000	522.1	-0.189493	O3S1	4	0.178815	18	4	84041000
CHO		18	29		5		325.202	325.202	2111916	10.8	-0.041267	O5	4	0.161077	18	4	2111916
CHONS		13	12	1	7	1	326.034	326.034	2555427	13.5	-0.31966	N1O7S1	8	0.330057	13	8	2555427
CHON		13	12	1	9		326.052	326.052	5338152	30.9	-0.386503	N1O9	8	0.312318	13	8	5338152
CHONS		10	16	1	9	1	326.055	326.055	2498089	13.2	-0.291423	N1O9S1	3	0.308951	10	3	2498089
CHON	N15	13	13	2	8		326.065	326.065	2372140	12.4	-0.480647	N2O8	8	0.299314	13	8	2372140
CHONS		14	16	1	6	1	326.07	326.07	2680877	14.3	0.0956232	N1O6S1	7	0.293712	14	7	2680877
CHON		14	16	1	8		326.088	326.088	9308722	55.7	-0.308567	N1O8	7	0.275974	14	7	9308722
CHONS		11	20	1	8	1	326.092	326.091	1910963	9.5	0.491825	N1O8S1	2	0.272606	11	2	1910963
CHON	N15	14	17	2	7		326.101	326.101	5153847	29.8	-0.341372	N2O7	7	0.262969	14	7	5153847
CHON		15	20	1	7		326.125	326.125	5673021	33	-0.230648	N1O7	6	0.239629	15	6	5673021
CHON		16	24	1	6		326.161	326.161	2851656	15.4	-0.428684	N1O6	5	0.203284	16	5	2851656
CHON		17	28	1	5		326.197	326.197	1732051	8.4	-0.0442067	N1O5	4	0.166939	17	4	1732051
CHOS		13	11		8	1	327.018	327.018	1350211	6	0.615807	O8S1	8	0.34714	13	8	1350211
CHOS		10	15		8	2	327.021	327.021	1351108	6	0.282489	O8S2	3	0.343773	10	3	1351108
CHONS		12	11	2	7	1	327.029	327.029	3160647	17.3	-0.291167	N2O7S1	8	0.335919	12	8	3160647
CHOS		10	15		10	1	327.039	327.039	1750602	8.5	0.215815	O10S1	3	0.326034	10	3	1750602
CHON		12	11	2	9		327.047	327.047	2837580	15.3	0.0396882	N2O9	8	0.318181	12	8	2837580
CHOS		14	15		7	1	327.054	327.054	3679566	20.6	-0.223877	O7S1	7	0.310795	14	7	3679566
CHOS		11	19		7	2	327.058	327.058	4240207	24.1	-0.129091	O7S2	2	0.307428	11	2	4240207
CHON		16	11	2	6		327.062	327.062	2771280	14.9	-0.0942331	N2O6	12	0.302941	16	12	2771280
CHONS		13	15	2	6	1	327.066	327.066	3173713	17.4	-0.0911747	N2O6S1	7	0.299574	13	7	3173713
CHO		14	15		9		327.072	327.072	5229907	30.2	-0.229369	O9	7	0.293057	14	7	5229907
CHOS		11	19		9	1	327.076	327.075	5750100	33.5	0.385171	O9S1	2	0.289689	11	2	5750100
CHON		13	15	2	8		327.083	327.084	9322327	55.8	-0.341259	N2O8	7	0.281836	13	7	9322327
CHO		18	15		6		327.087	327.087	1759192	8.6	-0.149257	O6	11	0.277818	18	11	1759192
CHOS		15	19		6	1	327.091	327.091	5408601	31.4	-0.299061	O6S1	6	0.27445	15	6	5408601
CHON		17	15	2	5		327.099	327.099	2240859	11.6	-0.658578	N2O5	11	0.266597	17	11	2240859
CHO		22	15		3		327.103	327.103	1936220	9.7	-0.160867	O3	15	0.262578	22	15	1936220
CHO		15	19		8		327.109	327.109	10010462	60.1	-0.426831	O8	6	0.256712	15	6	10010462
CHOS		12	23		8	1	327.112	327.112	2099039	10.7	0.248783	O8S1	1	0.253345	12	1	2099039
CHON		14	19	2	7		327.12	327.12	12560225	76	-0.385853	N2O7	6	0.245491	14	6	12560225
CHOS		16	23		5	1	327.127	327.127	27537252	169.5	-0.343659	O5S1	5	0.238106	16	5	27537252
CHO		23	19		2		327.139	327.139	1597799	7.6	-0.450023	O2	14	0.226234	23	14	1597799
CHO		16	23		7		327.145	327.145	6412649	37.6	-0.288007	O7	5	0.220367	16	5	6412649
CHON		15	23	2	6		327.156	327.156	3215212	17.7	0.0891926	N2O6	5	0.209146	15	5	3215212
CHOS		17	27		4	1	327.164	327.164	3503470	19.5	-0.296549	O4S1	4	0.201761	17	4	3503470
CHO		18	31		5		327.218	327.218	2461054	12.9	-0.34662	O5	3	0.147678	18	3	2461054
CHONS		12	10	1	8	1	328.013	328.013	2297445	11.8	-0.303708	N1O8S1	8	0.353002	12	8	2297445
CHONS		9	14	1	10	1	328.034	328.034	1484651	6.8	0.029204	N1O10S1	3	0.331897	9	3	1484651
CHON		16	10	1	7		328.046	328.046	1924846	9.5	-0.351231	N1O7	12	0.320025	16	12	1924846
CHONS		13	14	1	7	1	328.05	328.05	4750959	27	-0.409146	N1O7S1	7	0.316657	13	7	4750959
CHON		13	14	1	9		328.067	328.068	6988916	40.9	-0.384129	N1O9	7	0.298919	13	7	6988916
CHONS		10	18	1	9	1	328.071	328.071	3647605	20.2	0.259029	N1O9S1	2	0.295552	10	2	3647605
CHON	N15	13	15	2	8		328.08	328.081	1888888	9.3	-0.447213	N2O8	7	0.285914	13	7	1888888
CHON		17	14	1	6		328.083	328.083	1882233	9.3	-0.639534	N1O6	11	0.28368	17	11	1882233
CHONS		14	18	1	6	1	328.086	328.086	2427258	12.6	-0.331682	N1O6S1	6	0.280313	14	6	2427258
CHON		14	18	1	8		328.104	328.104	9953407	59.2	-0.245715	N1O8	6	0.262574	14	6	9953407
CHONS		11	22	1	8	1	328.107	328.107	1544576	7.2	0.366892	N1O8S1	1	0.259207	11	1	1544576
CHO	C13	15	19		8		328.112	328.112	1423361	6.4	-0.349827	O8	6	0.254477	15	6	1423361
CHON		18	18	1	5		328.119	328.119	1613187	7.6	-0.470622	N1O5	10	0.247335	18	10	1613187
CHOS	C13	16	23		5	1	328.131	328.131	4554887	25.8	-0.205962	O5S1	5	0.235871	16	5	4554887
CHON		15	22	1	7		328.14	328.14	6818953	39.8	-0.259706	N1O7	5	0.226229	15	5	6818953
CHON		16	26	1	6		328.177	328.177	1742740	8.4	-0.334637	N1O6	4	0.189885	16	4	1742740
CHON		17	30	1	5		328.213	328.213	3437726	18.9	-0.0744032	N1O5	3	0.15354	17	3	3437726
CHONS		11	9	2	8	1	329.009	329.009	2179714	11.1	-0.123462	N2O8S1	8	0.358864	11	8	2179714
CHOS		13	13		8	1	329.034	329.034	2601610	13.7	-0.482079	O8S1	7	0.333741	13	7	2601610
CHOS		10	17		8	2	329.037	329.037	3717259	20.6	-0.205509	O8S2	2	0.330373	10	2	3717259
CHON		15	9	2	7		329.042	329.042	3872908	21.6	-0.201251	N2O7	12	0.325887	15	12	3872908
CHO		13	13		10		329.051	329.052	2831759	15.1	-0.426742	O10	7	0.316002	13	7	2831759
CHOS		10	17		10	1	329.055	329.055	4974480	28.4	0.427223	O10S1	2	0.312635	10	2	4974480
CHON		12	13	2	9		329.063	329.063	2944402	15.8	-0.355616	N2O9	7	0.304781	12	7	2944402
CHO		17	13		7		329.067	329.067	1688211	8.1	-0.407881	O7	11	0.300763	17	11	1688211
CHOS		14	17		7	1	329.07	329.07	15253908	92.1	-0.192117	O7S1	6	0.297396	14	6	15253908
CHON		23	9	2	1		329.072	329.072	1467284	6.7	0.231499	N2O1	20	0.295409	23	20	1467284
CHON		16	13	2	6		329.078	329.078	7627158	44.8	-0.245596	N2O6	11	0.289542	16	11	7627158
CHO		14	17		9		329.088	329.088	7857561	46.3	-0.258351	O9	6	0.279657	14	6	7857561
CHOS		11	21		9	1	329.091	329.091	4847258	27.6	0.565132	O9S1	1	0.27629	11	1	4847258
CHON		13	17	2	8		329.099	329.099	14199196	85.5	-0.217625	N2O8	6	0.268437	13	6	14199196
CHOS		15	21		6	1	329.106	329.107	6021023	34.9	-0.358	O6S1	5	0.261051	15	5	6021023
CHON		17	17	2	5		329.114	329.114	2769057	14.8	-0.320315	N2O5	10	0.253197	17	10	2769057
CHO		22	17		3		329.118	329.118	1379490	6.2	-0.311803	O3	14	0.249179	22	14	1379490
CHO		15	21		8		329.124	329.124	11444643	68.5	-0.302682	O8	5	0.243313	15	5	11444643
CHOS		12	25		8	1	329.128	329.128	1616164	7.6	-0.178108	O8S1	0	0.239945	12	0	1616164
CHON		14	21	2	7		329.135	329.136	9672103	57.5	-0.322725	N2O7	5	0.232092	14	5	9672103
CHO		16	25		7		329.161	329.161	4637614	26.3	-0.286244	O7	4	0.206968	16	4	4637614
CHON		15	25	2	6		329.172	329.172	1953329	9.7	0.179784	N2O6	4	0.195747	15	4	1953329
CHO		17	29		6		329.197	329.197	3209656	17.5	-0.0571697	O6	3	0.170623	17	3	3209656
CHO		18	33		5		329.233	329.234	2343875	12.1	-0.496366	O5	2	0.134278	18	2	2343875
CHON		6	4	1	15		329.959	329.958	3016848	16.3	0.550311	N1O15	5	0.409793	6	5	3016848
CHONS		11	8	1	9	1	329.993	329.993	1990554	9.9	-0.197035	N1O9S1	8	0.375948	11	8	1990554
CHON		15	8	1	8		330.026	330.026	2270627	11.7	-0.48669	N1O8	12	0.34297	15	12	2270627
CHONS		12	12	1	8	1	330.029	330.029	4357284	24.6	-0.150351	N1O8S1	7	0.339603	12	7	4357284
CHON		12	12	1	10		330.047	330.047	1898665	9.4	-0.489083	N1O10	7	0.321864	12	7	1898665
CHONS		9	16	1	10	1	330.05	330.05	2508714	13.1	0.210816	N1O10S1	2	0.318497	9	2	2508714
CHON		23	8	1	2		330.056	330.056	1480620	6.8	0.671946	N1O2	20	0.312492	23	20	1480620
CHON		16	12	1	7		330.062	330.062	2598574	13.7	-0.288492	N1O7	11	0.306625	16	11	2598574
CHONS		13	16	1	7	1	330.065	330.065	4182703	23.5	-0.164271	N1O7S1	6	0.303258	13	6	4182703
CHOS	C13	14	17		7	1	330.073	330.073	4855217	27.7	0.398753	O7S1	6	0.295161	14	6	4855217
CHON		13	16	1	9		330.083	330.083	8810164	52.2	-0.260601	N1O9	6	0.28552	13	6	8810164
CHONS		10	20	1	9	1	330.086	330.086	5407413	31.1	0.227152	N1O9S1	1	0.282152	10	1	5407413
CHO	C13	14	17		9		330.091	330.091	1776566	8.6	-0.273204	O9	6	0.277423	14	6	1776566
CHON		17	16	1	6		330.098	330.098	3331000	18.2	-0.181219	N1O6	10	0.270281	17	10	3331000
CHONS		14	20	1	6	1	330.102	330.102	2224313	11.4	-0.511418	N1O6S1	5	0.266913	14	5	2224313
CHON		14	20	1	8		330.119	330.12	8603326	50.9	-0.304799	N1O8	5	0.249175	14	5	8603326
CHONS		11	24	1	8	1	330.123	330.123	1373759	6.1	0.0920261	N1O8S1	0	0.245808	11	0	1373759
CHO	C13	15	21		8		330.128	330.128	2004928	10	-0.438565	O8	5	0.241078	15	5	2004928
CHON		18	20	1	5		330.135	330.135	1465794	6.7	-0.164842	N1O5	9	0.233936	18	9	1465794
CHON		15	24	1	7		330.156	330.156	8036040	47.4	-0.258121	N1O7	4	0.21283	15	4	8036040
CHON		16	28	1	6		330.192	330.192	2588626	13.6	-0.393165	N1O6	3	0.176485	16	3	2588626
CHOS		12	11		7	2	330.995	330.995	2002612	10	-0.973489	O7S2	7	0.374424	12	7	2002612
CHOS		12	11		9	1	331.013	331.013	1542585	7.2	-0.163196	O9S1	7	0.356686	12	7	1542585
CHON		14	7	2	8		331.021	331.021	1675835	8	-0.578876	N2O8	12	0.348832	14	12	1675835
CHONS		11	11	2	8	1	331.024	331.024	3278780	17.9	-0.213338	N2O8S1	7	0.345465	11	7	3278780
CHOS		9	15		11	1	331.034	331.034	3140287	17.1	0.378148	O11S1	2	0.33558	9	2	3140287
CHO		16	11		8		331.046	331.046	1795650	8.7	-0.69362	O8	11	0.323708	16	11	1795650
CHOS		13	15		8	1	331.049	331.049	3127619	17	-0.328109	O8S1	6	0.320341	13	6	3127619
CHON		15	11	2	7		331.057	331.057	5465029	31.5	-0.471883	N2O7	11	0.312488	15	11	5465029
CHO		13	15		10		331.067	331.067	5865928	33.9	-0.544965	O10	6	0.302603	13	6	5865928
CHOS		10	19		10	1	331.07	331.07	5664713	32.7	0.424622	O10S1	1	0.299236	10	1	5664713
CHON		12	15	2	9		331.078	331.078	3726283	20.7	-0.232634	N2O9	6	0.291382	12	6	3726283
CHO		17	15		7		331.082	331.082	2080204	10.5	-0.526214	O7	10	0.287364	17	10	2080204
CHOS		14	19		7	1	331.086	331.086	2489293	13	-0.311762	O7S1	5	0.283996	14	5	2489293
CHON		16	15	2	6		331.094	331.094	7258064	42.6	-0.274303	N2O6	10	0.276143	16	10	7258064
CHO		14	19		9		331.103	331.104	10771410	64.3	-0.226576	O9	5	0.266258	14	5	10771410
CHOS		11	23		9	1	331.107	331.107	4627411	26.3	0.652297	O9S1	0	0.262891	11	0	4627411
CHON		13	19	2	8		331.115	331.115	17294294	104.7	-0.246501	N2O8	5	0.255037	13	5	17294294
CHON	N15	14	20	1	8		331.116	331.117	5289942	30.4	-0.198486	N1O8	5	0.253253	14	5	5289942
CHO		18	19		6		331.119	331.119	1875670	9.2	-0.238042	O6	9	0.251019	18	9	1875670
CHOS		15	23		6	1	331.122	331.122	1696983	8.1	-0.0840177	O6S1	4	0.247652	15	4	1696983
CHON		17	19	2	5		331.13	331.13	3123418	17	-0.197566	N2O5	9	0.239798	17	9	3123418
CHO		15	23		8		331.14	331.14	4745180	27	-0.451834	O8	4	0.229913	15	4	4745180
CHO		19	23		5		331.155	331.155	2350305	12.2	-0.312301	O5	8	0.214674	19	8	2350305
CHO		16	27		7		331.176	331.176	3372006	18.5	-0.314697	O7	3	0.193569	16	3	3372006
CHONS		11	10	1	9	1	332.008	332.008	1442510	6.5	-0.406677	N1O9S1	7	0.362548	11	7	1442510
CHON		15	10	1	8		332.041	332.041	2837207	15.2	-0.574086	N1O8	11	0.329571	15	11	2837207
CHONS		12	14	1	8	1	332.045	332.045	4667096	26.5	-0.360253	N1O8S1	6	0.326204	12	6	4667096
CHON		8	14	1	13		332.047	332.047	1712344	8.2	-0.474692	N1O13	2	0.323704	8	2	1712344
CHON		12	14	1	10		332.062	332.062	3006429	16.2	-0.486114	N1O10	6	0.308465	12	6	3006429
CHONS		9	18	1	10	1	332.066	332.066	4638942	26.3	0.269766	N1O10S1	1	0.305098	9	1	4638942
CHON		16	14	1	7		332.078	332.078	4268257	24	-0.346967	N1O7	10	0.293226	16	10	4268257
CHONS		13	18	1	7	1	332.081	332.081	3871970	21.6	-0.283726	N1O7S1	5	0.289859	13	5	3871970
CHON		9	18	1	12		332.083	332.084	1916386	9.5	-0.187363	N1O12	1	0.28736	9	1	1916386
CHON		13	18	1	9		332.099	332.099	13446374	80.9	-0.25902	N1O9	5	0.27212	13	5	13446374
CHONS		10	22	1	9	1	332.102	332.102	4472552	25.3	0.37633	N1O9S1	0	0.268753	10	0	4472552
CHON		17	18	1	6		332.114	332.114	3315691	18.1	-0.150009	N1O6	9	0.256881	17	9	3315691
CHON		14	22	1	8		332.135	332.135	6161649	35.8	-0.302949	N1O8	4	0.235776	14	4	6161649
CHON		18	22	1	5		332.15	332.151	1803765	8.8	-0.46491	N1O5	8	0.220536	18	8	1803765
CHON		15	26	1	7		332.171	332.172	1588219	7.4	-0.708129	N1O7	3	0.199431	15	3	1588219
CHON		16	30	1	6		332.208	332.208	2085893	10.5	-0.450983	N1O6	2	0.163086	16	2	2085893
CHOS		12	13		9	1	333.029	333.029	1524454	7	-0.792785	O9S1	6	0.343287	12	6	1524454
CHON		14	9	2	8		333.036	333.037	3551720	19.6	-0.575373	N2O8	11	0.335433	14	11	3551720
CHONS		11	13	2	8	1	333.04	333.04	2057961	10.3	-0.482285	N2O8S1	6	0.332066	11	6	2057961
CHOS		9	17		11	1	333.05	333.05	4187116	23.5	0.285783	O11S1	1	0.322181	9	1	4187116
CHO		16	13		8		333.062	333.062	3265263	17.8	-0.209031	O8	10	0.310309	16	10	3265263
CHOS		13	17		8	1	333.065	333.065	3634672	20.1	-0.386171	O8S1	5	0.306942	13	5	3634672
CHO		9	17		13		333.067	333.067	2588913	13.6	0.340411	O13	1	0.304443	9	1	2588913
CHON		15	13	2	7		333.073	333.073	7563763	44.4	-0.288886	N2O7	10	0.299088	15	10	7563763
CHO		13	17		10		333.083	333.083	4960757	28.3	-0.301487	O10	5	0.289204	13	5	4960757
CHOS		10	21		10	1	333.086	333.086	7824886	46.1	0.39203	O10S1	0	0.285836	10	0	7824886
CHON		12	17	2	9		333.094	333.094	5600248	32.3	-0.291269	N2O9	5	0.277983	12	5	5600248
CHO		17	17		7		333.098	333.098	1899769	9.4	-0.583072	O7	9	0.273964	17	9	1899769
CHOS		14	21		7	1	333.101	333.101	3295482	18	-0.129751	O7S1	4	0.270597	14	4	3295482
CHON		16	17	2	6		333.109	333.109	9036284	53.6	-0.302664	N2O6	9	0.262744	16	9	9036284
CHO		21	17		4		333.113	333.113	2138621	10.8	0.456241	O4	13	0.258725	21	13	2138621
CHO		14	21		9		333.119	333.119	2924287	15.7	-0.555417	O9	4	0.252859	14	4	2924287
CHO		18	21		6		333.134	333.134	2785539	14.9	-0.056494	O6	8	0.23762	18	8	2785539
CHOS		15	25		6	1	333.138	333.138	3344388	18.3	-0.443721	O6S1	3	0.234252	15	3	3344388
CHON		17	21	2	5		333.146	333.146	2554886	13.4	-0.436506	N2O5	8	0.226399	17	8	2554886
CHO		19	25		5		333.171	333.171	2940685	15.8	-0.0702946	O5	7	0.201275	19	7	2940685
CHO		20	29		4		333.207	333.207	2961431	15.9	-0.384206	O4	6	0.16493	20	6	2961431
CHON		14	8	1	9		334.02	334.021	1592564	7.4	-0.646727	N1O9	11	0.352516	14	11	1592564
CHONS		11	12	1	9	1	334.024	334.024	1686645	8	-0.434161	N1O9S1	6	0.349149	11	6	1686645
CHONS		15	12	1	6	1	334.039	334.039	1434361	6.4	-0.475454	N1O6S1	10	0.33391	15	10	1434361
CHONS		8	16	1	11	1	334.045	334.045	1389819	6.2	-0.0174231	N1O11S1	1	0.328043	8	1	1389819
CHON		15	12	1	8		334.057	334.057	4941566	28	-0.450882	N1O8	10	0.316171	15	10	4941566
CHONS		12	16	1	8	1	334.06	334.06	3424511	18.7	-0.238341	N1O8S1	5	0.312804	12	5	3424511
CHON		12	16	1	10		334.078	334.078	2634244	13.8	-0.333515	N1O10	5	0.295066	12	5	2634244
CHONS		9	20	1	10	1	334.081	334.081	3953925	21.9	0.298071	N1O10S1	0	0.291699	9	0	3953925
CHON		16	16	1	7		334.093	334.093	6352648	36.6	-0.0754882	N1O7	9	0.279827	16	9	6352648
CHONS		13	20	1	7	1	334.097	334.097	3982345	22.1	-0.0126314	N1O7S1	4	0.276459	13	4	3982345
CHON	N15	16	17	2	6		334.106	334.106	5643020	32.3	-0.466684	N2O6	9	0.266822	16	9	5643020
CHON		13	20	1	9		334.114	334.114	4256014	23.8	-0.227527	N1O9	4	0.258721	13	4	4256014
CHON		17	20	1	6		334.13	334.13	3153682	17	-0.478318	N1O6	8	0.243482	17	8	3153682
CHON		14	24	1	8		334.151	334.151	3269656	17.7	-0.390902	N1O8	3	0.222376	14	3	3269656
CHON		18	24	1	5		334.166	334.166	2609692	13.7	-0.252629	N1O5	7	0.207137	18	7	2609692
CHON		15	28	1	7		334.187	334.187	1415713	6.3	-0.10539	N1O7	2	0.186032	15	2	1415713
CHON		16	32	1	6		334.224	334.224	1503787	6.9	-0.567944	N1O6	1	0.149687	16	1	1503787
CHON		17	36	1	5		334.26	334.26	2845493	15.1	-0.252558	N1O5	0	0.113342	17	0	2845493
CHONS		13	7	2	7	1	334.998	334.998	1573372	7.3	-0.343943	N2O7S1	11	0.376117	13	11	1573372
CHONS		14	11	2	6	1	335.034	335.034	2351878	12.1	-0.357635	N2O6S1	10	0.339772	14	10	2351878
CHO		15	11		9		335.041	335.041	2232071	11.3	-0.552231	O9	10	0.333255	15	10	2232071
CHOS		12	15		9	1	335.044	335.044	3020040	16.2	-0.608935	O9S1	5	0.329887	12	5	3020040
CHOS		9	19		9	2	335.048	335.048	2318089	11.9	0.229758	O9S2	0	0.32652	9	0	2318089
CHON		14	11	2	8		335.052	335.052	6311946	36.4	-0.422681	N2O8	10	0.322034	14	10	6311946
CHOS		9	19		11	1	335.065	335.065	4785166	27	0.164684	O11S1	0	0.308782	9	0	4785166
CHO		23	11		3		335.071	335.072	1971727	9.7	-0.455485	O3	18	0.302776	23	18	1971727
CHO		16	15		8		335.077	335.077	3938321	21.8	-0.41668	O8	9	0.29691	16	9	3938321
CHOS		13	19		8	1	335.081	335.081	5286930	30.1	-0.1451	O8S1	4	0.293543	13	4	5286930
CHO		9	19		13		335.083	335.083	2725651	14.4	-0.0197566	O13	0	0.291043	9	0	2725651
CHON		15	15	2	7		335.088	335.089	10344468	61.2	-0.346834	N2O7	9	0.285689	15	9	10344468
CHO		17	19		7		335.114	335.114	3028507	16.2	-0.131956	O7	8	0.260565	17	8	3028507
CHOS		14	23		7	1	335.117	335.117	3928604	21.8	-0.12897	O7S1	3	0.257198	14	3	3928604
CHON		16	19	2	6		335.125	335.125	7356958	42.8	-0.151645	N2O6	8	0.249344	16	8	7356958
CHO		18	23		6		335.15	335.15	4235301	23.6	-0.294853	O6	7	0.22422	18	7	4235301
CHOS		15	27		6	1	335.153	335.153	5071910	28.8	-0.321704	O6S1	2	0.220853	15	2	5071910
CHON		17	23	2	5		335.161	335.161	2804776	14.8	-0.702408	N2O5	7	0.212999	17	7	2804776
CHO		15	27		8		335.171	335.171	3893290	21.5	-0.476235	O8	2	0.203115	15	2	3893290
CHO		19	27		5		335.186	335.186	2586414	13.5	-0.248877	O5	6	0.187876	19	6	2586414
CHONS		14	10	1	7	1	336.018	336.018	1382540	6.1	-0.369682	N1O7S1	10	0.356855	14	10	1382540
CHON		14	10	1	9		336.036	336.036	3551505	19.4	-0.404778	N1O9	10	0.339117	14	10	3551505
CHONS		11	14	1	9	1	336.039	336.039	2871570	15.3	-0.014939	N1O9S1	5	0.33575	11	5	2871570
CHONS		15	14	1	6	1	336.055	336.055	1807638	8.7	-0.502359	N1O6S1	9	0.320511	15	9	1807638
CHON		15	14	1	8		336.072	336.073	6314778	36.4	-0.329155	N1O8	9	0.302772	15	9	6314778
CHONS		12	18	1	8	1	336.076	336.076	4542235	25.5	-0.177401	N1O8S1	4	0.299405	12	4	4542235
CHON	N15	15	15	2	7		336.086	336.086	7768350	45.3	-0.480003	N2O7	9	0.289767	15	9	7768350
CHON		12	18	1	10		336.094	336.094	2244384	11.4	-0.629051	N1O10	4	0.281667	12	4	2244384
CHON		16	18	1	7		336.109	336.109	7819556	45.6	-0.40231	N1O7	8	0.266427	16	8	7819556
CHONS		13	22	1	7	1	336.112	336.112	2938021	15.7	0.284964	N1O7S1	3	0.26306	13	3	2938021
CHON		13	22	1	9		336.13	336.13	3196714	17.3	-0.315414	N1O9	3	0.245322	13	3	3196714
CHON		17	22	1	6		336.145	336.145	4631854	26.1	-0.207708	N1O6	7	0.230083	17	7	4631854
CHON		14	26	1	8		336.166	336.167	2828595	15	-0.537294	N1O8	2	0.208977	14	2	2828595
CHON		18	26	1	5		336.182	336.182	2271799	11.6	-0.340352	N1O5	6	0.193738	18	6	2271799
CHON		15	30	1	7		336.203	336.203	1545277	7.1	-0.372454	N1O7	1	0.172632	15	1	1545277
CHON		22	42	1	1		336.327	336.327	5661534	32.4	-0.335447	N1O1	2	0.0483588	22	2	5661534
CHONS		13	9	2	7	1	337.014	337.014	1978899	9.8	-0.252868	N2O7S1	10	0.362718	13	10	1978899
CHO		14	9		10		337.02	337.02	2412821	12.4	-0.446324	O10	10	0.3562	14	10	2412821
CHOS		12	17		7	2	337.042	337.042	1367578	6	0.408791	O7S2	4	0.334226	12	4	1367578
CHONS		14	13	2	6	1	337.05	337.05	1750300	8.4	-0.355497	N2O6S1	9	0.326373	14	9	1750300
CHO		15	13		9		337.057	337.057	3696670	20.3	-0.341249	O9	9	0.319855	15	9	3696670
CHOS		12	17		9	1	337.06	337.06	4328479	24.2	0.0474097	O9S1	4	0.316488	12	4	4328479
CHO		8	17		14		337.062	337.062	1885983	9.2	0.172015	O14	0	0.313989	8	0	1885983
CHON		14	13	2	8		337.068	337.068	9104929	53.5	-0.390486	N2O8	9	0.308634	14	9	9104929
CHO		16	17		8		337.093	337.093	4468264	25.1	-0.414189	O8	8	0.283511	16	8	4468264
CHOS		13	21		8	1	337.096	337.096	6844969	39.7	-0.351888	O8S1	3	0.280143	13	3	6844969
CHON		15	17	2	7		337.104	337.104	13722154	81.9	-0.463418	N2O7	8	0.27229	15	8	13722154
CHO		13	21		10		337.114	337.114	2190125	11.1	-0.564854	O10	3	0.262405	13	3	2190125
CHO		17	21		7		337.129	337.129	4984369	28.2	-0.30914	O7	7	0.247166	17	7	4984369
CHOS		14	25		7	1	337.133	337.133	3500594	19.1	-0.484142	O7S1	2	0.243799	14	2	3500594
CHON		16	21	2	6		337.141	337.141	5833268	33.4	-0.299045	N2O6	7	0.235945	16	7	5833268
CHO		18	25		6		337.166	337.166	4237883	23.6	-0.0558186	O6	6	0.210821	18	6	4237883
CHO		19	29		5		337.202	337.202	1664452	7.8	-0.395668	O5	5	0.174476	19	5	1664452
CHOS		16	33		5	1	337.205	337.205	2575685	13.4	-0.18511	O5S1	0	0.171109	16	0	2575685
CHONS		9	8	1	11	1	337.982	337.982	1819408	8.8	0.367415	N1O11S1	6	0.39504	9	6	1819408
CHONS		13	8	1	8	1	337.998	337.998	1983508	9.8	-0.531424	N1O8S1	10	0.379801	13	10	1983508
CHONS		14	12	1	7	1	338.034	338.034	1683230	8	-0.574558	N1O7S1	9	0.343456	14	9	1683230
CHON		14	12	1	9		338.052	338.052	5284642	30.1	-0.431946	N1O9	9	0.325718	14	9	5284642
CHONS		11	16	1	9	1	338.055	338.055	3039011	16.3	0.310541	N1O9S1	4	0.32235	11	4	3039011
CHON	N15	14	13	2	8		338.065	338.065	3035174	16.3	-0.493166	N2O8	9	0.312713	14	9	3035174
CHON		18	12	1	6		338.067	338.067	2602534	13.6	-0.354427	N1O6	13	0.310478	18	13	2602534
CHON		11	16	1	11		338.073	338.073	1469864	6.6	-0.759659	N1O11	4	0.304612	11	4	1469864
CHON		15	16	1	8		338.088	338.088	10524460	62.3	-0.238459	N1O8	8	0.289373	15	8	10524460
CHONS		12	20	1	8	1	338.092	338.092	5526829	31.6	-0.205921	N1O8S1	3	0.286006	12	3	5526829
CHON	N15	15	17	2	7		338.101	338.101	6709551	38.8	-0.358833	N2O7	8	0.276368	15	8	6709551
CHON		16	20	1	7		338.125	338.125	5400373	30.8	-0.577362	N1O7	7	0.253028	16	7	5400373
CHONS		13	24	1	7	1	338.128	338.128	1746742	8.3	0.519862	N1O7S1	2	0.249661	13	2	1746742
CHON		13	24	1	9		338.146	338.146	2339643	12	-0.461399	N1O9	2	0.231922	13	2	2339643
CHON		17	24	1	6		338.161	338.161	3186751	17.2	-0.502187	N1O6	6	0.216683	17	6	3186751
CHONS		13	11	2	7	1	339.029	339.029	3560991	19.5	-0.516829	N2O7S1	9	0.349318	13	9	3560991
CHON		13	11	2	9		339.047	339.047	5660708	32.4	-0.345144	N2O9	9	0.33158	13	9	5660708
CHON		17	11	2	6		339.062	339.062	1771304	8.5	-0.444815	N2O6	13	0.316341	17	13	1771304
CHONS		14	15	2	6	1	339.066	339.066	3819305	21.1	-0.559833	N2O6S1	8	0.312974	14	8	3819305
CHO		15	15		9		339.072	339.072	3883050	21.5	-0.693127	O9	8	0.306456	15	8	3883050
CHOS		12	19		9	1	339.076	339.076	6919211	40.1	-0.0118561	O9S1	3	0.303089	12	3	6919211
CHON		14	15	2	8		339.083	339.084	15805485	94.7	-0.506129	N2O8	8	0.295235	14	8	15805485
CHO		12	19		11		339.093	339.093	1447984	6.5	-0.547991	O11	3	0.28535	12	3	1447984
CHON		18	15	2	5		339.099	339.099	1618481	7.6	-0.369863	N2O5	12	0.279996	18	12	1618481
CHO		16	19		8		339.109	339.109	4795444	27.1	-0.470705	O8	7	0.270111	16	7	4795444
CHOS		13	23		8	1	339.112	339.112	3136181	16.9	-0.202352	O8S1	2	0.266744	13	2	3136181
CHON		15	19	2	7		339.12	339.12	10442806	61.8	-0.224759	N2O7	7	0.25889	15	7	10442806
CHOS		17	23		5	1	339.127	339.127	2148153	10.8	-0.626373	O5S1	6	0.251505	17	6	2148153
CHO		17	23		7		339.145	339.145	5248573	29.9	-0.336788	O7	6	0.233766	17	6	5248573
CHON		16	23	2	6		339.156	339.156	2418240	12.5	-0.208813	N2O6	6	0.222546	16	6	2418240
CHOS		18	27		4	1	339.164	339.164	2674754	14	-0.551416	O4S1	5	0.21516	18	5	2674754
CHO		14	27		9		339.166	339.166	10931266	64.8	-0.398094	O9	1	0.212661	14	1	10931266
CHO		18	27		6		339.181	339.181	4123206	22.9	-0.438763	O6	5	0.197422	18	5	4123206
CHOS		19	31		3	1	339.2	339.2	52235340	318.4	-0.446993	O3S1	4	0.178815	19	4	52235340
CHO		19	31		5		339.218	339.218	2243152	11.4	-0.452276	O5	4	0.161077	19	4	2243152
CHO		23	31		2		339.233	339.233	1939540	9.5	-0.551892	O2	8	0.145838	23	8	1939540
CHONS		13	10	1	8	1	340.013	340.013	1774364	8.5	-0.645916	N1O8S1	9	0.366401	13	9	1774364
CHONS		14	14	1	7	1	340.05	340.049	2657061	13.9	0.546332	N1O7S1	8	0.330057	14	8	2657061
CHON		14	14	1	9		340.067	340.068	5224234	29.7	-0.370574	N1O9	8	0.312318	14	8	5224234
[truncated: 1,766 more rows]
