# Supplementary material for: Analytical dataset on the molecular compositional changes of dissolved organic matter during hyperthermophilic composting
Source: Data Brief. 2019 Oct 3;27:104588. doi: 10.1016/j.dib.2019.104588 (PMC6817657; doi:10.1016/j.dib.2019.104588)
Supplement: Multimedia component 1 [file mmc1.zip › Raw data 20181113_mor_ESI_neg_LXM_H45_000001.d.xlsx]

## Sheet: Sheet1
category	isotope kind	C	H	N	O	S	theo	m/z	intensity	s/n	ppm	class	DBE	KMD	C	DBE	intensity
CHO		6	9		5		161.046	161.046	1483273	10.3	-0.0833311	O5	2	0.134278	6	2	1483273
CHO		8	5		4		165.019	165.019	2833900	21.9	0.0725969	O4	6	0.16493	8	6	2833900
CHON		7	4	1	4		166.015	166.015	1554037	10.9	-0.0543332	N1O4	6	0.170792	7	6	1554037
CHONS		5	2	1	4	1	171.971	171.971	2895736	22.5	0.011513	N1O4S1	5	0.221022	5	5	2895736
CHON		8	7	2	3		179.046	179.046	1743710	12.5	-0.025804	N2O3	6	0.153709	8	6	1743710
CHON		8	6	1	4		180.03	180.03	2476971	18.9	0.116535	N1O4	6	0.170792	8	6	2476971
CHON		7	5	2	4		181.025	181.025	1908523	13.9	0.0551298	N2O4	6	0.176655	7	6	1908523
CHON		8	9	2	3		181.062	181.062	1499610	10.4	0.0849428	N2O3	5	0.14031	8	5	1499610
CHON		8	8	1	4		182.046	182.046	1548495	10.8	-0.0495485	N1O4	5	0.157393	8	5	1548495
CHON		8	10	1	4		184.062	184.062	1649190	11.7	0.113983	N1O4	4	0.143994	8	4	1649190
CHOS		7	5		4	1	184.991	184.991	1676905	12	-0.0379482	O4S1	5	0.21516	7	5	1676905
CHO		8	9		5		185.046	185.046	1648458	11.7	0.0355583	O5	4	0.161077	8	4	1648458
CHO		9	13		4		185.082	185.082	1496986	10.4	0.118758	O4	3	0.124732	9	3	1496986
CHONS		6	4	1	4	1	185.987	185.987	3320690	26.1	0.0644127	N1O4S1	5	0.221022	6	5	3320690
CHO		8	11		5		187.061	187.061	1859779	13.5	-0.0717418	O5	3	0.147678	8	3	1859779
CHO		9	15		4		187.098	187.098	1918724	14	-0.0963139	O4	2	0.111333	9	2	1918724
CHON		9	8	1	4		194.046	194.046	2866940	22.2	0.056584	N1O4	6	0.170792	9	6	2866940
CHO		9	7		5		195.03	195.03	1748137	12.6	0.136286	O5	6	0.187876	9	6	1748137
CHON		8	7	2	4		195.041	195.041	3335114	26.2	-0.102646	N2O4	6	0.176655	8	6	3335114
CHON		9	11	2	3		195.078	195.077	2348173	17.7	0.38641	N2O3	5	0.14031	9	5	2348173
CHON		8	6	1	5		196.025	196.025	3965920	31.7	-0.0735625	N1O5	6	0.193738	8	6	3965920
CHON		9	10	1	4		196.062	196.062	2575843	19.7	0.0560023	N1O4	5	0.157393	9	5	2575843
CHON		8	9	2	4		197.057	197.057	2437700	18.5	-0.0508488	N2O4	5	0.163255	8	5	2437700
CHO		10	13		4		197.082	197.082	2590983	19.8	0.0100461	O4	4	0.138131	10	4	2590983
CHON		8	8	1	5		198.041	198.041	2748782	21.2	-0.0223191	N1O5	5	0.180339	8	5	2748782
CHON		9	12	1	4		198.077	198.077	3305842	25.9	0.0554324	N1O4	4	0.143994	9	4	3305842
CHOS		8	7		4	1	199.007	199.007	3452192	27.1	-0.0352756	O4S1	5	0.21516	8	5	3452192
CHO		9	11		5		199.061	199.061	3416871	26.8	0.0330547	O5	4	0.161077	9	4	3416871
CHO		10	15		4		199.098	199.098	5323563	43.2	-0.0402823	O4	3	0.124732	10	3	5323563
CHONS		7	6	1	4	1	200.002	200.002	3571488	28.2	0.109898	N1O4S1	5	0.221022	7	5	3571488
CHON		8	10	1	5		200.056	200.056	4850855	39.1	0.0278916	N1O5	4	0.166939	8	4	4850855
CHON		9	14	1	4		200.093	200.093	2380652	17.9	0.054874	N1O4	3	0.130594	9	3	2380652
CHO		8	9		6		201.04	201.04	3448496	27	0.155093	O6	4	0.184022	8	4	3448496
CHO		9	13		5		201.077	201.077	5116470	41.3	0.0824555	O5	3	0.147678	9	3	5116470
CHO		10	17		4		201.113	201.113	3349563	26.2	0.0595679	O4	2	0.111333	10	2	3349563
CHON		10	7	2	3		203.046	203.046	1737831	12.4	-0.170504	N2O3	8	0.180508	10	8	1737831
CHO		8	11		6		203.056	203.056	3269609	25.5	0.00581071	O6	3	0.170623	8	3	3269609
CHO		9	15		5		203.092	203.092	1708111	12.1	0.0323985	O5	2	0.134278	9	2	1708111
CHON		10	6	1	4		204.03	204.03	2049422	15	0.102827	N1O4	8	0.197591	10	8	2049422
CHON		9	5	2	4		205.025	205.025	3056321	23.6	-0.0488725	N2O4	8	0.203453	9	8	3056321
CHO		11	9		4		205.051	205.051	1970502	14.3	-0.0878812	O4	7	0.178329	11	7	1970502
CHON		10	9	2	3		205.062	205.062	2220424	16.4	-0.120062	N2O3	7	0.167109	10	7	2220424
CHO		8	13		6		205.072	205.072	3860170	30.3	-0.0430098	O6	2	0.157224	8	2	3860170
CHON		10	8	1	4		206.046	206.046	2368771	17.6	0.00475574	N1O4	7	0.184192	10	7	2368771
CHON		11	12	1	3		206.082	206.082	1491146	10.2	-0.0175663	N1O3	6	0.147847	11	6	1491146
CHO		10	7		5		207.03	207.03	2846535	21.7	0.0317824	O5	7	0.201275	10	7	2846535
CHON		9	7	2	4		207.041	207.041	2777865	21.1	0.0965021	N2O4	7	0.190054	9	7	2777865
CHO		11	11		4		207.066	207.066	2304910	17.1	0.00956167	O4	6	0.16493	11	6	2304910
CHON		9	6	1	5		208.025	208.025	5902998	47.7	-0.0212479	N1O5	7	0.207137	9	7	5902998
CHON		10	10	1	4		208.062	208.062	8711965	71.5	0.100835	N1O4	6	0.170792	10	6	8711965
CHO		9	5		6		209.009	209.009	2270988	16.7	-0.0421996	O6	7	0.22422	9	7	2270988
CHON		8	5	2	5		209.02	209.02	2131374	15.6	0.0697535	N2O5	7	0.212999	8	7	2131374
CHO		10	9		5		209.046	209.046	4724980	37.5	0.0314759	O5	6	0.187876	10	6	4724980
CHON		9	9	2	4		209.057	209.057	5512566	44.2	-0.04793	N2O4	6	0.176655	9	6	5512566
CHON		10	13	2	3		209.093	209.093	2698686	20.4	-0.0220959	N2O3	5	0.14031	10	5	2698686
CHON		8	4	1	6		210.004	210.004	5031117	40.1	0.000856649	N1O6	7	0.230083	8	7	5031117
CHON		9	8	1	5		210.041	210.041	8352725	68.2	0.0741756	N1O5	6	0.193738	9	6	8352725
CHON		10	12	1	4		210.077	210.077	3991262	31.2	0.00466448	N1O4	5	0.157393	10	5	3991262
CHO		9	7		6		211.025	211.025	2574781	19.2	0.0529791	O6	6	0.210821	9	6	2574781
CHON		8	7	2	5		211.036	211.036	5174592	41.2	-0.0730686	N2O5	6	0.1996	8	6	5174592
CHO		10	11		5		211.061	211.061	4467782	35.2	-0.0162043	O5	5	0.174476	10	5	4467782
CHON		9	11	2	4		211.072	211.072	5473992	43.7	0.0472819	N2O4	5	0.163255	9	5	5473992
CHO		11	15		4		211.098	211.098	2797646	21.1	0.00937907	O4	4	0.138131	11	4	2797646
CHONS		8	6	1	4	1	212.002	212.002	1854443	13.2	-0.132169	N1O4S1	6	0.234422	8	6	1854443
CHON		8	6	1	6		212.02	212.02	3988911	31.2	-0.0463168	N1O6	6	0.216683	8	6	3988911
CHON		9	10	1	5		212.056	212.056	9910712	81.1	-0.115158	N1O5	5	0.180339	9	5	9910712
CHON		10	14	1	4		212.093	212.093	4630722	36.6	-0.042529	N1O4	4	0.143994	10	4	4630722
CHOS		8	5		5	1	212.986	212.986	1804963	12.7	-0.0583141	O5S1	6	0.251505	8	6	1804963
CHO		8	5		7		213.004	213.004	1664295	11.6	-0.0198123	O7	6	0.233766	8	6	1664295
CHOS		9	9		4	1	213.023	213.023	8939436	72.9	0.0139886	O4S1	5	0.21516	9	5	8939436
CHO		9	9		6		213.04	213.04	4778161	37.8	-0.0414011	O6	5	0.197422	9	5	4778161
CHO		10	13		5		213.077	213.077	8552634	69.6	-0.016051	O5	4	0.161077	10	4	8552634
CHON		9	13	2	4		213.088	213.088	3027389	23	0.0937636	N2O4	4	0.149856	9	4	3027389
CHO		11	17		4		213.113	213.113	5289668	42	-0.037633	O4	3	0.124732	11	3	5289668
CHONS		7	4	1	5	1	213.982	213.982	3212198	24.5	0.0774828	N1O5S1	6	0.257367	7	6	3212198
CHONS		8	8	1	4	1	214.018	214.018	6660271	53.5	0.0559761	N1O4S1	5	0.221022	8	5	6660271
CHON		12	8	1	3		214.051	214.051	2398392	17.7	-0.0169123	N1O3	9	0.188045	12	9	2398392
CHON		9	12	1	5		214.072	214.072	13604286	111.8	0.0727788	N1O5	4	0.166939	9	4	13604286
CHON		10	16	1	4		214.108	214.108	1712775	11.9	0.00457665	N1O4	3	0.130594	10	3	1712775
CHOS		7	3		6	1	214.966	214.966	2582445	19.2	0.196217	O6S1	6	0.27445	7	6	2582445
CHOS		8	7		5	1	215.002	215.002	4415928	34.6	0.035255	O5S1	5	0.238106	8	5	4415928
CHOS		9	11		4	1	215.038	215.038	3354881	25.7	0.199871	O4S1	4	0.201761	9	4	3354881
CHON		11	7	2	3		215.046	215.046	2880259	21.7	0.211024	N2O3	9	0.193907	11	9	2880259
CHO		9	11		6		215.056	215.056	10622150	86.8	0.0984855	O6	4	0.184022	9	4	10622150
CHO		10	15		5		215.092	215.092	10526928	86	0.0770827	O5	3	0.147678	10	3	10526928
CHO		11	19		4		215.129	215.129	3637466	28.1	0.102171	O4	2	0.111333	11	2	3637466
CHONS		6	2	1	6	1	215.961	215.961	3185984	24.3	-0.0408412	N1O6S1	6	0.280313	6	6	3185984
CHONS		7	6	1	5	1	215.997	215.997	8160970	65.8	0.0304629	N1O5S1	5	0.243968	7	5	8160970
CHON		11	6	1	4		216.03	216.03	1914451	13.6	-0.0880437	N1O4	9	0.21099	11	9	1914451
CHONS		8	10	1	4	1	216.034	216.033	1765044	12.3	0.518345	N1O4S1	4	0.207623	8	4	1765044
CHON		8	10	1	6		216.051	216.051	2032089	14.5	-0.0454526	N1O6	4	0.189885	8	4	2032089
CHON		9	14	1	5		216.088	216.088	6533092	52.2	-0.0204551	N1O5	3	0.15354	9	3	6533092
CHOS		7	5		6	1	216.981	216.981	3234017	24.6	0.0100465	O6S1	5	0.261051	7	5	3234017
CHON		10	5	2	4		217.025	217.025	2484974	18.3	-0.0461702	N2O4	9	0.216853	10	9	2484974
CHO		8	9		7		217.035	217.035	1704177	11.8	-0.0194443	O7	4	0.206968	8	4	1704177
CHON		11	9	2	3		217.062	217.062	2810361	21	0.116925	N2O3	8	0.180508	11	8	2810361
CHO		9	13		6		217.072	217.072	7219964	58	-0.0406322	O6	3	0.170623	9	3	7219964
CHO		10	17		5		217.108	217.108	3955718	30.6	0.076367	O5	2	0.134278	10	2	3955718
CHONS		6	4	1	6	1	217.976	217.976	1885827	13.3	-0.0404635	N1O6S1	5	0.266913	6	5	1885827
CHONS		7	8	1	5	1	218.013	218.013	1861518	13.1	-0.0156876	N1O5S1	4	0.230569	7	4	1861518
CHOS		7	7		6	1	218.997	218.997	3437108	26.2	-0.0357087	O6S1	4	0.247652	7	4	3437108
CHOS		8	11		5	1	219.033	219.033	3227455	24.4	-0.011049	O5S1	3	0.211307	8	3	3227455
CHON		10	7	2	4		219.041	219.041	2972993	22.3	-9.17636e-05	N2O4	8	0.203453	10	8	2972993
CHO		8	11		7		219.051	219.051	1830084	12.8	-0.110568	O7	3	0.193569	8	3	1830084
CHOS		9	15		4	1	219.07	219.07	2131722	15.3	-0.12334	O4S1	2	0.174962	9	2	2131722
CHON		11	11	2	3		219.078	219.078	2001420	14.2	-0.112381	N2O3	7	0.167109	11	7	2001420
CHO		9	15		6		219.087	219.087	3777615	29	-0.0402584	O6	2	0.157224	9	2	3777615
CHON		10	6	1	5		220.025	220.025	1848111	12.9	-0.0200891	N1O5	8	0.220536	10	8	1848111
CHON		11	10	1	4		220.062	220.062	3682042	28.2	-0.0864308	N1O4	7	0.184192	11	7	3682042
CHOS		7	9		6	1	221.013	221.013	1635492	11.2	-0.0806294	O6S1	3	0.234252	7	3	1635492
CHON		9	5	2	5		221.02	221.02	4081318	31.5	-0.0697678	N2O5	8	0.226399	9	8	4081318
CHO		11	9		5		221.046	221.046	3739182	28.7	-0.0154724	O5	7	0.201275	11	7	3739182
CHOS		8	13		5	1	221.049	221.049	4268847	33.1	-0.0109483	O5S1	2	0.197908	8	2	4268847
CHON		10	9	2	4		221.057	221.057	5338034	42	-0.0905654	N2O4	7	0.190054	10	7	5338034
CHO		8	13		7		221.067	221.067	3359669	25.5	-0.154795	O7	2	0.180169	8	2	3359669
CHO		12	13		4		221.082	221.082	2909882	21.7	0.0089555	O4	6	0.16493	12	6	2909882
CHONS		9	4	1	4	1	221.987	221.987	2731739	20.2	0.008919	N1O4S1	8	0.26122	9	8	2731739
CHON		10	8	1	5		222.041	222.041	9775340	78.7	-0.0199067	N1O5	7	0.207137	10	7	9775340
CHON		11	12	1	4		222.077	222.077	9047800	72.7	-0.040617	N1O4	6	0.170792	11	6	9047800
CHON		12	16	1	3		222.114	222.114	1549188	10.4	-0.0162984	N1O3	5	0.134448	12	5	1549188
CHO		10	7		6		223.025	223.025	6921006	55	0.0501285	O6	7	0.22422	10	7	6921006
CHOS		7	11		6	1	223.028	223.028	7436591	59.3	0.0546115	O6S1	2	0.220853	7	2	7436591
CHON		9	7	2	5		223.036	223.036	8005426	64	0.0653702	N2O5	7	0.212999	9	7	8005426
CHON	N15	10	8	1	5		223.038	223.038	1973170	13.9	-0.266869	N1O5	7	0.211216	10	7	1973170
CHO		11	11		5		223.061	223.061	6406458	50.7	0.0743289	O5	6	0.187876	11	6	6406458
CHOS		8	15		5	1	223.065	223.065	2671547	19.7	0.0339807	O5S1	1	0.184508	8	1	2671547
CHON		10	11	2	4		223.072	223.072	12279869	99.5	0.0447384	N2O4	6	0.176655	10	6	12279869
CHON	N15	11	12	1	4		223.074	223.074	2709438	20	-0.0633058	N1O4	6	0.174871	11	6	2709438
CHO		12	15		4		223.098	223.098	2378566	17.3	0.232992	O4	5	0.151531	12	5	2378566
CHON		11	15	2	3		223.109	223.109	2341321	17	0.158577	N2O3	5	0.14031	11	5	2341321
CHONS		9	6	1	4	1	224.002	224.002	1931507	13.6	0.0534811	N1O4S1	7	0.247821	9	7	1931507
CHON		9	6	1	6		224.02	224.02	14193017	115.4	0.13472	N1O6	7	0.230083	9	7	14193017
CHON		10	10	1	5		224.056	224.056	13438853	109.1	0.158799	N1O5	6	0.193738	10	6	13438853
CHON		11	14	1	4		224.093	224.093	5655442	44.3	0.18287	N1O4	5	0.157393	11	5	5655442
CHO		9	5		7		225.004	225.004	2848967	21.1	-0.0187557	O7	7	0.247166	9	7	2848967
CHON		8	5	2	6		225.015	225.015	3101258	23.2	0.0852382	N2O6	7	0.235945	8	7	3101258
CHO		10	9		6		225.04	225.04	3866451	29.5	0.094116	O6	6	0.210821	10	6	3866451
CHON		9	9	2	5		225.052	225.052	10616023	85.3	0.0203504	N2O5	6	0.1996	9	6	10616023
CHO		11	13		5		225.077	225.077	4887776	38	0.0736633	O5	5	0.174476	11	5	4887776
CHON		10	13	2	4		225.088	225.088	6250467	49.2	-8.92984e-05	N2O4	5	0.163255	10	5	6250467
CHO		12	17		4		225.113	225.113	3231852	24.3	0.0532172	O4	4	0.138131	12	4	3231852
CHONS		9	8	1	4	1	226.018	226.018	3775268	28.7	-0.0797286	N1O4S1	6	0.234422	9	6	3775268
CHON		9	8	1	6		226.036	226.036	6184235	48.7	-0.0876857	N1O6	6	0.216683	9	6	6184235
CHON		10	12	1	5		226.072	226.072	10767927	86.6	-0.0195517	N1O5	5	0.180339	10	5	10767927
CHON		11	16	1	4		226.108	226.108	2293316	16.5	0.0485603	N1O4	4	0.143994	11	4	2293316
CHOS		9	7		5	1	227.002	227.002	4741246	36.7	-0.0987661	O5S1	6	0.251505	9	6	4741246
CHO		9	7		7		227.02	227.02	2164868	15.4	-0.0185891	O7	6	0.233766	9	6	2164868
CHON		8	7	2	6		227.031	227.031	2003528	14.1	0.0844814	N2O6	6	0.222546	8	6	2003528
CHOS		10	11		4	1	227.038	227.038	12956042	104.7	-0.0309203	O4S1	5	0.21516	10	5	12956042
CHO		10	11		6		227.056	227.056	7283089	57.8	-0.0828874	O6	5	0.197422	10	5	7283089
CHON		9	11	2	5		227.067	227.067	4336917	33.4	0.0201698	N2O5	5	0.186201	9	5	4336917
CHO		11	15		5		227.092	227.093	7846814	62.4	-0.0590953	O5	4	0.161077	11	4	7846814
CHON		10	15	2	4		227.104	227.104	2552610	18.6	-0.088154	N2O4	4	0.149856	10	4	2552610
CHO		12	19		4		227.129	227.129	4354091	33.4	0.0527449	O4	3	0.124732	12	3	4354091
CHONS		8	6	1	5	1	227.997	227.997	3603425	27.2	-0.190441	N1O5S1	6	0.257367	8	6	3603425
CHONS		9	10	1	4	1	228.034	228.034	6566382	51.6	-0.0790239	N1O4S1	5	0.221022	9	5	6566382
CHON		9	10	1	6		228.051	228.051	8052980	63.8	-0.0869107	N1O6	5	0.203284	9	5	8052980
CHON		13	10	1	3		228.067	228.067	2236025	15.9	0.0718207	N1O3	9	0.188045	13	9	2236025
CHON		10	14	1	5		228.088	228.088	8201217	65.1	0.0244638	N1O5	4	0.166939	10	4	8201217
CHOS		8	5		6	1	228.981	228.981	2512453	18.2	-0.121495	O6S1	6	0.27445	8	6	2512453
CHOS		9	9		5	1	229.018	229.018	10553426	84.4	-0.0105673	O5S1	5	0.238106	9	5	10553426
CHO		9	9		7		229.035	229.035	3804504	28.9	-0.14941	O7	5	0.220367	9	5	3804504
CHOS		6	13		7	1	229.039	229.039	1616218	10.8	0.859156	O7S1	0	0.217	6	0	1616218
CHON	N15	9	10	1	6		229.048	229.048	2482909	18	-0.239783	N1O6	5	0.207362	9	5	2482909
CHOS		10	13		4	1	229.054	229.054	2226399	15.9	-0.292595	O4S1	4	0.201761	10	4	2226399
CHON		12	9	2	3		229.062	229.062	2943202	21.8	-0.151139	N2O3	9	0.193907	12	9	2943202
CHO		10	13		6		229.072	229.072	12355686	99.3	-0.0821581	O6	4	0.184022	10	4	12355686
CHON		9	13	2	5		229.083	229.083	1949674	13.6	-0.02366	N2O5	4	0.172802	9	4	1949674
CHO		11	17		5		229.108	229.108	6046323	47.3	-0.0149279	O5	3	0.147678	11	3	6046323
CHO		12	21		4		229.145	229.145	2655872	19.4	-0.209562	O4	2	0.111333	12	2	2655872
CHONS		7	4	1	6	1	229.976	229.977	3259826	24.4	-0.125318	N1O6S1	6	0.280313	7	6	3259826
CHONS		8	8	1	5	1	230.013	230.013	7105472	56	-0.058345	N1O5S1	5	0.243968	8	5	7105472
CHON		12	8	1	4		230.046	230.046	4128972	31.5	-0.169619	N1O4	9	0.21099	12	9	4128972
CHONS		9	12	1	4	1	230.049	230.049	1741389	11.9	-0.1218	N1O4S1	4	0.207623	9	4	1741389
CHON		9	12	1	6		230.067	230.067	5727700	44.7	0.000781946	N1O6	4	0.189885	9	4	5727700
CHO	C13	10	13		6		230.075	230.075	1593559	10.7	0.0261554	O6	4	0.181788	10	4	1593559
CHON		13	12	1	3		230.082	230.082	2005209	14	-0.0591967	N1O3	8	0.174646	13	8	2005209
CHON		10	16	1	5		230.103	230.103	4893921	37.8	-0.0192092	N1O5	3	0.15354	10	3	4893921
CHOS		8	7		6	1	230.997	230.997	4713775	36.2	-0.0771443	O6S1	5	0.261051	8	5	4713775
CHOS		5	11		8	1	231.018	231.018	1528886	10.1	0.785133	O8S1	0	0.239945	5	0	1528886
CHOS		9	11		5	1	231.033	231.033	2835260	20.8	-0.0970427	O5S1	4	0.224706	9	4	2835260
CHON		11	7	2	4		231.041	231.041	6578495	51.5	-0.0433693	N2O4	9	0.216853	11	9	6578495
CHO		9	11		7		231.051	231.051	6722371	52.7	-0.0182648	O7	4	0.206968	9	4	6722371
CHOS		10	15		4	1	231.07	231.07	1940042	13.4	0.0128961	O4S1	3	0.188361	10	3	1940042
CHON		12	11	2	3		231.078	231.078	2943181	21.7	0.0232818	N2O3	8	0.180508	12	8	2943181
CHO		10	15		6		231.087	231.087	8754512	69.3	0.00510586	O6	3	0.170623	10	3	8754512
CHO		11	19		5		231.124	231.124	3346270	25	0.0284692	O5	2	0.134278	11	2	3346270
CHONS		7	6	1	6	1	231.992	231.992	2884518	21.2	-0.0811239	N1O6S1	5	0.266913	7	5	2884518
CHON		11	6	1	5		232.025	232.025	4027059	30.6	-0.0621489	N1O5	9	0.233936	11	9	4027059
CHONS		8	10	1	5	1	232.029	232.029	4502452	34.4	-0.01474	N1O5S1	4	0.230569	8	4	4502452
CHON	N15	11	7	2	4		232.038	232.038	1861048	12.8	-0.409941	N2O4	9	0.220931	11	9	1861048
CHON		12	10	1	4		232.062	232.062	1987264	13.8	0.00422259	N1O4	8	0.197591	12	8	1987264
CHON		9	14	1	6		232.083	232.083	3844297	29.1	-0.0423129	N1O6	3	0.176485	9	3	3844297
CHOS		7	5		7	1	232.976	232.976	1908254	13.2	-0.0567444	O7S1	5	0.283996	7	5	1908254
CHOS		8	9		6	1	233.013	233.012	2082732	14.6	0.138104	O6S1	4	0.247652	8	4	2082732
CHON		10	5	2	5		233.02	233.02	8449071	66.8	0.0196545	N2O5	9	0.239798	10	9	8449071
CHO		12	9		5		233.046	233.045	1982777	13.8	0.242785	O5	8	0.214674	12	8	1982777
CHOS		9	13		5	1	233.049	233.049	4114490	31.3	0.0325249	O5S1	3	0.211307	9	3	4114490
CHON		11	9	2	4		233.057	233.057	3825981	28.9	-8.62451e-05	N2O4	8	0.203453	11	8	3825981
CHO		9	13		7		233.067	233.067	5195073	40.1	0.0677055	O7	3	0.193569	9	3	5195073
CHO		13	13		4		233.082	233.082	1677895	11.3	0.0513978	O4	7	0.178329	13	7	1677895
CHO		10	17		6		233.103	233.103	2907471	21.4	-0.0378378	O6	2	0.157224	10	2	2907471
CHO		15	21		2		233.155	233.155	1938531	13.4	0.011923	O2	5	0.10564	15	5	1938531
CHON		11	8	1	5		234.041	234.041	3317242	24.6	0.451118	N1O5	8	0.220536	11	8	3317242
CHONS		8	12	1	5	1	234.044	234.044	2375996	16.9	0.156295	N1O5S1	3	0.217169	8	3	2375996
CHON		12	12	1	4		234.077	234.077	3605960	27	0.0469072	N1O4	7	0.184192	12	7	3605960
CHO		11	7		6		235.025	235.025	3551676	26.5	-0.0375284	O6	8	0.23762	11	8	3551676
CHOS		8	11		6	1	235.028	235.028	2947453	21.6	0.34966	O6S1	3	0.234252	8	3	2947453
CHON		10	7	2	5		235.036	235.036	10160960	80.5	0.0194859	N2O5	8	0.226399	10	8	10160960
CHO		12	11		5		235.061	235.061	2843978	20.7	-0.184718	O5	7	0.201275	12	7	2843978
CHOS		9	15		5	1	235.065	235.065	4896331	37.5	0.032246	O5S1	2	0.197908	9	2	4896331
CHON		11	11	2	4		235.072	235.072	4674510	35.7	0.340235	N2O4	7	0.190054	11	7	4674510
CHO		9	15		7		235.082	235.082	2268242	16	0.109663	O7	2	0.180169	9	2	2268242
CHO		13	15		4		235.098	235.098	2433624	17.4	0.136028	O4	6	0.16493	13	6	2433624
CHON		10	6	1	6		236.02	236.02	3801157	28.6	0.000762223	N1O6	8	0.243482	10	8	3801157
CHON	N15	10	7	2	5		236.033	236.033	1551179	10.2	-0.214046	N2O5	8	0.230477	10	8	1551179
CHON		11	10	1	5		236.056	236.056	7832276	61.5	0.0660007	N1O5	7	0.207137	11	7	7832276
CHON		12	14	1	4		236.093	236.093	4560610	34.6	0.00415049	N1O4	6	0.170792	12	6	4560610
CHO		10	5		7		237.004	237.004	1662543	11	-0.144386	O7	8	0.260565	10	8	1662543
CHON		9	5	2	6		237.015	237.015	1632403	10.8	0.0387313	N2O6	8	0.249344	9	8	1632403
CHO		11	9		6		237.04	237.04	4868445	37.1	0.0471645	O6	7	0.22422	11	7	4868445
CHOS		8	13		6	1	237.044	237.044	3936863	29.5	0.0513825	O6S1	2	0.220853	8	2	3936863
CHON		10	9	2	5		237.052	237.052	8282210	64.8	-0.0228646	N2O5	7	0.212999	10	7	8282210
CHON	N15	11	10	1	5		237.053	237.054	2610659	18.8	-0.124537	N1O5	7	0.211216	11	7	2610659
CHO		12	13		5		237.077	237.077	5740652	44.2	-0.0566065	O5	6	0.187876	12	6	5740652
CHOS		9	17		5	1	237.08	237.08	2399725	17	0.116332	O5S1	1	0.184508	9	1	2399725
CHON		11	13	2	4		237.088	237.088	6054001	46.7	-8.47786e-05	N2O4	6	0.176655	11	6	6054001
CHO		13	17		4		237.113	237.113	1858939	12.6	0.00835002	O4	5	0.151531	13	5	1858939
CHONS		9	4	1	5	1	237.982	237.982	2724953	19.7	0.111689	N1O5S1	8	0.284166	9	8	2724953
CHON		10	8	1	6		238.036	238.036	12042223	95.4	-0.0412547	N1O6	7	0.230083	10	7	12042223
CHON		11	12	1	5		238.072	238.072	11837438	93.7	-0.102574	N1O5	6	0.193738	11	6	11837438
CHON		12	16	1	4		238.108	238.108	1747789	11.7	0.0881107	N1O4	5	0.157393	12	5	1747789
CHO		10	7		7		239.02	239.02	5042304	38.5	-0.143169	O7	7	0.247166	10	7	5042304
CHON		9	7	2	6		239.031	239.031	5740165	44.2	0.0384046	N2O6	7	0.235945	9	7	5740165
CHO		11	11		6		239.056	239.056	5111439	39.1	-0.162389	O6	6	0.210821	11	6	5111439
CHON		10	11	2	5		239.067	239.067	10515859	83	-0.0645011	N2O5	6	0.1996	10	6	10515859
CHON	N15	11	12	1	5		239.069	239.069	1620628	10.7	0.169315	N1O5	6	0.197816	11	6	1620628
CHO		12	15		5		239.092	239.093	5706398	43.9	-0.0561293	O5	5	0.174476	12	5	5706398
CHON		11	15	2	4		239.104	239.104	3742626	27.9	0.125384	N2O4	5	0.163255	11	5	3742626
CHO		13	19		4		239.129	239.129	2892333	21	-0.158994	O4	4	0.138131	13	4	2892333
CHONS		9	6	1	5	1	239.997	239.997	2544658	18.2	-0.0559177	N1O5S1	7	0.270766	9	7	2544658
CHON		9	6	1	7		240.015	240.015	4064537	30.6	-0.0634131	N1O7	7	0.253028	9	7	4064537
CHONS		10	10	1	4	1	240.034	240.034	2235553	15.7	-0.158395	N1O4S1	6	0.234422	10	6	2235553
CHON		10	10	1	6		240.051	240.051	10292008	81.2	-0.0825661	N1O6	6	0.216683	10	6	10292008
CHON		11	14	1	5		240.088	240.088	8292151	64.9	-0.101713	N1O5	5	0.180339	11	5	8292151
CHOS		10	9		5	1	241.018	241.018	8235192	64.1	-0.0930227	O5S1	6	0.251505	10	6	8235192
CHO		10	9		7		241.035	241.035	4367040	32.9	-0.0589959	O7	6	0.233766	10	6	4367040
CHON		9	9	2	6		241.047	241.047	5223108	39.8	-0.169345	N2O6	6	0.222546	9	6	5223108
CHON	N15	10	10	1	6		241.048	241.048	1748229	11.7	-0.144875	N1O6	6	0.220762	10	6	1748229
CHOS		11	13		4	1	241.054	241.054	15567047	123.4	-0.070607	O4S1	5	0.21516	11	5	15567047
CHON		13	9	2	3		241.062	241.062	2124747	14.7	-0.0191656	N2O3	10	0.207306	13	10	2124747
CHO		11	13		6		241.072	241.072	9818319	76.9	-0.0780685	O6	5	0.197422	11	5	9818319
CHON		10	13	2	5		241.083	241.083	5851604	44.9	-0.0639618	N2O5	5	0.186201	10	5	5851604
CHO		12	17		5		241.108	241.108	7202014	55.8	-0.0556601	O5	4	0.161077	12	4	7202014
CHON		11	17	2	4		241.119	241.119	2215139	15.5	-0.0415566	N2O4	4	0.149856	11	4	2215139
CHO		13	21		4		241.145	241.145	3775725	28.1	-0.0747274	O4	3	0.124732	13	3	3775725
CHONS		9	8	1	5	1	242.013	242.013	4202072	31.5	-0.055452	N1O5S1	6	0.257367	9	6	4202072
CHON		9	8	1	7		242.031	242.031	2401119	17	-0.104202	N1O7	6	0.239629	9	6	2401119
CHON		13	8	1	4		242.046	242.046	7912038	61.5	0.00404841	N1O4	10	0.22439	13	10	7912038
CHONS		10	12	1	4	1	242.049	242.049	3269223	24	-0.0331342	N1O4S1	5	0.221022	10	5	3269223
CHOS	C13	11	13		4	1	242.057	242.057	2278506	16	-0.256891	O4S1	5	0.212926	11	5	2278506
CHON		10	12	1	6		242.067	242.067	17436270	138.6	-0.123189	N1O6	5	0.203284	10	5	17436270
CHON		11	16	1	5		242.103	242.103	6297470	48.5	-0.0595617	N1O5	4	0.166939	11	4	6297470
CHOS		9	7		6	1	242.997	242.997	7728629	60	-0.0321819	O6S1	6	0.27445	9	6	7728629
CHOS		6	11		8	1	243.018	243.018	1935614	13.2	-0.282366	O8S1	1	0.253345	6	1	1935614
CHOS		10	11		5	1	243.033	243.033	49129476	394.9	-0.0099579	O5S1	5	0.238106	10	5	49129476
CHON		12	7	2	4		243.041	243.041	3336968	24.5	0.0822079	N2O4	10	0.230252	12	10	3336968
CHO		10	11		7		243.051	243.051	7826956	60.8	-0.0996503	O7	5	0.220367	10	5	7826956
CHON		9	11	2	6		243.062	243.062	3887121	29	-0.126799	N2O6	5	0.209146	9	5	3887121
CHOS		11	15		4	1	243.07	243.07	2434324	17.2	-0.152302	O4S1	4	0.201761	11	4	2434324
CHON		13	11	2	3		243.078	243.077	1829399	12.3	0.104411	N2O3	9	0.193907	13	9	1829399
CHO		11	15		6		243.087	243.087	13625371	107.7	-0.0362837	O6	4	0.184022	11	4	13625371
CHON		10	15	2	5		243.099	243.099	2946592	21.4	-0.0222959	N2O5	4	0.172802	10	4	2946592
CHO		12	19		5		243.124	243.124	6495275	50.1	-0.0551986	O5	3	0.147678	12	3	6495275
CHO		13	23		4		243.16	243.16	2452922	17.3	0.00814237	O4	2	0.111333	13	2	2452922
CHONS		8	6	1	6	1	243.992	243.992	5508506	41.9	0.00483581	N1O6S1	6	0.280313	8	6	5508506
CHONS		9	10	1	5	1	244.029	244.029	7965610	61.7	0.0679425	N1O5S1	5	0.243968	9	5	7965610
CHOS	C13	10	11		5	1	244.037	244.037	5131693	38.8	-0.0720478	O5S1	5	0.235871	10	5	5131693
CHON		9	10	1	7		244.046	244.046	4094897	30.5	-0.0213898	N1O7	5	0.226229	9	5	4094897
CHON		13	10	1	4		244.062	244.062	1883960	12.7	0.00401497	N1O4	9	0.21099	13	9	1883960
CHON		10	14	1	6		244.083	244.083	9360321	72.9	0.000737045	N1O6	4	0.189885	10	4	9360321
CHO	C13	11	15		6		244.091	244.091	1877572	12.7	-0.0163148	O6	4	0.181788	11	4	1877572
CHON		11	18	1	5		244.119	244.119	3428816	25.1	-0.05907	N1O5	3	0.15354	11	3	3428816
CHOS		8	5		7	1	244.976	244.976	2364093	16.6	0.231777	O7S1	6	0.297396	8	6	2364093
CHOS		9	9		6	1	245.013	245.013	9489229	73.9	0.0088971	O6S1	5	0.261051	9	5	9489229
CHO		9	9		8		245.03	245.03	2609108	18.5	0.0423617	O8	5	0.243313	9	5	2609108
CHOS		10	13		5	1	245.049	245.049	3114076	22.6	-0.00987599	O5S1	4	0.224706	10	4	3114076
CHON		12	9	2	4		245.057	245.057	6356832	48.7	0.0815317	N2O4	9	0.216853	12	9	6356832
CHO		10	13		7		245.067	245.067	10379620	81.1	0.0643902	O7	4	0.206968	10	4	10379620
CHON		13	13	2	3		245.093	245.093	1742831	11.6	-0.182054	N2O3	8	0.180508	13	8	1742831
CHO		11	17		6		245.103	245.103	7617908	58.9	0.0864122	O6	3	0.170623	11	3	7617908
CHO		12	21		5		245.139	245.139	2285315	15.9	-0.0139517	O5	2	0.134278	12	2	2285315
CHONS		8	8	1	6	1	246.008	246.008	2322167	16.2	0.126744	N1O6S1	5	0.266913	8	5	2322167
CHON		12	8	1	5		246.041	246.041	4488453	33.7	0.185253	N1O5	9	0.233936	12	9	4488453
CHONS		9	12	1	5	1	246.044	246.044	3852934	28.5	0.351888	N1O5S1	4	0.230569	9	4	3852934
CHON	N15	12	9	2	4		246.054	246.054	2113163	14.5	-0.264665	N2O4	9	0.220931	12	9	2113163
CHON		9	12	1	7		246.062	246.062	3067662	22.2	-0.183775	N1O7	4	0.21283	9	4	3067662
CHO	C13	10	13		7		246.07	246.07	1731602	11.5	-0.160045	O7	4	0.204733	10	4	1731602
CHON		13	12	1	4		246.077	246.077	2857493	20.5	0.166533	N1O4	8	0.197591	13	8	2857493
CHON		10	16	1	6		246.098	246.098	3670814	27.1	0.0819993	N1O6	3	0.176485	10	3	3670814
CHOS		8	7		7	1	246.992	246.992	1850270	12.4	-0.0535244	O7S1	5	0.283996	8	5	1850270
CHO		12	7		6		247.025	247.025	1814701	12.1	-0.0357053	O6	9	0.251019	12	9	1814701
CHOS		9	11		6	1	247.028	247.028	2094382	14.4	-0.193582	O6S1	4	0.247652	9	4	2094382
CHON		11	7	2	5		247.036	247.036	6251954	47.9	0.0994992	N2O5	9	0.239798	11	9	6251954
CHO		9	11		8		247.046	247.046	5019062	37.9	0.0420161	O8	4	0.229913	9	4	5019062
CHOS		10	15		5	1	247.065	247.065	4581310	34.4	0.11163	O5S1	3	0.211307	10	3	4581310
CHON		12	11	2	4		247.072	247.072	3828033	28.3	0.0403926	N2O4	8	0.203453	12	8	3828033
CHO		10	15		7		247.082	247.082	4402246	33	0.14481	O7	3	0.193569	10	3	4402246
CHO		11	19		6		247.119	247.119	2311125	16.1	-0.0356918	O6	2	0.157224	11	2	2311125
CHONS		11	6	1	4	1	248.002	248.002	1942995	13.1	0.814428	N1O4S1	9	0.27462	11	9	1942995
CHON		11	6	1	6		248.02	248.02	4688475	35.1	-0.0799133	N1O6	9	0.256881	11	9	4688475
CHON	N15	11	7	2	5		248.033	248.033	2141921	14.7	-0.20369	N2O5	9	0.243876	11	9	2141921
CHON		12	10	1	5		248.056	248.056	4633707	34.7	-0.0178189	N1O5	8	0.220536	12	8	4633707
CHONS		9	14	1	5	1	248.06	248.06	2595692	18.3	-0.0541003	N1O5S1	3	0.217169	9	3	2595692
CHON		9	14	1	7		248.078	248.078	1620340	10.5	-0.141972	N1O7	3	0.199431	9	3	1620340
CHON		13	14	1	4		248.093	248.093	3061627	22.1	0.0442572	N1O4	7	0.184192	13	7	3061627
CHON		10	5	2	6		249.015	249.015	4301324	32	0.077023	N2O6	9	0.262744	10	9	4301324
CHO		12	9		6		249.04	249.04	3475990	25.4	0.165354	O6	8	0.23762	12	8	3475990
CHOS		9	13		6	1	249.044	249.044	4064792	30.1	0.0890602	O6S1	3	0.234252	9	3	4064792
CHON		11	9	2	5		249.052	249.052	7276571	55.8	-0.021763	N2O5	8	0.226399	11	8	7276571
CHO		9	13		8		249.062	249.062	2190112	15.1	-0.0386254	O8	3	0.216514	9	3	2190112
CHO		13	13		5		249.077	249.077	3189542	23.1	-0.0137311	O5	7	0.201275	13	7	3189542
CHOS		10	17		5	1	249.08	249.08	4240168	31.5	0.0304316	O5S1	2	0.197908	10	2	4240168
CHON		12	13	2	4		249.088	249.088	3349547	24.4	-0.0402271	N2O4	7	0.190054	12	7	3349547
CHO		10	17		7		249.098	249.098	6472240	49.4	0.0232033	O7	2	0.180169	10	2	6472240
CHON		11	8	1	6		250.036	250.036	5990601	45.5	-0.0392748	N1O6	8	0.243482	11	8	5990601
CHON	N15	11	9	2	5		250.049	250.049	3248206	23.6	-0.282033	N2O5	8	0.230477	11	8	3248206
CHON		12	12	1	5		250.072	250.072	7331288	56.3	0.0623016	N1O5	7	0.207137	12	7	7331288
CHON		13	16	1	4		250.108	250.109	4542952	33.9	-0.11603	N1O4	6	0.170792	13	6	4542952
CHON		14	20	1	3		250.145	250.145	3703032	27.1	-0.0944257	N1O3	5	0.134448	14	5	3703032
CHO		11	7		7		251.02	251.019	2897399	20.6	0.939288	O7	8	0.260565	11	8	2897399
CHON		10	7	2	6		251.031	251.031	5228924	39.2	-0.0829384	N2O6	8	0.249344	10	8	5228924
CHO		12	11		6		251.056	251.056	4753543	35.4	-0.0749637	O6	7	0.22422	12	7	4753543
CHOS		9	15		6	1	251.059	251.06	3920776	28.8	-0.0709796	O6S1	2	0.220853	9	2	3920776
CHON		11	11	2	5		251.067	251.067	7447948	56.9	-0.141078	N2O5	7	0.212999	11	7	7447948
CHON	N15	12	12	1	5		251.069	251.069	5015181	37.5	-0.276903	N1O5	7	0.211216	12	7	5015181
CHO		13	15		5		251.092	251.092	2975383	21.3	0.0262051	O5	6	0.187876	13	6	2975383
CHOS		10	19		5	1	251.096	251.096	2202392	15.1	-0.00963815	O5S1	1	0.184508	10	1	2202392
CHON		12	15	2	4		251.104	251.104	3290780	23.8	-0.159377	N2O4	6	0.176655	12	6	3290780
CHONS		10	6	1	5	1	251.997	251.997	1717796	11.2	-0.0929379	N1O5S1	8	0.284166	10	8	1717796
CHON		10	6	1	7		252.015	252.015	5053484	37.8	-0.100074	N1O7	8	0.266427	10	8	5053484
CHON		11	10	1	6		252.051	252.051	13926204	108.5	-0.0389607	N1O6	7	0.230083	11	7	13926204
CHON		12	14	1	5		252.088	252.088	8281420	63.5	-0.0968714	N1O5	6	0.193738	12	6	8281420
CHO		10	5		8		252.999	252.999	3402205	24.7	-0.0775501	O8	8	0.283511	10	8	3402205
CHOS		11	9		5	1	253.018	253.018	1604133	10.3	-0.246703	O5S1	7	0.264904	11	7	1604133
CHO		11	9		7		253.035	253.035	4461805	33.1	-0.0957182	O7	7	0.247166	11	7	4461805
CHON		10	9	2	6		253.047	253.047	11117810	86.2	-0.0822777	N2O6	7	0.235945	10	7	11117810
CHON	N15	11	10	1	6		253.048	253.048	1807731	11.9	0.0200677	N1O6	7	0.234161	11	7	1807731
CHO		12	13		6		253.072	253.072	4155389	30.7	-0.0743667	O6	6	0.210821	12	6	4155389
CHON		11	13	2	5		253.083	253.083	11891458	92.3	-0.060929	N2O5	6	0.1996	11	6	11891458
CHON	N15	12	14	1	5		253.085	253.085	2804483	19.9	-0.235186	N1O5	6	0.197816	12	6	2804483
CHO		13	17		5		253.108	253.108	4085005	30.1	-0.0530212	O5	5	0.174476	13	5	4085005
CHON		12	17	2	4		253.119	253.119	2449170	17.1	-0.237122	N2O4	5	0.163255	12	5	2449170
CHO		14	21		4		253.145	253.145	2403869	16.7	-0.110688	O4	4	0.138131	14	4	2403869
CHONS		10	8	1	5	1	254.013	254.013	1609756	10.4	0.0259038	N1O5S1	7	0.270766	10	7	1609756
CHON		10	8	1	7		254.031	254.031	8021156	61.5	-0.0599144	N1O7	7	0.253028	10	7	8021156
CHON		11	12	1	6		254.067	254.067	11855540	92	-0.0780113	N1O6	6	0.216683	11	6	11855540
CHON		12	16	1	5		254.103	254.103	5390276	40.3	-0.096103	N1O5	5	0.180339	12	5	5390276
CHOS		10	7		6	1	254.997	254.997	3227983	23.1	-0.148316	O6S1	7	0.28785	10	7	3227983
CHON		9	7	2	7		255.026	255.026	2745436	19.3	-0.181237	N2O7	7	0.25889	9	7	2745436
CHOS		11	11		5	1	255.033	255.033	8226911	62.8	-0.166332	O5S1	6	0.251505	11	6	8226911
CHON		13	7	2	4		255.041	255.041	2646883	18.5	-0.156916	N2O4	11	0.243651	13	11	2646883
CHO		11	11		7		255.051	255.051	5279079	39.4	-0.0949618	O7	6	0.233766	11	6	5279079
CHON		10	11	2	6		255.062	255.062	9347692	71.7	-0.0424214	N2O6	6	0.222546	10	6	9347692
CHON	N15	11	12	1	6		255.064	255.064	1816685	11.9	-0.293738	N1O6	6	0.220762	11	6	1816685
CHOS		12	15		4	1	255.07	255.07	21828720	170.6	-0.105932	O4S1	5	0.21516	12	5	21828720
CHO		12	15		6		255.087	255.087	8864887	67.8	-0.112981	O6	5	0.197422	12	5	8864887
CHON		11	15	2	5		255.099	255.099	6927484	52.5	-0.0212471	N2O5	5	0.186201	11	5	6927484
CHO		13	19		5		255.124	255.124	5359239	40	-0.170192	O5	4	0.161077	13	4	5359239
CHO		14	23		4		255.16	255.16	2766487	19.5	-0.109814	O4	3	0.124732	14	3	2766487
CHONS		9	6	1	6	1	255.992	255.992	2456199	17	-0.190709	N1O6S1	7	0.293712	9	7	2456199
CHONS		10	10	1	5	1	256.029	256.029	5449240	40.7	-0.0914746	N1O5S1	6	0.257367	10	6	5449240
CHON		10	10	1	7		256.046	256.046	6396447	48.3	-0.0984982	N1O7	6	0.239629	10	6	6396447
CHON	N15	10	11	2	6		256.059	256.059	1711909	11.1	-0.101234	N2O6	6	0.226624	10	6	1711909
CHON		14	10	1	4		256.062	256.062	3648806	26.5	0.00382681	N1O4	10	0.22439	14	10	3648806
CHONS		11	14	1	4	1	256.065	256.065	3325736	23.9	0.00773202	N1O4S1	5	0.221022	11	5	3325736
CHOS	C13	12	15		4	1	256.073	256.073	3136555	22.4	-0.164728	O4S1	5	0.212926	12	5	3136555
CHON		11	14	1	6		256.083	256.083	18261552	142.4	-0.116447	N1O6	5	0.203284	11	5	18261552
CHO	C13	12	15		6		256.091	256.091	1711283	11.1	-0.0936477	O6	5	0.195187	12	5	1711283
CHON		15	14	1	3		256.098	256.098	1698870	11	0.024912	N1O3	9	0.188045	15	9	1698870
CHON		12	18	1	5		256.119	256.119	3398208	24.5	-0.017258	N1O5	4	0.166939	12	4	3398208
CHOS		9	5		7	1	256.976	256.976	3014331	21.4	-0.0514449	O7S1	7	0.310795	9	7	3014331
CHOS		10	9		6	1	257.013	257.013	7609291	57.9	0.00848169	O6S1	6	0.27445	10	6	7609291
CHOS		11	13		5	1	257.049	257.049	136437728	1079.5	-0.0872211	O5S1	5	0.238106	11	5	136437728
CHON		13	9	2	4		257.057	257.057	5739487	43	-0.0389801	N2O4	10	0.230252	13	10	5739487
CHO		11	13		7		257.067	257.067	8933347	68.4	0.0224841	O7	5	0.220367	11	5	8933347
CHON		10	13	2	6		257.078	257.078	7205864	54.7	-0.0420888	N2O6	5	0.209146	10	5	7205864
CHON		14	13	2	3		257.093	257.093	1642223	10.6	-0.0957633	N2O3	9	0.193907	14	9	1642223
CHO		12	17		6		257.103	257.103	14376947	111.5	-0.0732006	O6	4	0.184022	12	4	14376947
CHON		11	17	2	5		257.114	257.114	2589944	18.1	0.0955991	N2O5	4	0.172802	11	4	2589944
CHO		13	21		5		257.139	257.139	3918852	28.6	-0.0910794	O5	3	0.147678	13	3	3918852
CHO		14	25		4		257.176	257.176	2547988	17.7	0.0465825	O4	2	0.111333	14	2	2547988
CHONS		9	8	1	6	1	258.008	258.008	7964549	60.7	0.00457312	N1O6S1	6	0.280313	9	6	7964549
CHON		13	8	1	5		258.041	258.041	7364499	55.9	0.0216241	N1O5	10	0.247335	13	10	7364499
CHONS		10	12	1	5	1	258.044	258.044	5996949	45.1	0.0254991	N1O5S1	5	0.243968	10	5	5996949
CHOS	C13	11	13		5	1	258.052	258.052	13742488	106.5	-0.0681346	O5S1	5	0.235871	11	5	13742488
CHON		10	12	1	7		258.062	258.062	10627996	81.8	-0.0977289	N1O7	5	0.226229	10	5	10627996
CHON		11	16	1	6		258.098	258.098	8138157	62.1	0.0394419	N1O6	4	0.189885	11	4	8138157
CHON		12	20	1	5		258.135	258.135	2831421	19.9	0.137835	N1O5	3	0.15354	12	3	2831421
CHOS		9	7		7	1	258.992	258.992	2618937	18.2	0.0647893	O7S1	6	0.297396	9	6	2618937
CHOS		10	11		6	1	259.028	259.028	16755529	129.7	0.0856274	O6S1	5	0.261051	10	5	16755529
CHON		12	7	2	5		259.036	259.036	3449164	24.7	-0.0209241	N2O5	10	0.253197	12	10	3449164
CHO		10	11		8		259.046	259.046	8563536	65.1	0.117276	O8	5	0.243313	10	5	8563536
CHOS		7	15		8	1	259.049	259.049	2937682	20.7	0.738778	O8S1	0	0.239945	7	0	2937682
CHOS	O18	11	13		5	1	259.053	259.053	1673236	10.7	-0.061841	O5S1	5	0.236097	11	5	1673236
CHOS		11	15		5	1	259.065	259.065	2924121	20.6	0.0678591	O5S1	4	0.224706	11	4	2924121
CHON		13	11	2	4		259.072	259.072	4819805	35.6	-0.0386768	N2O4	9	0.216853	13	9	4819805
CHO		11	15		7		259.082	259.082	10499937	80.4	0.0609069	O7	4	0.206968	11	4	10499937
CHON		10	15	2	6		259.094	259.094	3316326	23.7	-0.15755	N2O6	4	0.195747	10	4	3316326
CHO		12	19		6		259.119	259.119	6121329	45.8	0.0817382	O6	3	0.170623	12	3	6121329
CHO		13	23		5		259.155	259.155	1978753	13.1	-0.051784	O5	2	0.134278	13	2	1978753
CHONS		8	6	1	7	1	259.987	259.987	2377458	16.3	0.368403	N1O7S1	6	0.303258	8	6	2377458
CHON		12	6	1	6		260.02	260.02	2390016	16.4	-0.0377667	N1O6	10	0.270281	12	10	2390016
CHONS		9	10	1	6	1	260.023	260.023	4042754	29.4	0.235286	N1O6S1	5	0.266913	9	5	4042754
CHON		13	10	1	5		260.056	260.056	4108816	29.9	-0.0169967	N1O5	9	0.233936	13	9	4108816
CHONS		10	14	1	5	1	260.06	260.06	3491090	25.1	0.0637542	N1O5S1	4	0.230569	10	4	3491090
CHON		10	14	1	7		260.078	260.078	11473690	88	0.133729	N1O7	4	0.21283	10	4	11473690
CHON		11	18	1	6		260.114	260.114	3991338	29	0.077581	N1O6	3	0.176485	11	3	3991338
CHON		11	5	2	6		261.015	261.015	3752633	27.1	-0.15639	N2O6	10	0.276143	11	10	3752633
CHO		13	9		6		261.04	261.04	1895364	12.5	0.196061	O6	9	0.251019	13	9	1895364
CHOS		10	13		6	1	261.044	261.044	3906758	28.4	0.0083507	O6S1	4	0.247652	10	4	3906758
CHON		12	9	2	5		261.052	261.052	5127369	38	0.017544	N2O5	9	0.239798	12	9	5127369
CHO		10	13		8		261.062	261.062	8671949	65.9	0.0397603	O8	4	0.229913	10	4	8671949
CHOS		11	17		5	1	261.08	261.08	3204310	22.8	0.0673352	O5S1	3	0.211307	11	3	3204310
CHON		13	13	2	4		261.088	261.088	5167065	38.3	0.229731	N2O4	8	0.203453	13	8	5167065
CHO		11	17		7		261.098	261.098	4674526	34.4	0.0221369	O7	3	0.193569	11	3	4674526
CHONS		8	8	1	7	1	262.003	262.003	1824238	11.9	0.0983956	N1O7S1	5	0.289859	8	5	1824238
CHON		12	8	1	6		262.036	262.036	2356860	16.1	0.573128	N1O6	9	0.256881	12	9	2356860
CHONS		9	12	1	6	1	262.039	262.039	2203774	14.9	0.309801	N1O6S1	4	0.253514	9	4	2203774
CHON		13	12	1	5		262.072	262.072	5664909	42.2	0.0594489	N1O5	8	0.220536	13	8	5664909
CHONS		10	16	1	5	1	262.075	262.075	1760910	11.4	0.254049	N1O5S1	3	0.217169	10	3	1760910
CHON		10	16	1	7		262.093	262.093	2558614	17.7	0.0563918	N1O7	3	0.199431	10	3	2558614
CHON		14	16	1	4		262.108	262.108	2122141	14.3	-0.0725658	N1O4	7	0.184192	14	7	2122141
CHO		12	7		7		263.02	263.02	1919279	12.6	0.136035	O7	9	0.273964	12	9	1919279
CHOS		9	11		7	1	263.023	263.023	2157617	14.5	0.177855	O7S1	4	0.270597	9	4	2157617
CHON		11	7	2	6		263.031	263.031	4528436	33.1	0.0729188	N2O6	9	0.262744	11	9	4528436
CHO		13	11		6		263.056	263.056	2983487	20.9	-0.109559	O6	8	0.23762	13	8	2983487
CHOS		10	15		6	1	263.059	263.059	5601601	41.5	0.160344	O6S1	3	0.234252	10	3	5601601
CHON		12	11	2	5		263.067	263.067	7481412	56.2	-0.0206035	N2O5	8	0.226399	12	8	7481412
CHO		10	15		8		263.077	263.077	2285001	15.5	0.00144406	O8	3	0.216514	10	3	2285001
CHO		14	15		5		263.092	263.093	2274639	15.4	-0.0510091	O5	7	0.201275	14	7	2274639
CHOS		11	19		5	1	263.096	263.096	2469329	16.9	0.104828	O5S1	2	0.197908	11	2	2469329
CHON		13	15	2	4		263.104	263.104	2130004	14.2	0.494025	N2O4	7	0.190054	13	7	2130004
CHO		11	19		7		263.114	263.114	5654361	41.9	0.0979801	O7	2	0.180169	11	2	5654361
CHO		12	23		6		263.15	263.15	2228585	15	0.080486	O6	1	0.143824	12	1	2228585
CHON		12	10	1	6		264.051	264.051	7695094	57.9	0.0385527	N1O6	8	0.243482	12	8	7695094
CHONS		9	14	1	6	1	264.055	264.055	1854967	12.1	-0.109144	N1O6S1	3	0.240115	9	3	1854967
CHON	N15	12	11	2	5		264.064	264.064	3393660	24.2	-0.039846	N2O5	8	0.230477	12	8	3393660
CHON		13	14	1	5		264.088	264.088	4225542	30.7	-0.0546034	N1O5	7	0.207137	13	7	4225542
CHON		14	18	1	4		264.124	264.124	3618838	25.9	0.117293	N1O4	6	0.170792	14	6	3618838
CHO		11	5		8		264.999	264.999	1649303	10.5	-0.0740384	O8	9	0.29691	11	9	1649303
CHON		10	5	2	7		265.01	265.01	1904412	12.5	-0.174409	N2O7	9	0.285689	10	9	1904412
CHO		12	9		7		265.035	265.035	4508839	32.9	0.0595388	O7	8	0.260565	12	8	4508839
CHOS		9	13		7	1	265.039	265.039	2700968	18.7	0.251963	O7S1	3	0.257198	9	3	2700968
CHON		11	9	2	6		265.047	265.047	8764332	66.3	0.034635	N2O6	8	0.249344	11	8	8764332
CHON	N15	12	10	1	6		265.048	265.048	3755437	27	-0.244944	N1O6	8	0.24756	12	8	3755437
CHO		13	13		6		265.072	265.072	4369591	31.8	0.0421769	O6	7	0.22422	13	7	4369591
CHOS		10	17		6	1	265.075	265.075	4086456	29.6	-0.104952	O6S1	2	0.220853	10	2	4086456
CHON		12	13	2	5		265.083	265.083	6703548	50.1	-0.0581708	N2O5	7	0.212999	12	7	6703548
CHO		10	17		8		265.093	265.093	5569984	41.2	-0.149457	O8	2	0.203115	10	2	5569984
CHO		14	17		5		265.108	265.108	3388359	24.1	-0.126062	O5	6	0.187876	14	6	3388359
CHON		13	17	2	4		265.119	265.119	2214860	14.9	0.113081	N2O4	6	0.176655	13	6	2214860
CHO		15	21		4		265.145	265.144	2483543	17	0.309189	O4	5	0.151531	15	5	2483543
CHOS		12	25		4	1	265.148	265.148	2904792	20.3	-0.21505	O4S1	0	0.148164	12	0	2904792
CHONS		10	4	1	6	1	265.976	265.977	1692868	10.8	-0.18355	N1O6S1	9	0.320511	10	9	1692868
CHON		11	8	1	7		266.031	266.031	6821212	51.1	0.130736	N1O7	8	0.266427	11	8	6821212
CHON		12	12	1	6		266.067	266.067	13380459	102.5	-0.0744929	N1O6	7	0.230083	12	7	13380459
CHON	N15	12	13	2	5		266.08	266.08	2545777	17.5	-0.26504	N2O5	7	0.217078	12	7	2545777
CHON		13	16	1	5		266.103	266.103	4998779	36.7	0.0209689	N1O5	6	0.193738	13	6	4998779
CHONS		9	3	2	6	1	266.972	266.972	1857911	12	0.150502	N2O6S1	9	0.326373	9	9	1857911
CHOS		8	11		6	2	267	267	1753603	11.2	0.798426	O6S2	3	0.297882	8	3	1753603
CHO		11	7		8		267.015	267.015	3953418	28.4	-0.148382	O8	8	0.283511	11	8	3953418
CHON		10	7	2	7		267.026	267.026	3759631	26.9	-0.023294	N2O7	8	0.27229	10	8	3759631
CHO		12	11		7		267.051	267.051	4124442	29.7	0.0590895	O7	7	0.247166	12	7	4124442
CHOS		9	15		7	1	267.054	267.054	2506267	17.1	0.100279	O7S1	2	0.243799	9	2	2506267
CHON		11	11	2	6		267.062	267.062	12241182	93.1	-0.0405153	N2O6	7	0.235945	11	7	12241182
CHON	N15	12	12	1	6		267.064	267.064	2586271	17.7	-0.168206	N1O6	7	0.234161	12	7	2586271
CHO		13	15		6		267.087	267.087	3213481	22.6	0.0792995	O6	6	0.210821	13	6	3213481
CHOS		10	19		6	1	267.091	267.091	2166955	14.4	-0.1416	O6S1	1	0.207454	10	1	2166955
CHON		12	15	2	5		267.099	267.099	9056046	68.2	-0.0577319	N2O5	6	0.1996	12	6	9056046
CHO		14	19		5		267.124	267.124	4151353	29.9	-0.125111	O5	5	0.174476	14	5	4151353
CHON		13	19	2	4		267.135	267.135	2090558	13.9	-0.0749437	N2O4	5	0.163255	13	5	2090558
CHO		15	23		4		267.16	267.16	2261449	15.2	-0.0674505	O4	4	0.138131	15	4	2261449
CHONS		10	6	1	6	1	267.992	267.992	2163892	14.4	-0.219484	N1O6S1	8	0.307111	10	8	2163892
CHON		11	10	1	7		268.046	268.046	10450635	79.1	-0.131396	N1O7	7	0.253028	11	7	10450635
CHON		12	14	1	6		268.083	268.083	8531675	64.1	0.000671062	N1O6	6	0.216683	12	6	8531675
CHON		13	18	1	5		268.119	268.119	2933739	20.4	-0.0910793	N1O5	5	0.180339	13	5	2933739
CHONS		9	5	2	6	1	268.987	268.987	1651812	10.4	0.112198	N2O6S1	8	0.312974	9	8	1651812
CHOS		11	9		6	1	269.013	269.013	1731950	11	-0.0290696	O6S1	7	0.28785	11	7	1731950
CHO		11	9		8		269.03	269.03	2243958	15	0.00141211	O8	7	0.270111	11	7	2243958
CHON		10	9	2	7		269.042	269.042	6490235	48.2	-0.134626	N2O7	7	0.25889	10	7	6490235
CHOS		12	13		5	1	269.049	269.049	12979326	98.8	-0.120499	O5S1	6	0.251505	12	6	12979326
CHO		12	13		7		269.067	269.067	5130886	37.6	-0.0900152	O7	6	0.233766	12	6	5130886
CHON		11	13	2	6		269.078	269.078	11045003	83.7	-0.0773757	N2O6	6	0.222546	11	6	11045003
CHON	N15	12	14	1	6		269.08	269.08	1701004	10.8	-0.166946	N1O6	6	0.220762	12	6	1701004
CHOS		13	17		4	1	269.085	269.085	20066446	154.1	-0.100415	O4S1	5	0.21516	13	5	20066446
CHO		13	17		6		269.103	269.103	7067286	52.7	-0.0699364	O6	5	0.197422	13	5	7067286
CHON		12	17	2	5		269.114	269.114	4166555	30	-0.168776	N2O5	5	0.186201	12	5	4166555
CHO		14	21		5		269.139	269.139	4214694	30.4	-0.198485	O5	4	0.161077	14	4	4214694
CHO		15	25		4		269.176	269.176	1678901	10.6	0.267408	O4	3	0.124732	15	3	1678901
CHONS		10	8	1	6	1	270.008	270.008	3544861	25.2	-0.143774	N1O6S1	7	0.293712	10	7	3544861
CHON		10	8	1	8		270.026	270.026	2116900	14	0.145838	N1O8	7	0.275974	10	7	2116900
CHONS		11	12	1	5	1	270.044	270.044	2655404	18.2	-0.160789	N1O5S1	6	0.257367	11	6	2655404
CHON		11	12	1	7		270.062	270.062	10481204	79.3	-0.130415	N1O7	6	0.239629	11	6	10481204
CHON	N15	11	13	2	6		270.075	270.075	2269114	15.2	-0.281114	N2O6	6	0.226624	11	6	2269114
CHONS		12	16	1	4	1	270.081	270.081	1666620	10.5	-0.733189	N1O4S1	5	0.221022	12	5	1666620
CHOS	C13	13	17		4	1	270.089	270.089	2680127	18.4	-0.119155	O4S1	5	0.212926	13	5	2680127
CHON		12	16	1	6		270.098	270.098	10094148	76.3	-0.184452	N1O6	5	0.203284	12	5	10094148
CHON		13	20	1	5		270.135	270.135	1868115	12	-0.0903997	N1O5	4	0.166939	13	4	1868115
CHOS		10	7		7	1	270.992	270.992	3064516	21.3	-0.270193	O7S1	7	0.310795	10	7	3064516
CHOS		7	11		7	2	270.995	270.995	3268805	22.9	-0.2665	O7S2	2	0.307428	7	2	3268805
CHONS		9	7	2	6	1	271.003	271.003	1669448	10.5	-0.110036	N2O6S1	7	0.299574	9	7	1669448
CHOS		11	11		6	1	271.028	271.028	6834643	50.6	-0.0288535	O6S1	6	0.27445	11	6	6834643
CHON		13	7	2	5		271.036	271.036	2114519	13.9	-0.0568932	N2O5	11	0.266597	13	11	2114519
CHO		11	11		8		271.046	271.046	5688283	41.7	-0.183069	O8	6	0.256712	11	6	5688283
CHON		10	11	2	7		271.057	271.057	3550944	25.1	-0.170518	N2O7	6	0.245491	10	6	3550944
CHOS		12	15		5	1	271.065	271.065	163502048	1266.2	-0.119603	O5S1	5	0.238106	12	5	163502048
CHON		14	11	2	4		271.072	271.072	2217190	14.7	-7.41499e-05	N2O4	10	0.230252	14	10	2217190
CHO		12	15		7		271.082	271.082	8823786	66	-0.0893459	O7	5	0.220367	12	5	8823786
CHON		11	15	2	6		271.094	271.094	9239535	69.2	-0.113688	N2O6	5	0.209146	11	5	9239535
CHOS		13	19		4	1	271.101	271.101	1639026	10.3	-0.210328	O4S1	4	0.201761	13	4	1639026
CHO		13	19		6		271.119	271.119	7557626	56.2	-0.143185	O6	4	0.184022	13	4	7557626
CHON		12	19	2	5		271.13	271.13	2451711	16.6	-0.130639	N2O5	4	0.172802	12	4	2451711
CHO		14	23		5		271.155	271.155	3543306	25	-0.123251	O5	3	0.147678	14	3	3543306
CHONS		9	6	1	7	1	271.987	271.987	1999213	13	-0.0890487	N1O7S1	7	0.316657	9	7	1999213
CHONS		10	10	1	6	1	272.023	272.023	6350717	46.8	-0.142709	N1O6S1	6	0.280313	10	6	6350717
CHON		10	10	1	8		272.041	272.041	2669189	18.2	-0.149316	N1O8	6	0.262574	10	6	2669189
CHON		14	10	1	5		272.056	272.056	4425867	31.9	-0.016247	N1O5	10	0.247335	14	10	4425867
CHONS		11	14	1	5	1	272.06	272.06	3312012	23.2	-0.0860844	N1O5S1	5	0.243968	11	5	3312012
CHOS	C13	12	15		5	1	272.068	272.068	22370704	171.1	-0.174891	O5S1	5	0.235871	12	5	22370704
CHON		11	14	1	7		272.078	272.078	15126932	114.9	-0.129449	N1O7	5	0.226229	11	5	15126932
CHON		15	14	1	4		272.093	272.093	1830938	11.7	0.187362	N1O4	9	0.21099	15	9	1830938
CHON		12	18	1	6		272.114	272.114	4851876	35.2	-0.0728375	N1O6	4	0.189885	12	4	4851876
CHON		13	22	1	5		272.15	272.15	1942707	12.6	-0.0529858	N1O5	3	0.15354	13	3	1942707
CHOS		10	9		7	1	273.007	273.007	4066335	29.1	-0.121682	O7S1	6	0.297396	10	6	4066335
CHONS		9	9	2	6	1	273.019	273.019	3791396	26.9	-0.0359686	N2O6S1	6	0.286175	9	6	3791396
CHOS		7	13		9	1	273.029	273.028	2796328	19.2	0.7178	O9S1	1	0.27629	7	1	2796328
CHOS		11	13		6	1	273.044	273.044	17535790	133.6	-0.101889	O6S1	5	0.261051	11	5	17535790
CHON		13	9	2	5		273.052	273.052	4818226	34.9	-0.129719	N2O5	10	0.253197	13	10	4818226
CHO		11	13		8		273.062	273.062	12493622	94.5	-0.0718523	O8	5	0.243313	11	5	12493622
CHOS		8	17		8	1	273.065	273.065	3016504	20.9	0.664237	O8S1	0	0.239945	8	0	3016504
CHOS	O18	12	15		5	1	273.069	273.069	1947449	12.6	-0.0220461	O5S1	5	0.236097	12	5	1947449
CHON		10	13	2	7		273.073	273.073	2594363	17.7	-0.132639	N2O7	5	0.232092	10	5	2594363
CHON		14	13	2	4		273.088	273.088	3735106	26.5	-0.109928	N2O4	9	0.216853	14	9	3735106
CHO		12	17		7		273.098	273.098	10490694	78.9	-0.0886865	O7	4	0.206968	12	4	10490694
CHON		11	17	2	6		273.109	273.109	3384139	23.8	-0.112849	N2O6	4	0.195747	11	4	3384139
CHO		13	21		6		273.134	273.134	3899989	27.8	-0.0322922	O6	3	0.170623	13	3	3899989
CHO		14	25		5		273.171	273.171	2413925	16.3	-0.0857343	O5	2	0.134278	14	2	2413925
CHONS		9	8	1	7	1	274.003	274.003	3910340	27.9	-0.0154017	N1O7S1	6	0.303258	9	6	3910340
CHON		13	8	1	6		274.036	274.036	4286930	30.8	-0.108818	N1O6	10	0.270281	13	10	4286930
CHONS		10	12	1	6	1	274.039	274.039	5402323	39.4	-0.0686767	N1O6S1	5	0.266913	10	5	5402323
CHON		10	12	1	8		274.057	274.057	2520027	17.1	-0.00226267	N1O8	5	0.249175	10	5	2520027
CHONS		7	16	1	8	1	274.06	274.06	2060252	13.5	0.840618	N1O8S1	0	0.245808	7	0	2060252
CHON		14	12	1	5		274.072	274.072	3886305	27.7	0.0203592	N1O5	9	0.233936	14	9	3886305
CHONS		11	16	1	5	1	274.075	274.075	2400483	16.2	-0.121938	N1O5S1	4	0.230569	11	4	2400483
CHON		11	16	1	7		274.093	274.093	21015786	160.6	-0.0920129	N1O7	4	0.21283	11	4	21015786
CHON		12	20	1	6		274.13	274.13	2479353	16.7	-0.0358228	N1O6	3	0.176485	12	3	2479353
CHOS		5	7		11	1	274.971	274.972	4052059	28.8	-0.781245	O11S1	2	0.33558	5	2	4052059
CHOS		9	7		8	1	274.987	274.987	1717857	10.8	0.114114	O8S1	6	0.320341	9	6	1717857
CHOS		10	11		7	1	275.023	275.023	2470384	16.6	-0.0844296	O7S1	5	0.283996	10	5	2470384
CHON		12	7	2	6		275.031	275.031	6240372	45.7	-0.0393414	N2O6	10	0.276143	12	10	6240372
CHO		10	11		9		275.041	275.041	3267448	22.7	0.0908225	O9	5	0.266258	10	5	3267448
CHOS		7	15		9	1	275.044	275.044	2871673	19.7	0.894329	O9S1	0	0.262891	7	0	2871673
CHO		14	11		6		275.056	275.056	1915006	12.3	-0.0684228	O6	9	0.251019	14	9	1915006
CHOS		11	15		6	1	275.059	275.059	4404608	31.5	0.00792519	O6S1	4	0.247652	11	4	4404608
CHON		13	11	2	5		275.067	275.067	7037571	51.8	-0.0560594	N2O5	9	0.239798	13	9	7037571
CHO		11	15		8		275.077	275.077	9700999	72.4	-0.107679	O8	4	0.229913	11	4	9700999
CHO		15	15		5		275.092	275.092	1866253	11.9	0.0602703	O5	8	0.214674	15	8	1866253
CHOS		12	19		5	1	275.096	275.096	3162127	21.9	-0.263254	O5S1	3	0.211307	12	3	3162127
CHON		14	15	2	4		275.104	275.104	3175058	22	-0.0727729	N2O4	8	0.203453	14	8	3175058
CHO		12	19		7		275.114	275.114	4607126	33.1	-0.0880367	O7	3	0.193569	12	3	4607126
CHO		13	23		6		275.15	275.15	1957285	12.6	-0.141087	O6	2	0.157224	13	2	1957285
CHOS		14	27		3	1	275.169	275.169	4632749	33.3	0.103136	O3S1	1	0.138617	14	1	4632749
CHON		12	6	1	7		276.015	276.015	3389198	23.7	-0.127602	N1O7	10	0.293226	12	10	3389198
CHONS		9	10	1	7	1	276.018	276.018	3340047	23.3	-0.0515187	N1O7S1	5	0.289859	9	5	3340047
CHON		13	10	1	6		276.051	276.051	3044893	21	-0.144249	N1O6	9	0.256881	13	9	3044893
CHONS		10	14	1	6	1	276.055	276.055	2032670	13.2	-0.0681752	N1O6S1	4	0.253514	10	4	2032670
CHON	N15	13	11	2	5		276.064	276.064	4365346	31.2	-0.0743374	N2O5	9	0.243876	13	9	4365346
CHON		10	14	1	8		276.072	276.073	3167781	22	-0.0746909	N1O8	4	0.235776	10	4	3167781
CHON		14	14	1	5		276.088	276.088	4128300	29.4	-0.197112	N1O5	8	0.220536	14	8	4128300
CHON		11	18	1	7		276.109	276.109	4218421	30.1	-0.0913411	N1O7	3	0.199431	11	3	4218421
CHON		11	5	2	7		277.01	277.01	2577577	17.4	0.0497451	N2O7	10	0.299088	11	10	2577577
CHO		13	9		7		277.035	277.035	2067123	13.5	0.0569599	O7	9	0.273964	13	9	2067123
CHOS		10	13		7	1	277.039	277.039	2884021	19.8	-0.228199	O7S1	4	0.270597	10	4	2884021
CHON		12	9	2	6		277.047	277.047	6185400	45.2	-0.0390552	N2O6	9	0.262744	12	9	6185400
CHO		10	13		9		277.057	277.056	2319036	15.4	0.054068	O9	4	0.252859	10	4	2319036
CHO		14	13		6		277.072	277.072	2803138	19.2	0.184717	O6	8	0.23762	14	8	2803138
CHOS		11	17		6	1	277.075	277.075	5030340	36.3	0.116141	O6S1	3	0.234252	11	3	5030340
CHON		13	13	2	5		277.083	277.083	6897607	50.7	0.1248	N2O5	8	0.226399	13	8	6897607
CHO		11	17		8		277.093	277.093	2193739	14.5	-0.106896	O8	3	0.216514	11	3	2193739
CHO		15	17		5		277.108	277.108	1739345	10.9	-0.0123421	O5	7	0.201275	15	7	1739345
CHOS		12	21		5	1	277.112	277.112	2200915	14.5	-0.189166	O5S1	2	0.197908	12	2	2200915
CHO		12	21		7		277.129	277.129	5751770	41.9	0.0930248	O7	2	0.180169	12	2	5751770
CHO		16	21		4		277.145	277.145	1857632	11.9	0.0793084	O4	6	0.16493	16	6	1857632
CHONS		12	8	1	5	1	278.013	278.013	2388036	16	-0.120211	N1O5S1	9	0.297565	12	9	2388036
CHON		12	8	1	7		278.031	278.031	4630092	33.2	0.0891265	N1O7	9	0.279827	12	9	4630092
CHONS		9	12	1	7	1	278.034	278.034	3342925	23.3	0.0567553	N1O7S1	4	0.276459	9	4	3342925
CHON		13	12	1	6		278.067	278.067	8549210	63.5	-0.0353156	N1O6	8	0.243482	13	8	8549210
CHONS		10	16	1	6	1	278.07	278.07	1669980	10.4	0.11213	N1O6S1	3	0.240115	10	3	1669980
CHON	N15	13	13	2	5		278.08	278.08	4615264	33.1	-0.217642	N2O5	8	0.230477	13	8	4615264
CHON		10	16	1	8		278.088	278.088	1692259	10.6	0.285449	N1O8	3	0.222376	10	3	1692259
CHON		14	16	1	5		278.103	278.103	4213097	30	0.163896	N1O5	7	0.207137	14	7	4213097
CHO		12	7		8		279.015	279.015	2489564	16.7	0.0730424	O8	9	0.29691	12	9	2489564
CHON		11	7	2	7		279.026	279.026	4627680	33.2	-0.0581312	N2O7	9	0.285689	11	9	4627680
CHO		13	11		7		279.051	279.051	5140203	37.2	0.0565484	O7	8	0.260565	13	8	5140203
CHOS		10	15		7	1	279.054	279.054	4356332	31.1	0.131802	O7S1	3	0.257198	10	3	4356332
CHON		12	11	2	6		279.062	279.062	9235695	68.8	0.0687298	N2O6	8	0.249344	12	8	9235695
CHON	N15	13	12	1	6		279.064	279.064	5240816	38	-0.0176372	N1O6	8	0.24756	13	8	5240816
CHO		14	15		6		279.087	279.087	2594169	17.5	-0.0674344	O6	7	0.22422	14	7	2594169
CHOS		11	19		6	1	279.091	279.091	4976635	35.9	-0.0996812	O6S1	2	0.220853	11	2	4976635
CHON		13	15	2	5		279.099	279.099	6921982	50.9	0.0522392	N2O5	7	0.212999	13	7	6921982
CHO		11	19		8		279.109	279.109	3146242	21.8	0.108846	O8	2	0.203115	11	2	3146242
CHO		15	19		5		279.124	279.124	4995592	36.1	0.0593998	O5	6	0.187876	15	6	4995592
CHONS		11	6	1	6	1	279.992	279.992	1652837	10.2	0.0756446	N1O6S1	9	0.320511	11	9	1652837
CHON		11	6	1	8		280.01	280.01	1690093	10.5	-0.216493	N1O8	9	0.302772	11	9	1690093
CHON		12	10	1	7		280.046	280.046	8571003	63.3	0.19561	N1O7	8	0.266427	12	8	8571003
CHON	N15	12	11	2	6		280.059	280.059	2540928	17	0.0502683	N2O6	8	0.253423	12	8	2540928
CHON		13	14	1	6		280.083	280.083	11598474	86.5	0.000642311	N1O6	7	0.230083	13	7	11598474
CHON	N15	13	15	2	5		280.096	280.096	2892559	19.7	-0.180374	N2O5	7	0.217078	13	7	2892559
CHON		14	18	1	5		280.119	280.119	4024472	28.4	0.091318	N1O5	6	0.193738	14	6	4024472
CHONS		10	5	2	6	1	280.987	280.987	2276723	15	0.178584	N2O6S1	9	0.326373	10	9	2276723
CHOS		9	13		6	2	281.016	281.016	2072318	13.4	0.0113157	O6S2	3	0.297882	9	3	2072318
CHO		12	9		8		281.03	281.03	6007300	43.6	-0.0698149	O8	8	0.283511	12	8	6007300
CHON		11	9	2	7		281.042	281.041	8670216	64	0.191359	N2O7	8	0.27229	11	8	8670216
CHO		13	13		7		281.067	281.067	4581906	32.7	-0.0861721	O7	7	0.247166	13	7	4581906
CHOS		10	17		7	1	281.07	281.07	3942675	27.8	0.166435	O7S1	2	0.243799	10	2	3942675
CHON		12	13	2	6		281.078	281.078	12470294	93.2	-0.0740723	N2O6	7	0.235945	12	7	12470294
CHON	N15	13	14	1	6		281.08	281.08	4079639	28.8	-0.195396	N1O6	7	0.234161	13	7	4079639
CHO		14	17		6		281.103	281.103	4582433	32.7	-0.102525	O6	6	0.210821	14	6	4582433
CHOS		11	21		6	1	281.106	281.106	2537762	17	-0.0633927	O6S1	1	0.207454	11	1	2537762
CHON		13	17	2	5		281.114	281.114	4615461	32.9	0.229728	N2O5	6	0.1996	13	6	4615461
CHO		15	21		5		281.139	281.139	3433007	23.9	0.130113	O5	5	0.174476	15	5	3433007
CHONS		11	8	1	6	1	282.008	282.008	2516614	16.8	0.181484	N1O6S1	8	0.307111	11	8	2516614
CHON		11	8	1	8		282.026	282.026	5060493	36.3	-0.14403	N1O8	8	0.289373	11	8	5060493
CHONS		12	12	1	5	1	282.044	282.044	2152468	14	-0.224859	N1O5S1	7	0.270766	12	7	2152468
CHON		12	12	1	7		282.062	282.062	13421979	100.5	0.0878527	N1O7	7	0.253028	12	7	13421979
CHON		13	16	1	6		282.098	282.098	6988713	51.1	0.0360864	N1O6	6	0.216683	13	6	6988713
CHON		14	20	1	5		282.135	282.135	2060279	13.3	0.232442	N1O5	5	0.180339	14	5	2060279
CHOS		8	11		7	2	282.995	282.995	1677063	10.4	-0.361208	O7S2	3	0.320827	8	3	1677063
CHONS		10	7	2	6	1	283.003	283.003	1847818	11.7	0.389324	N2O6S1	8	0.312974	10	8	1847818
CHOS		12	11		6	1	283.028	283.028	2581908	17.3	0.0783664	O6S1	7	0.28785	12	7	2581908
CHO		12	11		8		283.046	283.046	4169755	29.5	0.00134219	O8	7	0.270111	12	7	4169755
CHON		11	11	2	7		283.057	283.057	7379232	54.1	0.154668	N2O7	7	0.25889	11	7	7379232
CHON	N15	12	12	1	7		283.059	283.059	1804576	11.4	-0.0364655	N1O7	7	0.257106	12	7	1804576
CHOS		13	15		5	1	283.065	283.065	25210658	190.9	0.132761	O5S1	6	0.251505	13	6	25210658
CHON		15	11	2	4		283.072	283.072	1631141	10	0.600482	N2O4	11	0.243651	15	11	1631141
CHO		13	15		7		283.082	283.082	6022441	43.7	0.126394	O7	6	0.233766	13	6	6022441
CHON		12	15	2	6		283.094	283.094	11293485	84.1	-0.00289692	N2O6	6	0.222546	12	6	11293485
CHOS		14	19		4	1	283.101	283.101	27874096	211.3	0.045849	O4S1	5	0.21516	14	5	27874096
CHO		14	19		6		283.119	283.119	7653687	56.2	0.11013	O6	5	0.197422	14	5	7653687
CHON		13	19	2	5		283.13	283.13	3185852	22	0.369371	N2O5	5	0.186201	13	5	3185852
CHO		15	23		5		283.155	283.155	2738117	18.4	0.376401	O5	4	0.161077	15	4	2738117
CHONS		11	10	1	6	1	284.023	284.023	3713940	25.9	0.215404	N1O6S1	7	0.293712	11	7	3713940
CHON		11	10	1	8		284.041	284.041	4972187	35.5	0.0682292	N1O8	7	0.275974	11	7	4972187
CHONS		12	14	1	5	1	284.06	284.06	2386722	15.7	-0.152855	N1O5S1	6	0.257367	12	6	2386722
CHOS	C13	13	15		5	1	284.068	284.068	3600549	25	-0.0266919	O5S1	6	0.24927	13	6	3600549
CHON		12	14	1	7		284.078	284.078	11290281	83.7	0.157633	N1O7	6	0.239629	12	6	11290281
CHONS		13	18	1	4	1	284.096	284.096	1734192	10.8	-0.697018	N1O4S1	5	0.221022	13	5	1734192
CHOS	C13	14	19		4	1	284.104	284.104	3989171	28	0.133112	O4S1	5	0.212926	14	5	3989171
CHON		13	18	1	6		284.114	284.114	7080631	51.5	-0.104958	N1O6	5	0.203284	13	5	7080631
CHOS		11	9		7	1	285.007	285.007	3888396	27.2	-0.0112983	O7S1	7	0.310795	11	7	3888396
CHOS		8	13		7	2	285.011	285.011	3833357	26.8	-0.0428759	O7S2	2	0.307428	8	2	3833357
CHONS		10	9	2	6	1	285.019	285.019	2347024	15.4	-0.174796	N2O6S1	7	0.299574	10	7	2347024
CHO		11	9		9		285.025	285.025	2169362	14.1	-0.228121	O9	7	0.293057	11	7	2169362
CHOS		8	13		9	1	285.029	285.028	2004244	12.8	0.757748	O9S1	2	0.289689	8	2	2004244
CHON		10	9	2	8		285.036	285.036	2238231	14.6	-0.0758503	N2O8	7	0.281836	10	7	2238231
CHOS		12	13		6	1	285.044	285.044	9374233	69	0.0778122	O6S1	6	0.27445	12	6	9374233
CHON		14	9	2	5		285.052	285.052	5163549	36.9	-0.124259	N2O5	11	0.266597	14	11	5163549
CHO		12	13		8		285.062	285.062	7109664	51.8	-0.0337474	O8	6	0.256712	12	6	7109664
CHOS		9	17		8	1	285.065	285.065	2145697	13.9	0.601196	O8S1	1	0.253345	9	1	2145697
CHON		11	13	2	7		285.073	285.073	6871077	49.9	0.0132594	N2O7	6	0.245491	11	6	6871077
CHOS		13	17		5	1	285.08	285.08	221785632	1689.1	-0.00848919	O5S1	5	0.238106	13	5	221785632
CHON		15	13	2	4		285.088	285.088	2440106	16.1	-0.245609	N2O4	10	0.230252	15	10	2440106
CHO		13	17		7		285.098	285.098	8304174	60.9	-0.0849536	O7	5	0.220367	13	5	8304174
CHON		12	17	2	6		285.109	285.109	8051762	58.9	-0.108099	N2O6	5	0.209146	12	5	8051762
CHOS		14	21		4	1	285.117	285.117	2483381	16.5	-0.445502	O4S1	4	0.201761	14	4	2483381
CHO		14	21		6		285.134	285.134	7313980	53.3	0.00413805	O6	4	0.184022	14	4	7313980
CHO		15	25		5		285.171	285.171	3467082	24	-0.0821266	O5	3	0.147678	15	3	3467082
CHONS		10	8	1	7	1	286.003	286.003	3774339	26.3	0.055174	N1O7S1	7	0.316657	10	7	3774339
CHON		14	8	1	6		286.036	286.036	2571663	17.1	-0.0343317	N1O6	11	0.28368	14	11	2571663
CHONS		11	12	1	6	1	286.039	286.039	4530576	32.1	-0.100756	N1O6S1	6	0.280313	11	6	4530576
CHON		11	12	1	8		286.057	286.057	7505303	54.8	-0.00216775	N1O8	6	0.262574	11	6	7505303
CHON		15	12	1	5		286.072	286.072	2919196	19.8	-0.0504072	N1O5	10	0.247335	15	10	2919196
CHONS		12	16	1	5	1	286.075	286.075	2328286	15.3	0.0230006	N1O5S1	5	0.243968	12	5	2328286
CHOS	C13	13	17		5	1	286.084	286.084	31432608	237.3	-0.0265038	O5S1	5	0.235871	13	5	31432608
CHON		12	16	1	7		286.093	286.093	10609572	78.5	0.0516611	N1O7	5	0.226229	12	5	10609572
CHON		13	20	1	6		286.13	286.13	3423922	23.6	-0.0343205	N1O6	4	0.189885	13	4	3423922
CHON		14	24	1	5		286.166	286.166	2469184	16.4	0.229167	N1O5	3	0.15354	14	3	2469184
CHOS		10	7		8	1	286.987	286.987	2238960	14.6	-0.204261	O8S1	7	0.333741	10	7	2238960
CHONS		9	7	2	7	1	286.998	286.998	1726708	10.7	-0.192406	N2O7S1	7	0.32252	9	7	1726708
CHOS		11	11		7	1	287.023	287.023	8186622	60	0.0236214	O7S1	6	0.297396	11	6	8186622
CHOS		8	15		7	2	287.026	287.026	2167167	14.1	-0.112255	O7S2	1	0.294029	8	1	2167167
CHON		13	7	2	6		287.031	287.031	2723841	18.3	-0.0376966	N2O6	11	0.289542	13	11	2723841
CHONS		10	11	2	6	1	287.034	287.034	3558786	24.7	0.174822	N2O6S1	6	0.286175	10	6	3558786
CHO		11	11		9		287.041	287.041	2643972	17.7	-0.261357	O9	6	0.279657	11	6	2643972
CHOS		8	15		9	1	287.044	287.044	2510341	16.7	0.717589	O9S1	1	0.27629	8	1	2510341
CHOS		12	15		6	1	287.059	287.06	16418059	122.8	-0.0620781	O6S1	5	0.261051	12	5	16418059
CHON		14	11	2	5		287.067	287.067	3706382	25.8	-0.088551	N2O5	10	0.253197	14	10	3706382
CHO		12	15		8		287.077	287.077	11006738	81.5	-0.103178	O8	5	0.243313	12	5	11006738
CHOS		9	19		8	1	287.081	287.08	2240787	14.6	0.457641	O8S1	0	0.239945	9	0	2240787
CHOS	O18	13	17		5	1	287.084	287.084	2472724	16.4	0.153195	O5S1	5	0.236097	13	5	2472724
CHON		11	15	2	7		287.088	287.089	3483926	24.1	-0.160996	N2O7	5	0.232092	11	5	3483926
CHOS		13	19		5	1	287.096	287.096	1644825	10.1	-0.426408	O5S1	4	0.224706	13	4	1644825
CHON		15	15	2	4		287.104	287.104	2280539	14.9	0.208914	N2O4	9	0.216853	15	9	2280539
CHO		13	19		7		287.114	287.114	6467871	46.9	-0.119187	O7	4	0.206968	13	4	6467871
CHON		12	19	2	6		287.125	287.125	4022179	28.2	-0.00285625	N2O6	4	0.195747	12	4	4022179
CHO		14	23		6		287.15	287.15	4641069	32.9	0.004109	O6	3	0.170623	14	3	4641069
CHO		15	27		5		287.186	287.186	1964090	12.5	0.266656	O5	2	0.134278	15	2	1964090
CHONS		10	10	1	7	1	288.018	288.018	5398122	38.7	-0.0146522	N1O7S1	6	0.303258	10	6	5398122
CHON		14	10	1	6		288.051	288.051	2989302	20.3	0.208921	N1O6	10	0.270281	14	10	2989302
CHONS		11	14	1	6	1	288.055	288.055	4419192	31.2	-0.308345	N1O6S1	5	0.266913	11	5	4419192
CHON		11	14	1	8		288.072	288.073	5406846	38.8	-0.0715796	N1O8	5	0.249175	11	5	5406846
CHONS		8	18	1	8	1	288.076	288.076	1848575	11.6	0.487302	N1O8S1	0	0.245808	8	0	1848575
CHON		15	14	1	5		288.088	288.088	2818244	19	0.0193688	N1O5	9	0.233936	15	9	2818244
CHONS		12	18	1	5	1	288.091	288.091	1790341	11.2	0.126973	N1O5S1	4	0.230569	12	4	1790341
CHON		12	18	1	7		288.109	288.109	11268235	83.1	0.0512997	N1O7	4	0.21283	12	4	11268235
CHOS		6	9		11	1	288.987	288.987	3656136	25.3	-0.812563	O11S1	2	0.33558	6	2	3656136
CHOS		10	9		8	1	289.002	289.002	2458574	16.2	0.10858	O8S1	6	0.320341	10	6	2458574
CHONS		9	9	2	7	1	289.014	289.014	2150738	13.9	-0.191064	N2O7S1	6	0.30912	9	6	2150738
CHOS		11	13		7	1	289.039	289.039	2700763	18	-0.0457382	O7S1	5	0.283996	11	5	2700763
CHON		13	9	2	6		289.047	289.047	4217566	29.5	-0.106627	N2O6	10	0.276143	13	10	4217566
CHONS		10	13	2	6	1	289.05	289.05	2994143	20.3	-0.0685698	N2O6S1	5	0.272776	10	5	2994143
CHO		11	13		9		289.057	289.057	5266913	37.5	-0.328725	O9	5	0.266258	11	5	5266913
CHOS		8	17		9	1	289.06	289.06	3715298	25.7	0.608801	O9S1	0	0.262891	8	0	3715298
CHO		15	13		6		289.072	289.072	1697894	10.4	-0.514821	O6	9	0.251019	15	9	1697894
CHOS		12	17		6	1	289.075	289.075	3046632	20.7	-0.33839	O6S1	4	0.247652	12	4	3046632
CHON		14	13	2	5		289.083	289.083	5795819	41.5	-0.122526	N2O5	9	0.239798	14	9	5795819
CHO		12	17		8		289.093	289.093	7445486	54	-0.102459	O8	4	0.229913	12	4	7445486
CHOS		13	21		5	1	289.112	289.112	2092725	13.4	-0.354258	O5S1	3	0.211307	13	3	2092725
CHON		15	17	2	4		289.119	289.119	1848951	11.6	0.0691061	N2O4	8	0.203453	15	8	1848951
CHO		13	21		7		289.129	289.129	3017211	20.4	-0.152942	O7	3	0.193569	13	3	3017211
CHON		13	8	1	7		290.031	290.031	2570811	17	-0.0179984	N1O7	10	0.293226	13	10	2570811
CHONS		10	12	1	7	1	290.034	290.034	4219965	29.6	0.0199284	N1O7S1	5	0.289859	10	5	4219965
CHON		14	12	1	6		290.067	290.067	4411720	31	-0.206229	N1O6	9	0.256881	14	9	4411720
CHONS		11	16	1	6	1	290.07	290.07	1988809	12.6	0.0730164	N1O6S1	4	0.253514	11	4	1988809
CHON		11	16	1	8		290.088	290.088	5361744	38.2	-0.105554	N1O8	4	0.235776	11	4	5361744
CHON		15	16	1	5		290.103	290.104	2216533	14.4	-0.394411	N1O5	8	0.220536	15	8	2216533
CHON		12	20	1	7		290.125	290.125	3205852	21.9	0.0854113	N1O7	3	0.199431	12	3	3205852
CHON		12	7	2	7		291.026	291.026	3733912	25.9	-0.0900954	N2O7	10	0.299088	12	10	3733912
CHOS		7	15		10	1	291.039	291.039	2196380	14.2	0.826624	O10S1	0	0.285836	7	0	2196380
CHO		14	11		7		291.051	291.051	2299553	15	-0.289365	O7	9	0.273964	14	9	2299553
CHOS		11	15		7	1	291.054	291.054	3887778	27	-0.285926	O7S1	4	0.270597	11	4	3887778
CHON		13	11	2	6		291.062	291.062	6424740	46.3	-0.00281761	N2O6	9	0.262744	13	9	6424740
CHO		11	15		9		291.072	291.072	4019368	28	-0.0859584	O9	4	0.252859	11	4	4019368
CHO		15	15		6		291.087	291.087	2207021	14.3	-0.0303005	O6	8	0.23762	15	8	2207021
CHOS		12	19		6	1	291.091	291.091	4126126	28.8	0.00748873	O6S1	3	0.234252	12	3	4126126
CHON		14	15	2	5		291.099	291.099	4501425	31.7	0.0157332	N2O5	8	0.226399	14	8	4501425
CHO		12	19		8		291.109	291.109	2025524	12.9	-0.101749	O8	3	0.216514	12	3	2025524
CHO		16	19		5		291.124	291.124	2708410	18.1	-0.252195	O5	7	0.201275	16	7	2708410
CHONS		13	10	1	5	1	292.029	292.029	2206577	14.3	0.0567749	N1O5S1	9	0.297565	13	9	2206577
CHON		13	10	1	7		292.046	292.046	4505592	31.7	-0.0863565	N1O7	9	0.279827	13	9	4505592
CHONS		10	14	1	7	1	292.05	292.05	4743929	33.5	-0.0486907	N1O7S1	4	0.276459	10	4	4743929
CHON	N15	13	11	2	6		292.059	292.059	3430396	23.6	-0.362673	N2O6	9	0.266822	13	9	3430396
CHON		14	14	1	6		292.083	292.083	5893124	42.3	-0.204805	N1O6	8	0.243482	14	8	5893124
CHONS		11	18	1	6	1	292.086	292.086	1883141	11.8	-0.0986699	N1O6S1	3	0.240115	11	3	1883141
CHON		15	18	1	5		292.119	292.119	2916624	19.7	0.224497	N1O5	7	0.207137	15	7	2916624
CHON		14	30	1	5		292.213	292.213	8031281	58.5	-0.254678	N1O5	0	0.113342	14	0	8031281
CHONS		11	5	2	6	1	292.987	292.987	2165815	14	-0.0335171	N2O6S1	10	0.339772	11	10	2165815
CHON		11	5	2	8		293.005	293.005	2043965	13	-0.210304	N2O8	10	0.322034	11	10	2043965
CHO		13	9		8		293.03	293.03	3507014	24.1	0.0695488	O8	9	0.29691	13	9	3507014
CHOS		10	13		8	1	293.034	293.033	1996871	12.7	0.755476	O8S1	4	0.293543	10	4	1996871
CHON		12	9	2	7		293.042	293.042	5777738	41.4	-0.123601	N2O7	9	0.285689	12	9	5777738
CHO		14	13		7		293.067	293.067	3780178	26.2	-0.219131	O7	8	0.260565	14	8	3780178
CHOS		11	17		7	1	293.07	293.07	6051155	43.5	-0.045109	O7S1	3	0.257198	11	3	6051155
CHON		13	13	2	6		293.078	293.078	8807254	64.4	-0.139281	N2O6	8	0.249344	13	8	8807254
CHO		11	17		9		293.088	293.088	1735321	10.7	-0.221845	O9	3	0.239459	11	3	1735321
CHO		15	17		6		293.103	293.103	2004318	12.7	0.00402555	O6	7	0.22422	15	7	2004318
CHOS		12	21		6	1	293.106	293.106	3147103	21.4	-0.0949147	O6S1	2	0.220853	12	2	3147103
CHON		14	17	2	5		293.114	293.114	4169826	29.2	-0.120841	N2O5	7	0.212999	14	7	4169826
CHO		12	21		8		293.124	293.124	4355941	30.6	0.00129604	O8	2	0.203115	12	2	4355941
CHO		16	21		5		293.139	293.139	3325546	22.8	-0.182234	O5	6	0.187876	16	6	3325546
CHO		17	25		4		293.176	293.176	3156599	21.5	-0.0955744	O4	5	0.151531	17	5	3156599
CHOS		14	29		4	1	293.179	293.179	1838712	11.5	-0.330924	O4S1	0	0.148164	14	0	1838712
CHONS		12	8	1	6	1	294.008	294.008	1821836	11.3	-0.0640123	N1O6S1	9	0.320511	12	9	1821836
CHON		12	8	1	8		294.026	294.026	3751058	25.9	-0.002109	N1O8	9	0.302772	12	9	3751058
CHON		13	12	1	7		294.062	294.062	7963807	57.7	-0.22179	N1O7	8	0.266427	13	8	7963807
CHON	N15	13	13	2	6		294.075	294.075	2461091	16.1	-0.224167	N2O6	8	0.253423	13	8	2461091
CHON		14	16	1	6		294.098	294.098	7111851	51.2	-0.135397	N1O6	7	0.230083	14	7	7111851
CHON		15	20	1	5		294.135	294.135	2705079	18	-0.219016	N1O5	6	0.193738	15	6	2705079
CHONS		11	7	2	6	1	295.003	295.003	2017108	12.8	0.1701	N2O6S1	9	0.326373	11	9	2017108
CHO		12	7		9		295.01	295.01	2214358	14.3	-0.152606	O9	9	0.319855	12	9	2214358
CHON		11	7	2	8		295.021	295.021	1779034	11	0.130092	N2O8	9	0.308634	11	9	1779034
CHOS		10	15		6	2	295.032	295.031	2428382	15.9	0.281936	O6S2	3	0.297882	10	3	2428382
CHO		13	11		8		295.046	295.046	4560354	32	-0.202071	O8	8	0.283511	13	8	4560354
CHOS		10	15		8	1	295.049	295.049	3203043	21.7	0.17414	O8S1	3	0.280143	10	3	3203043
CHON		12	11	2	7		295.057	295.057	11781094	86.5	-0.0888645	N2O7	8	0.27229	12	8	11781094
CHON	N15	13	12	1	7		295.059	295.059	3282663	22.3	-0.272223	N1O7	8	0.270506	13	8	3282663
CHON		16	11	2	4		295.072	295.072	1730283	10.6	-0.101738	N2O4	12	0.257051	16	12	1730283
CHO		14	15		7		295.082	295.082	3268718	22.2	-0.0481903	O7	7	0.247166	14	7	3268718
CHOS		11	19		7	1	295.086	295.086	4568559	32	-0.0448009	O7S1	2	0.243799	11	2	4568559
CHON		13	15	2	6		295.094	295.094	8886258	64.6	-0.104442	N2O6	7	0.235945	13	7	8886258
CHON	N15	14	16	1	6		295.095	295.095	3225970	21.9	0.0510957	N1O6	7	0.234161	14	7	3225970
CHO		15	19		6		295.119	295.119	4393466	30.7	-0.165425	O6	6	0.210821	15	6	4393466
CHON		14	19	2	5		295.13	295.13	2579838	17	-0.357199	N2O5	6	0.1996	14	6	2579838
CHO		16	23		5		295.155	295.155	2913798	19.5	-0.18099	O5	5	0.174476	16	5	2913798
CHON		12	10	1	8		296.041	296.041	7396133	53.4	-0.0358737	N1O8	8	0.289373	12	8	7396133
CHONS		13	14	1	5	1	296.06	296.06	1834411	11.4	-0.416876	N1O5S1	7	0.270766	13	7	1834411
CHON		13	14	1	7		296.078	296.078	10444081	76.4	-0.152731	N1O7	7	0.253028	13	7	10444081
CHON	N15	13	15	2	6		296.091	296.091	1861429	11.6	0.0475466	N2O6	7	0.240023	13	7	1861429
CHON		14	18	1	6		296.114	296.114	5062972	35.8	-0.100705	N1O6	6	0.216683	14	6	5062972
CHOS		9	13		7	2	297.011	297.011	2909530	19.5	0.0598628	O7S2	3	0.320827	9	3	2909530
CHONS		11	9	2	6	1	297.019	297.019	3214429	21.8	0.101609	N2O6S1	8	0.312974	11	8	3214429
CHO		12	9		9		297.025	297.025	1906527	11.9	-0.286239	O9	8	0.306456	12	8	1906527
CHON		11	9	2	8		297.036	297.036	4382307	30.6	0.0282117	N2O8	8	0.295235	11	8	4382307
CHOS		13	13		6	1	297.044	297.044	1761893	10.8	-0.194652	O6S1	7	0.28785	13	7	1761893
CHOS		10	17		6	2	297.047	297.047	1834086	11.4	0.010705	O6S2	2	0.284482	10	2	1834086
CHO		13	13		8		297.062	297.062	4335211	30.3	-0.133373	O8	7	0.270111	13	7	4335211
CHOS		10	17		8	1	297.065	297.065	2858348	19.1	0.677899	O8S1	2	0.266744	10	2	2858348
CHON		12	13	2	7		297.073	297.073	11247214	82.5	-0.0882615	N2O7	7	0.25889	12	7	11247214
CHON	N15	13	14	1	7		297.075	297.075	2502511	16.4	-0.169391	N1O7	7	0.257106	13	7	2502511
CHOS		14	17		5	1	297.08	297.08	35917424	268.7	-0.109129	O5S1	6	0.251505	14	6	35917424
CHO		14	17		7		297.098	297.098	5084278	35.9	-0.115181	O7	6	0.233766	14	6	5084278
CHON		13	17	2	6		297.109	297.109	7717498	55.8	0.0645551	N2O6	6	0.222546	13	6	7717498
CHOS		15	21		4	1	297.117	297.117	7205500	51.9	-0.158255	O4S1	5	0.21516	15	5	7205500
CHO		15	21		6		297.134	297.134	5943938	42.4	-0.130648	O6	5	0.197422	15	5	5943938
CHON		14	21	2	5		297.146	297.146	1709189	10.4	-0.455737	N2O5	5	0.186201	14	5	1709189
CHOS		16	25		3	1	297.153	297.153	28102280	209.7	-0.140063	O3S1	4	0.178815	16	4	28102280
CHO		16	25		5		297.171	297.171	2667405	17.7	-0.146112	O5	4	0.161077	16	4	2667405
CHONS		11	8	1	7	1	298.003	298.003	2053266	13	-0.181945	N1O7S1	8	0.330057	11	8	2053266
CHONS		12	12	1	6	1	298.039	298.039	3574430	24.5	-0.197357	N1O6S1	7	0.293712	12	7	3574430
CHON		12	12	1	8		298.057	298.057	7429027	53.6	0.0314702	N1O8	7	0.275974	12	7	7429027
CHONS		13	16	1	5	1	298.075	298.076	2208041	14.2	-0.548251	N1O5S1	6	0.257367	13	6	2208041
CHOS	C13	14	17		5	1	298.084	298.084	5794732	41.3	-0.193175	O5S1	6	0.24927	14	6	5794732
CHON		13	16	1	7		298.093	298.093	8654766	62.9	-0.118151	N1O7	6	0.239629	13	6	8654766
CHON		14	20	1	6		298.13	298.13	4515258	31.6	0.101231	N1O6	5	0.203284	14	5	4515258
CHOS	C13	16	25		3	1	298.156	298.156	4128194	28.5	-0.0898264	O3S1	4	0.176581	16	4	4128194
CHOS		12	11		7	1	299.023	299.023	4621006	32.2	-0.0107687	O7S1	7	0.310795	12	7	4621006
CHOS		9	15		7	2	299.026	299.026	8801487	63.7	-0.00742443	O7S2	2	0.307428	9	2	8801487
CHONS		11	11	2	6	1	299.034	299.034	3914706	26.9	-0.133162	N2O6S1	7	0.299574	11	7	3914706
CHO		12	11		9		299.041	299.041	3241172	21.9	0.0500932	O9	7	0.293057	12	7	3241172
CHON		11	11	2	8		299.052	299.052	2943191	19.6	-0.23949	N2O8	7	0.281836	11	7	2943191
CHOS		13	15		6	1	299.059	299.06	14939353	109.8	-0.126463	O6S1	6	0.27445	13	6	14939353
CHON		15	11	2	5		299.067	299.067	3426524	23.3	-0.0181233	N2O5	11	0.266597	15	11	3426524
CHO		13	15		8		299.077	299.077	7934687	57.1	-0.0321659	O8	6	0.256712	13	6	7934687
CHON		12	15	2	7		299.088	299.088	10213602	74.3	-0.0542318	N2O7	6	0.245491	12	6	10213602
CHON	N15	13	16	1	7		299.09	299.09	4927203	34.5	-0.10138	N1O7	6	0.243707	13	6	4927203
CHOS		14	19		5	1	299.096	299.096	219742432	1648.1	0.0253427	O5S1	5	0.238106	14	5	219742432
CHON		16	15	2	4		299.104	299.104	2248167	14.4	0.167099	N2O4	10	0.230252	16	10	2248167
CHO		14	19		7		299.114	299.114	8164586	58.9	-0.0141087	O7	5	0.220367	14	5	8164586
CHON		13	19	2	6		299.125	299.125	6183661	44	-0.103034	N2O6	5	0.209146	13	5	6183661
CHO		15	23		6		299.15	299.15	6043893	42.9	-0.0629119	O6	4	0.184022	15	4	6043893
CHO		16	27		5		299.186	299.186	1659776	10	-0.145127	O5	3	0.147678	16	3	1659776
CHONS		11	10	1	7	1	300.018	300.018	4627965	32.3	-0.180723	N1O7S1	7	0.316657	11	7	4627965
CHON		15	10	1	6		300.051	300.051	3248903	21.9	-0.0327281	N1O6	11	0.28368	15	11	3248903
CHONS		12	14	1	6	1	300.055	300.055	4439304	30.9	0.103914	N1O6S1	6	0.280313	12	6	4439304
CHON		12	14	1	8		300.072	300.072	12402190	90.7	0.0312588	N1O8	6	0.262574	12	6	12402190
CHONS		13	18	1	5	1	300.091	300.091	1981075	12.4	-0.277983	N1O5S1	5	0.243968	13	5	1981075
CHOS	C13	14	19		5	1	300.099	300.099	33589780	249.8	-0.0585883	O5S1	5	0.235871	14	5	33589780
CHON		13	18	1	7		300.109	300.109	7328793	52.6	-0.0840365	N1O7	5	0.226229	13	5	7328793
CHON		14	22	1	6		300.145	300.145	1718052	10.4	-0.0993522	N1O6	4	0.189885	14	4	1718052
CHOS		11	9		8	1	301.002	301.002	2447012	15.9	0.37003	O8S1	7	0.333741	11	7	2447012
CHONS		10	9	2	7	1	301.014	301.014	3612200	24.7	0.148764	N2O7S1	7	0.32252	10	7	3612200
CHOS		8	13		10	1	301.023	301.023	2002731	12.6	0.234466	O10S1	2	0.312635	8	2	2002731
CHO		15	9		7		301.035	301.035	1889198	11.7	0.185294	O7	11	0.300763	15	11	1889198
CHOS		12	13		7	1	301.039	301.039	17703728	130.5	0.0225217	O7S1	6	0.297396	12	6	17703728
CHON		14	9	2	6		301.047	301.047	4664626	32.6	-0.0359416	N2O6	11	0.289542	14	11	4664626
CHONS		11	13	2	6	1	301.05	301.05	3947059	27.2	0.0670317	N2O6S1	6	0.286175	11	6	3947059
CHO		12	13		9		301.057	301.057	4943157	34.7	-0.0831077	O9	6	0.279657	12	6	4943157
CHOS		9	17		9	1	301.06	301.06	3241781	21.9	0.717398	O9S1	1	0.27629	9	1	3241781
CHON		11	13	2	8		301.068	301.068	3901496	26.8	-0.138242	N2O8	6	0.268437	11	6	3901496
CHOS		13	17		6	1	301.075	301.075	22623034	167.5	-0.0924025	O6S1	5	0.261051	13	5	22623034
CHON		15	13	2	5		301.083	301.083	3963196	27.3	-0.0844289	N2O5	10	0.253197	15	10	3963196
CHO		13	17		8		301.093	301.093	11276095	82.2	-0.0319506	O8	5	0.243313	13	5	11276095
CHOS		10	21		8	1	301.096	301.096	2098496	13.3	0.569186	O8S1	0	0.239945	10	0	2098496
CHOS	O18	14	19		5	1	301.1	301.1	2488386	16.2	-0.219263	O5S1	5	0.236097	14	5	2488386
CHON		12	17	2	7		301.104	301.104	5769539	40.9	-0.0538687	N2O7	5	0.232092	12	5	5769539
CHOS		14	21		5	1	301.112	301.112	1902917	11.8	-0.140878	O5S1	4	0.224706	14	4	1902917
CHO		14	21		7		301.129	301.129	6757194	48.3	0.0191941	O7	4	0.206968	14	4	6757194
CHON		13	21	2	6		301.141	301.141	3865422	26.6	-0.0691375	N2O6	4	0.195747	13	4	3865422
CHO		15	25		6		301.166	301.166	4375893	30.4	-0.0624909	O6	3	0.170623	15	3	4375893
CHONS		10	8	1	8	1	301.998	301.998	2367818	15.3	-0.0318549	N1O8S1	7	0.339603	10	7	2367818
CHON		14	8	1	7		302.031	302.031	2926932	19.5	0.148263	N1O7	11	0.306625	14	11	2926932
CHONS		11	12	1	7	1	302.034	302.034	5573205	39.4	-0.0470811	N1O7S1	6	0.303258	11	6	5573205
CHON		11	12	1	9		302.052	302.052	1914714	11.9	-0.0861445	N1O9	6	0.28552	11	6	1914714
CHON		15	12	1	6		302.067	302.067	3322975	22.5	-0.164931	N1O6	10	0.270281	15	10	3322975
CHONS		12	16	1	6	1	302.07	302.07	3773024	25.9	0.00390604	N1O6S1	5	0.266913	12	5	3773024
CHOS	C13	13	17		6	1	302.078	302.078	3934306	27.1	0.983247	O6S1	5	0.258817	13	5	3934306
CHON		12	16	1	8		302.088	302.088	6283877	44.7	-0.0351556	N1O8	5	0.249175	12	5	6283877
CHO	C13	13	17		8		302.096	302.096	1853159	11.5	0.14968	O8	5	0.241078	13	5	1853159
CHON		16	16	1	5		302.103	302.103	2481769	16.2	-0.0146311	N1O5	9	0.233936	16	9	2481769
CHON		13	20	1	7		302.125	302.125	8744559	63.2	0.015821	N1O7	4	0.21283	13	4	8744559
CHON		14	24	1	6		302.161	302.161	1665402	10	-0.164879	N1O6	3	0.176485	14	3	1665402
CHOS		11	11		8	1	303.018	303.018	2157555	13.7	0.40057	O8S1	6	0.320341	11	6	2157555
CHON		13	7	2	7		303.026	303.026	2351477	15.2	-0.185529	N2O7	11	0.312488	13	11	2351477
CHONS		10	11	2	7	1	303.029	303.029	2861942	19	-0.116227	N2O7S1	6	0.30912	10	6	2861942
CHOS		8	15		10	1	303.039	303.039	1971449	12.3	0.562897	O10S1	1	0.299236	8	1	1971449
CHOS		12	15		7	1	303.054	303.054	2939517	19.6	-0.109618	O7S1	5	0.283996	12	5	2939517
CHON		14	11	2	6		303.062	303.062	5993856	42.6	-0.00270604	N2O6	10	0.276143	14	10	5993856
CHONS		11	15	2	6	1	303.066	303.066	2667905	17.6	0.0995821	N2O6S1	5	0.272776	11	5	2667905
CHO		12	15		9		303.072	303.072	8426370	60.8	-0.11555	O9	5	0.266258	12	5	8426370
CHOS		9	19		9	1	303.076	303.075	4674948	32.6	0.580647	O9S1	0	0.262891	9	0	4674948
CHON		11	15	2	8		303.083	303.083	2030982	12.8	-0.203311	N2O8	5	0.255037	11	5	2030982
CHOS		13	19		6	1	303.091	303.091	2633608	17.3	-0.0587946	O6S1	4	0.247652	13	4	2633608
CHON		15	15	2	5		303.099	303.099	4609674	32.2	0.378028	N2O5	9	0.239798	15	9	4609674
CHO		13	19		8		303.109	303.109	6614413	47.2	0.0672363	O8	4	0.229913	13	4	6614413
CHON		12	19	2	7		303.12	303.12	2022032	12.7	0.342373	N2O7	4	0.218692	12	4	2022032
CHO		14	23		7		303.145	303.145	2710552	17.9	-0.112884	O7	3	0.193569	14	3	2710552
CHONS		10	10	1	8	1	304.013	304.013	3033744	20.3	0.0999295	N1O8S1	6	0.326204	10	6	3033744
CHON		14	10	1	7		304.046	304.046	3579801	24.3	-0.0500585	N1O7	10	0.293226	14	10	3579801
CHONS		11	14	1	7	1	304.05	304.05	4855706	33.8	0.117678	N1O7S1	5	0.289859	11	5	4855706
CHON		11	14	1	9		304.067	304.067	2589727	16.9	0.0459763	N1O9	5	0.27212	11	5	2589727
CHONS		8	18	1	9	1	304.071	304.071	2541472	16.5	0.542571	N1O9S1	0	0.268753	8	0	2541472
CHON		15	14	1	6		304.083	304.083	4141475	28.5	-0.163837	N1O6	9	0.256881	15	9	4141475
CHON		12	18	1	8		304.104	304.104	6281386	44.5	-0.0349226	N1O8	4	0.235776	12	4	6281386
CHON		13	22	1	7		304.14	304.14	2098100	13.2	-0.0829226	N1O7	3	0.199431	13	3	2098100
CHOS		11	13		8	1	305.034	305.034	2544047	16.5	0.26679	O8S1	5	0.306942	11	5	2544047
CHON		13	9	2	7		305.042	305.041	4292785	29.6	0.241868	N2O7	10	0.299088	13	10	4292785
CHONS		10	13	2	7	1	305.045	305.045	1905586	11.8	-0.0171126	N2O7S1	5	0.295721	10	5	1905586
CHOS		8	17		10	1	305.055	305.055	2265013	14.5	0.657521	O10S1	0	0.285836	8	0	2265013
CHO		15	13		7		305.067	305.067	2527672	16.4	-0.177732	O7	9	0.273964	15	9	2527672
CHOS		12	17		7	1	305.07	305.07	5257657	36.8	0.0222241	O7S1	4	0.270597	12	4	5257657
CHON		14	13	2	6		305.078	305.078	7749052	55.4	-0.0682452	N2O6	9	0.262744	14	9	7749052
CHO		12	17		9		305.088	305.088	3362494	22.7	-0.0492321	O9	4	0.252859	12	4	3362494
CHO		23	13		1		305.097	305.097	2077633	13.1	-0.89093	O1	17	0.243486	23	17	2077633
CHO		16	17		6		305.103	305.103	1840706	11.3	-0.0289086	O6	8	0.23762	16	8	1840706
CHOS		13	21		6	1	305.106	305.106	4458948	30.9	-0.0584062	O6S1	3	0.234252	13	3	4458948
CHON		15	17	2	5		305.114	305.114	3047366	20.3	0.047785	N2O5	8	0.226399	15	8	3047366
CHO		13	21		8		305.124	305.124	2126280	13.4	0.361754	O8	3	0.216514	13	3	2126280
CHO		17	21		5		305.139	305.139	1752973	10.6	0.152651	O5	7	0.201275	17	7	1752973
CHON		13	8	1	8		306.026	306.026	2249922	14.3	-0.0020263	N1O8	10	0.316171	13	10	2249922
CHONS		10	12	1	8	1	306.029	306.029	1749443	10.6	-0.0314353	N1O8S1	5	0.312804	10	5	1749443
CHON		14	12	1	7		306.062	306.062	5366988	37.6	0.277002	N1O7	9	0.279827	14	9	5366988
CHONS		11	16	1	7	1	306.065	306.065	5401293	37.9	0.0515573	N1O7S1	4	0.276459	11	4	5401293
CHON	N15	14	13	2	6		306.075	306.075	4936400	34.4	-0.0846913	N2O6	9	0.266822	14	9	4936400
CHON		15	16	1	6		306.098	306.098	4702422	32.7	-0.130089	N1O6	8	0.243482	15	8	4702422
CHON		12	20	1	8		306.119	306.12	2640348	17.3	-0.230695	N1O8	3	0.222376	12	3	2640348
CHON		16	20	1	5		306.135	306.135	2562016	16.7	0.0182269	N1O5	7	0.207137	16	7	2562016
CHOS		10	11		7	2	306.995	306.995	1714891	10.3	-0.0398055	O7S2	5	0.347626	10	5	1714891
CHONS		12	7	2	6	1	307.003	307.003	2523085	16.4	-0.0971329	N2O6S1	10	0.339772	12	10	2523085
CHO		14	11		8		307.046	307.046	3616728	24.6	-0.129036	O8	9	0.29691	14	9	3616728
CHOS		11	15		8	1	307.049	307.049	3781081	25.8	-0.028074	O8S1	4	0.293543	11	4	3781081
CHON		13	11	2	7		307.057	307.057	8939483	64.3	0.0774445	N2O7	9	0.285689	13	9	8939483
CHO		15	15		7		307.082	307.082	3083746	20.6	-0.176565	O7	8	0.260565	15	8	3083746
CHOS		12	19		7	1	307.086	307.086	6362083	45.1	-0.010486	O7S1	3	0.257198	12	3	6362083
CHON		14	15	2	6		307.094	307.094	6857189	48.8	0.0298928	N2O6	8	0.249344	14	8	6857189
CHO		12	19		9		307.103	307.103	2235368	14.2	-0.0814712	O9	3	0.239459	12	3	2235368
CHO		23	15		1		307.113	307.113	2991338	19.9	-0.689714	O1	16	0.230087	23	16	2991338
CHO		16	19		6		307.119	307.119	2791148	18.4	0.101524	O6	7	0.22422	16	7	2791148
CHOS		13	23		6	1	307.122	307.122	4317933	29.8	0.137339	O6S1	2	0.220853	13	2	4317933
CHON		15	19	2	5		307.13	307.13	2588911	16.9	-0.147886	N2O5	7	0.212999	15	7	2588911
CHO		13	23		8		307.14	307.14	3820274	26.1	-0.0313216	O8	2	0.203115	13	2	3820274
CHO		17	23		5		307.155	307.155	4436726	30.7	-0.0111348	O5	6	0.187876	17	6	4436726
CHONS		13	10	1	6	1	308.023	308.023	2173663	13.8	0.0687607	N1O6S1	9	0.320511	13	9	2173663
CHON		13	10	1	8		308.041	308.041	5161188	36.1	-0.0344762	N1O8	9	0.302772	13	9	5161188
CHON	N15	13	11	2	7		308.054	308.054	2360679	15.2	-0.0692148	N2O7	9	0.289767	13	9	2360679
CHON		14	14	1	7		308.078	308.078	7989997	57.2	0.145353	N1O7	8	0.266427	14	8	7989997
CHONS		11	18	1	7	1	308.081	308.081	2294126	14.7	0.603023	N1O7S1	3	0.26306	11	3	2294126
CHON	N15	14	15	2	6		308.091	308.091	3204849	21.5	-0.278885	N2O6	8	0.253423	14	8	3204849
CHON		15	18	1	6		308.114	308.114	5023991	35.1	-0.0643272	N1O6	7	0.230083	15	7	5023991
CHONS		11	5	2	7	1	308.982	308.982	1992412	12.4	0.0154698	N2O7S1	10	0.362718	11	10	1992412
CHONS		12	9	2	6	1	309.019	309.019	2403302	15.5	0.0329427	N2O6S1	9	0.326373	12	9	2403302
CHO		13	9		9		309.025	309.025	3143144	21	0.177914	O9	9	0.319855	13	9	3143144
CHON		12	9	2	8		309.036	309.036	4776427	33.2	-0.0376011	N2O8	9	0.308634	12	9	4776427
CHOS		11	17		6	2	309.047	309.047	1957037	12.2	0.689797	O6S2	3	0.297882	11	3	1957037
CHON		16	9	2	5		309.052	309.052	1727214	10.4	0.500175	N2O5	13	0.293395	16	13	1727214
CHO		14	13		8		309.062	309.062	3689201	25.1	-0.0634828	O8	8	0.283511	14	8	3689201
CHOS		11	17		8	1	309.065	309.065	4560882	31.6	-0.157314	O8S1	3	0.280143	11	3	4560882
CHON		13	13	2	7		309.073	309.073	12377076	90	-0.020125	N2O7	8	0.27229	13	8	12377076
CHON	N15	14	14	1	7		309.075	309.075	3312117	22.3	-0.0010415	N1O7	8	0.270506	14	8	3312117
CHO		22	13		2		309.092	309.092	2074617	13	-0.37924	O2	16	0.253032	22	16	2074617
CHO		15	17		7		309.098	309.098	3900155	26.7	0.0834037	O7	7	0.247166	15	7	3900155
CHOS		12	21		7	1	309.101	309.101	6308860	44.7	-0.0427695	O7S1	2	0.243799	12	2	6308860
CHON		14	17	2	6		309.109	309.109	6235646	44.1	-0.0997062	N2O6	7	0.235945	14	7	6235646
CHO		12	21		9		309.119	309.119	4944128	34.5	0.14551	O9	2	0.22606	12	2	4944128
CHO		16	21		6		309.134	309.134	3705860	25.2	-0.287319	O6	6	0.210821	16	6	3705860
CHON		15	21	2	5		309.146	309.146	2076679	13	-0.0175325	N2O5	6	0.1996	15	6	2076679
CHO		17	25		5		309.171	309.171	3136014	21	0.118316	O5	5	0.174476	17	5	3136014
CHONS		12	8	1	7	1	310.003	310.003	1971814	12.2	0.341223	N1O7S1	9	0.343456	12	9	1971814
CHONS		13	12	1	6	1	310.039	310.039	1942895	12	-0.480004	N1O6S1	8	0.307111	13	8	1942895
CHON		13	12	1	8		310.057	310.057	8785652	62.8	-0.0987564	N1O8	8	0.289373	13	8	8785652
CHONS		10	16	1	8	1	310.06	310.06	2120693	13.3	0.549506	N1O8S1	3	0.286006	10	3	2120693
CHON	N15	13	13	2	7		310.07	310.07	5333239	37.2	-0.0687648	N2O7	8	0.276368	13	8	5333239
CHONS		14	16	1	5	1	310.075	310.076	1732985	10.4	-0.301282	N1O5S1	7	0.270766	14	7	1732985
CHON		14	16	1	7		310.093	310.093	8275197	59	0.0154144	N1O7	7	0.253028	14	7	8275197
CHON		15	20	1	6		310.13	310.13	3727111	25.2	-0.160643	N1O6	6	0.216683	15	6	3727111
CHOS		9	11		8	2	310.99	310.99	2007267	12.5	-0.0245027	O8S2	4	0.357172	9	4	2007267
CHONS		11	7	2	7	1	310.998	310.998	1957861	12.1	0.883542	N2O7S1	9	0.349318	11	9	1957861
CHON		11	7	2	9		311.016	311.016	2036969	12.7	0.0738866	N2O9	9	0.33158	11	9	2036969
CHOS		10	15		7	2	311.026	311.026	3150316	20.9	0.15362	O7S2	3	0.320827	10	3	3150316
CHONS		12	11	2	6	1	311.034	311.034	2451054	15.7	0.161332	N2O6S1	8	0.312974	12	8	2451054
CHO		13	11		9		311.041	311.041	3151600	21	-0.11259	O9	8	0.306456	13	8	3151600
CHOS		10	15		9	1	311.044	311.044	2033265	12.6	0.630071	O9S1	3	0.303089	10	3	2033265
CHON		12	11	2	8		311.052	311.052	5770739	40.4	-0.2624	N2O8	8	0.295235	12	8	5770739
CHON	N15	13	12	1	8		311.054	311.054	1725939	10.4	-0.0826927	N1O8	8	0.293451	13	8	1725939
CHOS		14	15		6	1	311.059	311.06	2031348	12.6	-0.250178	O6S1	7	0.28785	14	7	2031348
CHON		16	11	2	5		311.067	311.067	2155511	13.6	0.0147232	N2O5	12	0.279996	16	12	2155511
CHO		14	15		8		311.077	311.077	4547065	31.3	0.258392	O8	7	0.270111	14	7	4547065
CHOS		11	19		8	1	311.081	311.08	2712314	17.7	0.518772	O8S1	2	0.266744	11	2	2712314
CHON		13	15	2	7		311.088	311.088	9846268	70.7	-0.0521398	N2O7	7	0.25889	13	7	9846268
CHON	N15	14	16	1	7		311.09	311.09	2044156	12.7	-0.16176	N1O7	7	0.257106	14	7	2044156
CHOS		15	19		5	1	311.096	311.096	33945084	249.7	0.120798	O5S1	6	0.251505	15	6	33945084
CHO		15	19		7		311.114	311.114	5575170	39	0.0185781	O7	6	0.233766	15	6	5575170
CHON		14	19	2	6		311.125	311.125	5154309	35.8	-0.00263592	N2O6	6	0.222546	14	6	5154309
CHOS		16	23		4	1	311.132	311.132	7008775	49.6	-0.0868444	O4S1	5	0.21516	16	5	7008775
CHO		16	23		6		311.15	311.15	5470732	38.2	0.0680697	O6	5	0.197422	16	5	5470732
CHOS		17	27		3	1	311.169	311.169	52645392	388.7	-0.0052065	O3S1	4	0.178815	17	4	52645392
CHO		17	27		5		311.186	311.186	1702165	10.2	0.0211446	O5	4	0.161077	17	4	1702165
CHONS		12	10	1	7	1	312.018	312.018	1704166	10.2	-0.077624	N1O7S1	8	0.330057	12	8	1704166
CHON		12	10	1	9		312.036	312.036	2443755	15.7	-0.275674	N1O9	8	0.312318	12	8	2443755
CHONS		13	14	1	6	1	312.055	312.055	3290863	22	0.099918	N1O6S1	7	0.293712	13	7	3290863
CHON		13	14	1	8		312.072	312.073	7634164	54.3	-0.0660747	N1O8	7	0.275974	13	7	7634164
CHONS		10	18	1	8	1	312.076	312.076	2303988	14.7	0.545957	N1O8S1	2	0.272606	10	2	2303988
CHOS	C13	15	19		5	1	312.099	312.099	5378299	37.5	-0.0883767	O5S1	6	0.24927	15	6	5378299
CHON		14	18	1	7		312.109	312.109	5968637	41.9	0.0793951	N1O7	6	0.239629	14	6	5968637
CHOS	C13	16	23		4	1	312.136	312.136	1748355	10.5	-0.359402	O4S1	5	0.212926	16	5	1748355
CHON		15	22	1	6		312.145	312.145	3322118	22.2	0.128722	N1O6	5	0.203284	15	5	3322118
CHOS	C13	17	27		3	1	312.172	312.172	9300236	66.6	-0.0857934	O3S1	4	0.176581	17	4	9300236
CHONS		11	9	2	7	1	313.014	313.014	1679709	10	-0.431994	N2O7S1	8	0.335919	11	8	1679709
CHOS		13	13		7	1	313.039	313.039	9236451	66.2	-0.0741764	O7S1	7	0.310795	13	7	9236451
CHOS		10	17		7	2	313.042	313.042	8833508	63.2	0.0567971	O7S2	2	0.307428	10	2	8833508
CHON		15	9	2	6		313.047	313.047	1804645	10.9	-0.066508	N2O6	12	0.302941	15	12	1804645
CHONS		12	13	2	6	1	313.05	313.05	2668006	17.4	0.224181	N2O6S1	7	0.299574	12	7	2668006
CHO		13	13		9		313.057	313.057	2907368	19.1	-0.111865	O9	7	0.293057	13	7	2907368
CHOS		10	17		9	1	313.06	313.06	2157288	13.6	0.4663	O9S1	2	0.289689	10	2	2157288
CHON		12	13	2	8		313.068	313.068	6089707	42.8	-0.0371169	N2O8	7	0.281836	12	7	6089707
CHOS		14	17		6	1	313.075	313.075	14152684	102.7	-0.0569196	O6S1	6	0.27445	14	6	14152684
CHON		16	13	2	5		313.083	313.083	2399726	15.4	-0.304776	N2O5	11	0.266597	16	11	2399726
CHO		14	17		8		313.093	313.093	6516209	45.9	-0.0626654	O8	6	0.256712	14	6	6516209
CHON		13	17	2	7		313.104	313.104	8822259	63.1	0.171764	N2O7	6	0.245491	13	6	8822259
CHOS		15	21		5	1	313.112	313.111	158355440	1174.1	0.0561458	O5S1	5	0.238106	15	5	158355440
CHO		15	21		7		313.129	313.129	5982202	42	0.0184585	O7	5	0.220367	15	5	5982202
CHON		14	21	2	6		313.141	313.141	2676348	17.4	-0.0345535	N2O6	5	0.209146	14	5	2676348
CHOS		16	25		4	1	313.148	313.148	1726718	10.4	-0.341756	O4S1	4	0.201761	16	4	1726718
CHOS	S34	17	27		3	1	313.164	313.164	2872834	18.9	0.141395	O3S1	4	0.185248	17	4	2872834
CHO		16	25		6		313.166	313.166	4872195	33.7	-0.0920283	O6	4	0.184022	16	4	4872195
CHONS		11	8	1	8	1	313.998	313.998	1972301	12.2	-0.253569	N1O8S1	8	0.353002	11	8	1972301
CHONS		12	12	1	7	1	314.034	314.034	3288406	22	0.687123	N1O7S1	7	0.316657	12	7	3288406
CHON		12	12	1	9		314.052	314.052	2863579	18.8	0.522143	N1O9	7	0.298919	12	7	2863579
CHONS		9	16	1	9	1	314.055	314.055	1973467	12.2	0.175064	N1O9S1	2	0.295552	9	2	1973467
CHONS		13	16	1	6	1	314.07	314.07	2785503	18.2	-0.250963	N1O6S1	6	0.280313	13	6	2785503
CHOS	C13	14	17		6	1	314.078	314.078	2856417	18.8	0.94568	O6S1	6	0.272216	14	6	2856417
CHON		13	16	1	8		314.088	314.088	10788067	77.7	-0.0974889	N1O8	6	0.262574	13	6	10788067
CHON		17	16	1	5		314.103	314.103	1837159	11.2	0.0814378	N1O5	10	0.247335	17	10	1837159
CHOS	C13	15	21		5	1	314.115	314.115	26640618	195.5	0.103203	O5S1	5	0.235871	15	5	26640618
CHON		14	20	1	7		314.125	314.124	3762412	25.5	0.174389	N1O7	5	0.226229	14	5	3762412
CHOS		12	11		8	1	315.018	315.018	2907459	19.1	0.099613	O8S1	7	0.333741	12	7	2907459
CHOS		9	15		8	2	315.021	315.021	2026948	12.6	-0.246396	O8S2	2	0.330373	9	2	2026948
CHONS		11	11	2	7	1	315.029	315.029	2845509	18.7	0.046916	N2O7S1	7	0.32252	11	7	2845509
CHOS		13	15		7	1	315.054	315.054	33429964	245.9	0.0532603	O7S1	6	0.297396	13	6	33429964
CHON		15	11	2	6		315.062	315.062	3824845	25.9	-0.0343427	N2O6	11	0.289542	15	11	3824845
CHONS		12	15	2	6	1	315.066	315.066	3229134	21.5	0.000570992	N2O6S1	6	0.286175	12	6	3229134
CHO		13	15		9		315.072	315.072	5106128	35.5	-0.0159332	O9	6	0.279657	13	6	5106128
CHOS		10	19		9	1	315.076	315.075	1760976	10.6	0.463317	O9S1	1	0.27629	10	1	1760976
CHON		12	15	2	8		315.083	315.083	6550483	46.2	-0.00514181	N2O8	6	0.268437	12	6	6550483
CHON	N15	13	16	1	8		315.085	315.085	2633171	17.1	-0.208585	N1O8	6	0.266653	13	6	2633171
CHOS		14	19		6	1	315.091	315.091	16125396	117.3	-0.0565554	O6S1	5	0.261051	14	5	16125396
CHON		16	15	2	5		315.099	315.099	2564054	16.6	-0.207618	N2O5	10	0.253197	16	10	2564054
CHO		14	19		8		315.109	315.109	9561048	68.6	-0.0305295	O8	5	0.243313	14	5	9561048
CHOS	O18	15	21		5	1	315.116	315.116	2199258	13.9	-0.0191044	O5S1	5	0.236097	15	5	2199258
CHON		13	19	2	7		315.12	315.12	4938715	34.2	0.297601	N2O7	5	0.232092	13	5	4938715
CHO		15	23		7		315.145	315.145	5134305	35.7	0.0183405	O7	4	0.206968	15	4	5134305
CHON		14	23	2	6		315.156	315.156	1693604	10.1	0.727195	N2O6	4	0.195747	14	4	1693604
CHO		16	27		6		315.181	315.181	2986474	19.6	0.384477	O6	3	0.170623	16	3	2986474
CHONS		11	10	1	8	1	316.013	316.013	2126254	13.3	0.127779	N1O8S1	7	0.339603	11	7	2126254
CHON		15	10	1	7		316.046	316.046	3039670	20	-0.0481578	N1O7	11	0.306625	15	11	3039670
CHONS		12	14	1	7	1	316.05	316.05	3390391	22.6	-0.298118	N1O7S1	6	0.303258	12	6	3390391
CHOS	C13	13	15		7	1	316.058	316.058	5420217	37.6	0.0367582	O7S1	6	0.295161	13	6	5420217
CHON		12	14	1	9		316.067	316.067	3863739	26.1	-0.177241	N1O9	6	0.28552	12	6	3863739
CHONS		9	18	1	9	1	316.071	316.071	1895356	11.5	0.490333	N1O9S1	1	0.282152	9	1	1895356
CHON		16	14	1	6		316.083	316.083	2620095	16.9	0.285305	N1O6	10	0.270281	16	10	2620095
CHOS	C13	14	19		6	1	316.094	316.094	3057345	20.1	0.749833	O6S1	5	0.258817	14	5	3057345
CHON		13	18	1	8		316.104	316.104	5296324	36.7	-0.128502	N1O8	5	0.249175	13	5	5296324
CHON		14	22	1	7		316.14	316.14	4536524	31.1	-0.17467	N1O7	4	0.21283	14	4	4536524
CHOS		12	13		8	1	317.034	317.034	3004828	19.7	-0.247987	O8S1	6	0.320341	12	6	3004828
CHON		14	9	2	7		317.042	317.042	2724510	17.7	-0.177327	N2O7	11	0.312488	14	11	2724510
CHONS		11	13	2	7	1	317.045	317.045	2999711	19.7	0.1097	N2O7S1	6	0.30912	11	6	2999711
CHO		12	13		10		317.051	317.051	2699936	17.5	0.156378	O10	6	0.302603	12	6	2699936
CHOS		9	17		10	1	317.055	317.055	2439713	15.6	0.821877	O10S1	1	0.299236	9	1	2439713
CHOS		13	17		7	1	317.07	317.07	2395044	15.2	0.021383	O7S1	5	0.283996	13	5	2395044
CHON		15	13	2	6		317.078	317.078	5467046	37.9	-0.0656624	N2O6	10	0.276143	15	10	5467046
CHONS		12	17	2	6	1	317.081	317.081	2189095	13.7	-0.0940456	N2O6S1	5	0.272776	12	5	2189095
CHO		13	17		9		317.088	317.088	7616937	53.8	-0.0158319	O9	5	0.266258	13	5	7616937
CHOS		10	21		9	1	317.091	317.091	3209129	21.2	0.239615	O9S1	0	0.262891	10	0	3209129
CHON		12	17	2	8		317.099	317.099	3981227	27	-0.288932	N2O8	5	0.255037	12	5	3981227
CHON		16	17	2	5		317.114	317.114	3135791	20.7	-0.143229	N2O5	9	0.239798	16	9	3135791
CHO		14	21		8		317.124	317.124	4870065	33.5	0.0327313	O8	4	0.229913	14	4	4870065
CHO		18	21		5		317.139	317.139	2035124	12.6	0.241471	O5	8	0.214674	18	8	2035124
CHO		15	25		7		317.161	317.161	1979577	12.2	-0.170955	O7	3	0.193569	15	3	1979577
CHON		14	8	1	8		318.026	318.025	1987711	12.2	0.15527	N1O8	11	0.329571	14	11	1987711
CHONS		11	12	1	8	1	318.029	318.029	3505024	23.4	0.00119455	N1O8S1	6	0.326204	11	6	3505024
CHON		15	12	1	7		318.062	318.062	3483016	23.3	0.329432	N1O7	10	0.293226	15	10	3483016
CHONS		12	16	1	7	1	318.065	318.065	3461256	23.1	0.0181721	N1O7S1	5	0.289859	12	5	3461256
CHON		12	16	1	9		318.083	318.083	6316685	44.2	-0.0503645	N1O9	5	0.27212	12	5	6316685
CHON		16	16	1	6		318.098	318.098	2303248	14.6	0.0634392	N1O6	9	0.256881	16	9	2303248
CHON		13	20	1	8		318.119	318.119	3760277	25.3	-0.0648187	N1O8	4	0.235776	13	4	3760277
CHOS		11	11		9	1	319.013	319.013	1715166	10.2	0.394905	O9S1	6	0.343287	11	6	1715166
CHOS		12	15		8	1	319.049	319.049	2250086	14.2	0.129698	O8S1	5	0.306942	12	5	2250086
CHON		14	11	2	7		319.057	319.057	4873576	33.5	-0.113522	N2O7	10	0.299088	14	10	4873576
CHO		12	15		10		319.067	319.067	3071338	20.2	-0.032658	O10	5	0.289204	12	5	3071338
CHOS		9	19		10	1	319.07	319.07	3565419	23.9	0.659979	O10S1	0	0.285836	9	0	3565419
CHOS		13	19		7	1	319.086	319.086	4078702	27.7	0.0525874	O7S1	4	0.270597	13	4	4078702
CHON		15	15	2	6		319.094	319.094	6207344	43.4	-0.190603	N2O6	9	0.262744	15	9	6207344
CHO		13	19		9		319.103	319.103	2882162	18.8	-0.109745	O9	4	0.252859	13	4	2882162
CHOS		14	23		6	1	319.122	319.122	2131319	13.3	-0.212521	O6S1	3	0.234252	14	3	2131319
CHON		16	19	2	5		319.13	319.13	1723128	10.3	0.0143512	N2O5	8	0.226399	16	8	1723128
CHO		18	23		5		319.155	319.155	2119806	13.2	-0.104714	O5	7	0.201275	18	7	2119806
CHON		14	10	1	8		320.041	320.041	2521411	16.2	-0.345643	N1O8	10	0.316171	14	10	2521411
CHONS		11	14	1	8	1	320.045	320.045	2758723	17.9	0.0636783	N1O8S1	5	0.312804	11	5	2758723
CHON		15	14	1	7		320.078	320.078	4098123	27.8	-0.0787937	N1O7	9	0.279827	15	9	4098123
CHONS		12	18	1	7	1	320.081	320.081	3756875	25.3	0.111784	N1O7S1	4	0.276459	12	4	3756875
CHON		12	18	1	9		320.099	320.099	2558671	16.4	0.356077	N1O9	4	0.258721	12	4	2558671
CHON		16	18	1	6		320.114	320.114	2520531	16.2	-0.155632	N1O6	8	0.243482	16	8	2520531
CHON		13	22	1	8		320.135	320.135	1754711	10.5	0.154247	N1O8	3	0.222376	13	3	1754711
CHON		16	34	1	5		320.244	320.244	6181487	43.2	-0.0450284	N1O5	0	0.113342	16	0	6181487
CHON		13	9	2	8		321.036	321.036	2302364	14.5	-0.0361956	N2O8	10	0.322034	13	10	2302364
CHO		15	13		8		321.062	321.062	2349218	14.9	0.281503	O8	9	0.29691	15	9	2349218
CHOS		12	17		8	1	321.065	321.065	4189474	28.5	0.0977369	O8S1	4	0.293543	12	4	4189474
CHON		14	13	2	7		321.073	321.073	7964964	56.4	-0.081664	N2O7	9	0.285689	14	9	7964964
CHO		12	17		10		321.083	321.083	2110374	13.1	-0.219321	O10	4	0.275804	12	4	2110374
CHO		16	17		7		321.098	321.098	2243114	14	-0.168858	O7	8	0.260565	16	8	2243114
CHOS		13	21		7	1	321.101	321.101	3403818	22.5	-0.352599	O7S1	3	0.257198	13	3	3403818
CHON		15	17	2	6		321.109	321.109	4582444	31.2	-0.313974	N2O6	8	0.249344	15	8	4582444
CHO		13	21		9		321.119	321.119	1997742	12.2	0.108931	O9	3	0.239459	13	3	1997742
CHO		17	21		6		321.134	321.134	2199730	13.7	-0.0274655	O6	7	0.22422	17	7	2199730
CHOS		14	25		6	1	321.138	321.138	1711026	10.1	0.162484	O6S1	2	0.220853	14	2	1711026
CHON		16	21	2	5		321.146	321.146	1745332	10.4	-0.265986	N2O5	7	0.212999	16	7	1745332
CHO		14	25		8		321.155	321.156	4330294	29.3	-0.123367	O8	2	0.203115	14	2	4330294
CHO		18	25		5		321.171	321.171	2559801	16.3	-0.104057	O5	6	0.187876	18	6	2559801
CHO		15	29		7		321.192	321.192	2292798	14.4	0.0802632	O7	1	0.16677	15	1	2292798
CHON		14	12	1	8		322.057	322.057	4969208	34	-0.0640263	N1O8	9	0.302772	14	9	4969208
CHONS		11	16	1	8	1	322.06	322.06	2534009	16.2	-0.0609206	N1O8S1	4	0.299405	11	4	2534009
CHON	N15	14	13	2	7		322.07	322.07	2891259	18.8	-0.252498	N2O7	9	0.289767	14	9	2891259
CHON		11	16	1	10		322.078	322.078	1703292	10.1	-0.935861	N1O10	4	0.281667	11	4	1703292
CHON		15	16	1	7		322.093	322.093	6019328	41.8	0.107981	N1O7	8	0.266427	15	8	6019328
CHONS		12	20	1	7	1	322.097	322.096	2136064	13.2	0.483643	N1O7S1	3	0.26306	12	3	2136064
CHON		16	20	1	6		322.13	322.13	3902471	26.2	-0.0304849	N1O6	7	0.230083	16	7	3902471
CHONS		12	7	2	7	1	322.998	322.998	1880511	11.4	-0.0161614	N2O7S1	10	0.362718	12	10	1880511
CHOS		11	15		7	2	323.026	323.026	2085317	12.9	0.209828	O7S2	4	0.334226	11	4	2085317
CHONS		13	11	2	6	1	323.034	323.034	2216519	13.8	-0.185182	N2O6S1	9	0.326373	13	9	2216519
CHO		14	11		9		323.041	323.041	2512200	16	0.108283	O9	9	0.319855	14	9	2512200
CHOS		11	15		9	1	323.044	323.044	2776777	17.9	0.2352	O9S1	4	0.316488	11	4	2776777
CHON		13	11	2	8		323.052	323.052	5884107	40.8	-0.0978793	N2O8	9	0.308634	13	9	5884107
CHO		15	15		8		323.077	323.077	3846864	25.8	0.248795	O8	8	0.283511	15	8	3846864
CHOS		12	19		8	1	323.081	323.081	5476817	37.8	-0.274297	O8S1	3	0.280143	12	3	5476817
CHON		14	15	2	7		323.088	323.089	10320082	73.3	-0.20496	N2O7	8	0.27229	14	8	10320082
CHO		16	19		7		323.114	323.114	2883928	18.7	0.0797859	O7	7	0.247166	16	7	2883928
CHOS		13	23		7	1	323.117	323.117	5001689	34.3	0.113828	O7S1	2	0.243799	13	2	5001689
CHON		15	19	2	6		323.125	323.125	4000986	26.9	0.214096	N2O6	7	0.235945	15	7	4000986
CHO		13	23		9		323.135	323.135	1790044	10.7	-0.0774293	O9	2	0.22606	13	2	1790044
CHO		17	23		6		323.15	323.15	3510751	23.3	0.065542	O6	6	0.210821	17	6	3510751
CHOS		18	27		3	1	323.169	323.169	1822307	10.9	-0.0359568	O3S1	5	0.192215	18	5	1822307
CHO		18	27		5		323.186	323.187	1892199	11.4	-0.381885	O5	5	0.174476	18	5	1892199
CHONS		13	10	1	7	1	324.018	324.018	1951637	11.9	-0.383374	N1O7S1	9	0.343456	13	9	1951637
CHON		13	10	1	9		324.036	324.036	3895704	26.2	-0.142022	N1O9	9	0.325718	13	9	3895704
CHON		14	14	1	8		324.072	324.073	6564256	45.7	-0.125343	N1O8	8	0.289373	14	8	6564256
CHONS		11	18	1	8	1	324.076	324.076	2223264	13.9	0.988595	N1O8S1	3	0.286006	11	3	2223264
CHON	N15	14	15	2	7		324.086	324.085	3216034	21.2	0.119345	N2O7	8	0.276368	14	8	3216034
CHON		15	18	1	7		324.109	324.109	5727143	39.6	-0.016106	N1O7	7	0.253028	15	7	5727143
CHON		16	22	1	6		324.145	324.145	2292655	14.4	-0.153697	N1O6	6	0.216683	16	6	2292655
CHONS		12	9	2	7	1	325.014	325.013	3496801	23.2	0.322386	N2O7S1	9	0.349318	12	9	3496801
CHON		12	9	2	9		325.031	325.031	3983717	26.8	-0.206196	N2O9	9	0.33158	12	9	3983717
CHOS		11	17		7	2	325.042	325.042	2470247	15.7	-0.0991259	O7S2	3	0.320827	11	3	2470247
CHON		16	9	2	6		325.047	325.047	1824104	10.9	0.151301	N2O6	13	0.316341	16	13	1824104
CHONS		13	13	2	6	1	325.05	325.05	2275945	14.3	-0.553208	N2O6S1	8	0.312974	13	8	2275945
CHO		14	13		9		325.057	325.057	2676330	17.2	-0.107735	O9	8	0.306456	14	8	2676330
CHOS		11	17		9	1	325.06	325.06	2085995	12.9	-0.320003	O9S1	3	0.303089	11	3	2085995
CHON		13	13	2	8		325.068	325.068	6396012	44.5	-0.0357467	N2O8	8	0.295235	13	8	6396012
CHO		15	17		8		325.093	325.093	3734129	25	-0.121873	O8	7	0.270111	15	7	3734129
CHOS		12	21		8	1	325.096	325.096	2379122	15	-0.211076	O8S1	2	0.266744	12	2	2379122
CHON		14	17	2	7		325.104	325.104	8368756	59	-0.203689	N2O7	7	0.25889	14	7	8368756
CHOS		16	21		5	1	325.112	325.112	19367542	139.8	-0.130479	O5S1	6	0.251505	16	6	19367542
CHO		16	21		7		325.129	325.129	6385529	44.4	0.140805	O7	6	0.233766	16	6	6385529
CHON		15	21	2	6		325.141	325.141	3146875	20.7	-0.24857	N2O6	6	0.222546	15	6	3146875
CHOS		17	25		4	1	325.148	325.148	9894524	70.2	-0.0523457	O4S1	5	0.21516	17	5	9894524
CHO		17	25		6		325.166	325.166	2973056	19.4	-0.119386	O6	5	0.197422	17	5	2973056
CHOS		18	29		3	1	325.184	325.184	49633924	362	-0.0664857	O3S1	4	0.178815	18	4	49633924
CHONS		13	12	1	7	1	326.034	326.034	2925104	19	-0.074287	N1O7S1	8	0.330057	13	8	2925104
CHON		13	12	1	9		326.052	326.052	4189491	28.3	-0.263823	N1O9	8	0.312318	13	8	4189491
CHONS		10	16	1	9	1	326.055	326.055	1698484	10	0.904693	N1O9S1	3	0.308951	10	3	1698484
CHONS		14	16	1	6	1	326.07	326.07	2035511	12.5	-0.0270497	N1O6S1	7	0.293712	14	7	2035511
CHON		14	16	1	8		326.088	326.088	7468347	52.4	0.0287649	N1O8	7	0.275974	14	7	7468347
CHOS	C13	16	21		5	1	326.115	326.115	3237312	21.3	0.0380777	O5S1	6	0.24927	16	6	3237312
CHON		15	20	1	7		326.125	326.125	3923778	26.4	-0.199985	N1O7	6	0.239629	15	6	3923778
CHOS	C13	17	25		4	1	326.151	326.151	1858503	11.2	-0.221315	O4S1	5	0.212926	17	5	1858503
CHONS		12	11	2	7	1	327.029	327.029	3038710	19.9	-0.260589	N2O7S1	8	0.335919	12	8	3038710
CHON		12	11	2	9		327.047	327.047	2217082	13.8	0.528914	N2O9	8	0.318181	12	8	2217082
CHOS		14	15		7	1	327.054	327.054	7841275	55.1	-0.00984576	O7S1	7	0.310795	14	7	7841275
CHOS		11	19		7	2	327.058	327.058	2576124	16.5	-0.098515	O7S2	2	0.307428	11	2	2576124
CHON		16	11	2	6		327.062	327.062	1849085	11.1	0.0892182	N2O6	12	0.302941	16	12	1849085
CHONS		13	15	2	6	1	327.066	327.066	2142077	13.3	0.214574	N2O6S1	7	0.299574	13	7	2142077
CHO		14	15		9		327.072	327.072	2960127	19.3	-0.137646	O9	7	0.293057	14	7	2960127
CHOS		11	19		9	1	327.076	327.075	3583999	23.9	0.232301	O9S1	2	0.289689	11	2	3583999
CHON		13	15	2	8		327.083	327.083	7634433	53.6	0.20906	N2O8	7	0.281836	13	7	7634433
CHON	N15	14	16	1	8		327.085	327.085	1935105	11.8	-0.0174936	N1O8	7	0.280052	14	7	1935105
CHOS		15	19		6	1	327.091	327.091	12220418	87.3	-0.0850531	O6S1	6	0.27445	15	6	12220418
CHON		17	15	2	5		327.099	327.099	1956484	11.9	-0.0165702	N2O5	11	0.266597	17	11	1956484
CHO		15	19		8		327.109	327.109	6657030	46.4	-0.121122	O8	6	0.256712	15	6	6657030
CHON		14	19	2	7		327.12	327.12	7211016	50.5	-0.294143	N2O7	6	0.245491	14	6	7211016
CHOS		16	23		5	1	327.127	327.127	146021392	1069.8	-0.129675	O5S1	5	0.238106	16	5	146021392
CHO		16	23		7		327.145	327.145	4911885	33.6	-0.13517	O7	5	0.220367	16	5	4911885
CHOS		17	27		4	1	327.164	327.164	3760145	25.2	-0.0214575	O4S1	4	0.201761	17	4	3760145
CHOS	S34	18	29		3	1	327.18	327.18	2155668	13.4	0.288159	O3S1	4	0.185248	18	4	2155668
CHO		17	27		6		327.181	327.181	3290388	21.6	0.309247	O6	4	0.184022	17	4	3290388
CHONS		12	10	1	8	1	328.013	328.013	1889591	11.3	0.915755	N1O8S1	8	0.353002	12	8	1889591
CHONS		13	14	1	7	1	328.05	328.05	4064959	27.2	-0.226247	N1O7S1	7	0.316657	13	7	4064959
CHOS	C13	14	15		7	1	328.058	328.058	2265536	14.1	0.401203	O7S1	7	0.308561	14	7	2265536
CHON		13	14	1	9		328.067	328.067	4473026	30.2	-0.170758	N1O9	7	0.298919	13	7	4473026
CHONS		14	18	1	6	1	328.086	328.086	1892166	11.4	-0.118323	N1O6S1	6	0.280313	14	6	1892166
CHON		14	18	1	8		328.104	328.104	7972553	55.7	0.211457	N1O8	6	0.262574	14	6	7972553
CHOS	C13	16	23		5	1	328.131	328.131	22418638	161.2	-0.14501	O5S1	5	0.235871	16	5	22418638
CHON		15	22	1	7		328.14	328.14	3262160	21.4	-0.107332	N1O7	5	0.226229	15	5	3262160
CHONS		11	9	2	8	1	329.009	329.009	1954424	11.8	-0.852927	N2O8S1	8	0.358864	11	8	1954424
CHOS		13	13		8	1	329.034	329.034	2764157	17.7	-0.360511	O8S1	7	0.333741	13	7	2764157
CHOS		10	17		8	2	329.037	329.037	2150526	13.2	-0.175117	O8S2	2	0.330373	10	2	2150526
CHON		15	9	2	7		329.042	329.042	4053118	27.1	-0.201251	N2O7	12	0.325887	15	12	4053118
CHONS		12	13	2	7	1	329.045	329.045	4007295	26.8	-0.167819	N2O7S1	7	0.32252	12	7	4007295
CHO		13	13		10		329.051	329.052	1876352	11.2	-0.517913	O10	7	0.316002	13	7	1876352
CHOS		10	17		10	1	329.055	329.055	2032001	12.4	0.791904	O10S1	2	0.312635	10	2	2032001
CHON		12	13	2	9		329.063	329.063	2647427	16.9	-0.051723	N2O9	7	0.304781	12	7	2647427
CHOS		14	17		7	1	329.07	329.07	43371908	314.1	-0.0705628	O7S1	6	0.297396	14	6	43371908
CHON		16	13	2	6		329.078	329.078	3853189	25.7	-0.245596	N2O6	11	0.289542	16	11	3853189
CHONS		13	17	2	6	1	329.081	329.081	2062854	12.6	-0.30333	N2O6S1	6	0.286175	13	6	2062854
CHO		14	17		9		329.088	329.088	5807496	39.9	-0.258351	O9	6	0.279657	14	6	5807496
CHOS		11	21		9	1	329.091	329.091	1798664	10.7	0.382812	O9S1	1	0.27629	11	1	1798664
CHON		13	17	2	8		329.099	329.099	8227210	57.6	-0.156853	N2O8	6	0.268437	13	6	8227210
CHOS		15	21		6	1	329.106	329.106	16076171	114.9	-0.0541469	O6S1	5	0.261051	15	5	16076171
CHON		17	17	2	5		329.114	329.114	2069388	12.7	-0.229161	N2O5	10	0.253197	17	10	2069388
CHON		14	21	2	7		329.135	329.135	4392849	29.6	-0.110046	N2O7	5	0.232092	14	5	4392849
CHO		16	25		7		329.161	329.161	3286933	21.5	-0.0735814	O7	4	0.206968	16	4	3286933
CHONS		12	12	1	8	1	330.029	330.029	3844155	25.6	-0.08975	N1O8S1	7	0.339603	12	7	3844155
CHON		16	12	1	7		330.062	330.062	2165825	13.4	-0.137005	N1O7	11	0.306625	16	11	2165825
CHONS		13	16	1	7	1	330.065	330.065	3431746	22.6	-0.224865	N1O7S1	6	0.303258	13	6	3431746
CHOS	C13	14	17		7	1	330.073	330.073	6728003	46.7	0.247271	O7S1	6	0.295161	14	6	6728003
CHON		13	16	1	9		330.083	330.083	6010949	41.4	-0.230306	N1O9	6	0.28552	13	6	6010949
CHONS		10	20	1	9	1	330.086	330.086	2787270	17.9	0.651284	N1O9S1	1	0.282152	10	1	2787270
CHON		17	16	1	6		330.098	330.098	2470472	15.6	-0.060043	N1O6	10	0.270281	17	10	2470472
CHONS		14	20	1	6	1	330.102	330.102	2552392	16.2	-0.299363	N1O6S1	5	0.266913	14	5	2552392
CHOS	C13	15	21		6	1	330.11	330.11	3525962	23.3	0.14243	O6S1	5	0.258817	15	5	3525962
CHON		14	20	1	8		330.119	330.12	5818956	40	-0.244215	N1O8	5	0.249175	14	5	5818956
CHON		15	24	1	7		330.156	330.156	4057171	27.2	0.0750552	N1O7	4	0.21283	15	4	4057171
CHONS		11	11	2	8	1	331.024	331.024	2627062	16.7	-0.54564	N2O8S1	7	0.345465	11	7	2627062
CHOS		13	15		8	1	331.049	331.049	3348218	22	-0.177074	O8S1	6	0.320341	13	6	3348218
CHON		15	11	2	7		331.057	331.057	3536380	23.4	-0.320851	N2O7	11	0.312488	15	11	3536380
CHONS		12	15	2	7	1	331.061	331.061	2578172	16.4	-0.257415	N2O7S1	6	0.30912	12	6	2578172
CHO		13	15		10		331.067	331.067	4669182	31.6	-0.273117	O10	6	0.302603	13	6	4669182
CHOS		10	19		10	1	331.07	331.07	3091198	20.1	0.726673	O10S1	1	0.299236	10	1	3091198
CHON		12	15	2	9		331.078	331.078	2243200	13.9	0.250635	N2O9	6	0.291382	12	6	2243200
CHOS		14	19		7	1	331.086	331.086	2578433	16.4	-0.130541	O7S1	5	0.283996	14	5	2578433
CHON		16	15	2	6		331.094	331.094	5543683	38	-0.153492	N2O6	10	0.276143	16	10	5543683
CHO		14	19		9		331.103	331.104	7899909	55.2	-0.196374	O9	5	0.266258	14	5	7899909
CHON		13	19	2	8		331.115	331.115	5596935	38.4	-0.186099	N2O8	5	0.255037	13	5	5596935
CHOS		15	23		6	1	331.122	331.122	2844936	18.3	-0.114218	O6S1	4	0.247652	15	4	2844936
CHON		17	19	2	5		331.13	331.13	2000393	12.2	-0.378764	N2O5	9	0.239798	17	9	2000393
CHO		15	23		8		331.14	331.14	4336651	29.2	-0.0290515	O8	4	0.229913	15	4	4336651
CHONS		11	10	1	9	1	332.008	332.008	1891500	11.4	-0.256078	N1O9S1	7	0.362548	11	7	1891500
CHON		15	10	1	8		332.041	332.041	2495282	15.8	-0.0319843	N1O8	11	0.329571	15	11	2495282
CHONS		12	14	1	8	1	332.045	332.045	4700083	31.9	-0.269904	N1O8S1	6	0.326204	12	6	4700083
CHONS		9	18	1	10	1	332.066	332.066	1957302	11.8	0.480567	N1O10S1	1	0.305098	9	1	1957302
CHON		16	14	1	7		332.078	332.078	2979769	19.3	-0.346967	N1O7	10	0.293226	16	10	2979769
CHONS		13	18	1	7	1	332.081	332.081	2588601	16.4	-0.313839	N1O7S1	5	0.289859	13	5	2588601
CHON		13	18	1	9		332.099	332.099	9891772	69.7	0.0119841	N1O9	5	0.27212	13	5	9891772
CHON		14	22	1	8		332.135	332.135	2909379	18.8	0.178782	N1O8	4	0.235776	14	4	2909379
CHOS		12	13		9	1	333.029	333.029	1876838	11.2	-0.192236	O9S1	6	0.343287	12	6	1876838
CHON		14	9	2	8		333.036	333.036	3376231	22.2	-0.0949449	N2O8	11	0.335433	14	11	3376231
CHONS		11	13	2	8	1	333.04	333.04	1766696	10.4	0.448535	N2O8S1	6	0.332066	11	6	1766696
CHOS		13	17		8	1	333.065	333.065	2760045	17.7	0.0641914	O8S1	5	0.306942	13	5	2760045
CHON		15	13	2	7		333.073	333.073	5595758	38.4	-0.108745	N2O7	10	0.299088	15	10	5595758
CHONS		12	17	2	7	1	333.076	333.076	2165935	13.4	-0.315904	N2O7S1	5	0.295721	12	5	2165935
CHO		13	17		10		333.083	333.083	4525168	30.6	-0.181397	O10	5	0.289204	13	5	4525168
CHOS		10	21		10	1	333.086	333.086	3723504	24.7	0.812342	O10S1	0	0.285836	10	0	3723504
CHON		12	17	2	9		333.094	333.094	1878642	11.3	-0.321291	N2O9	5	0.277983	12	5	1878642
CHOS		14	21		7	1	333.101	333.101	3836531	25.5	-0.0997297	O7S1	4	0.270597	14	4	3836531
CHON		16	17	2	6		333.109	333.109	6456949	44.7	-0.122543	N2O6	9	0.262744	16	9	6456949
CHO		14	21		9		333.119	333.119	2077942	12.7	0.435219	O9	4	0.252859	14	4	2077942
CHO		25	17		1		333.128	333.129	1977720	12	-0.906017	O1	17	0.243486	25	17	1977720
CHO		18	21		6		333.134	333.134	2232441	13.8	-0.176566	O6	8	0.23762	18	8	2232441
CHOS		15	25		6	1	333.138	333.138	1720442	10.1	-0.413703	O6S1	3	0.234252	15	3	1720442
CHO		19	25		5		333.171	333.171	2855296	18.4	-0.130324	O5	7	0.201275	19	7	2855296
CHO		20	29		4		333.207	333.207	2470790	15.6	-0.0840921	O4	6	0.16493	20	6	2470790
CHON		15	12	1	8		334.057	334.057	3253535	21.2	-0.0916613	N1O8	10	0.316171	15	10	3253535
CHONS		12	16	1	8	1	334.06	334.06	2570015	16.2	0.0909414	N1O8S1	5	0.312804	12	5	2570015
CHON		12	16	1	10		334.078	334.078	2207523	13.6	-0.453248	N1O10	5	0.295066	12	5	2207523
CHON		16	16	1	7		334.093	334.093	3820837	25.3	-0.225147	N1O7	9	0.279827	16	9	3820837
CHONS		13	20	1	7	1	334.097	334.096	2760486	17.6	0.585998	N1O7S1	4	0.276459	13	4	2760486
CHON		13	20	1	9		334.114	334.114	5045545	34.2	-0.137738	N1O9	4	0.258721	13	4	5045545
CHON		17	20	1	6		334.13	334.13	2698540	17.1	-0.328675	N1O6	8	0.243482	17	8	2698540
CHONS		14	11	2	6	1	335.034	335.034	1815244	10.7	0.00053696	N2O6S1	10	0.339772	14	10	1815244
CHON		14	11	2	8		335.052	335.052	4004815	26.6	-0.27345	N2O8	10	0.322034	14	10	4004815
CHONS		11	15	2	8	1	335.055	335.056	2036432	12.3	-0.180926	N2O8S1	5	0.318667	11	5	2036432
CHOS		9	19		11	1	335.065	335.065	2491601	15.6	0.463133	O11S1	0	0.308782	9	0	2491601
CHO		16	15		8		335.077	335.077	2452948	15.4	-0.386836	O8	9	0.29691	16	9	2452948
CHOS		13	19		8	1	335.081	335.081	4925908	33.3	0.123492	O8S1	4	0.293543	13	4	4925908
CHON		15	15	2	7		335.088	335.088	7826902	54.3	-0.0484054	N2O7	9	0.285689	15	9	7826902
CHONS		12	19	2	7	1	335.092	335.092	2495190	15.7	-0.314004	N2O7S1	4	0.282322	12	4	2495190
CHO		17	19		7		335.114	335.114	2123738	13	0.255973	O7	8	0.260565	17	8	2123738
CHOS		14	23		7	1	335.117	335.117	3620315	23.8	-0.0692895	O7S1	3	0.257198	14	3	3620315
CHON		16	19	2	6		335.125	335.125	3474908	22.8	-0.271004	N2O6	8	0.249344	16	8	3474908
CHO		18	23		6		335.15	335.15	3600096	23.7	-0.0561543	O6	7	0.22422	18	7	3600096
CHOS		15	27		6	1	335.153	335.153	2122977	13	-0.142681	O6S1	2	0.220853	15	2	2122977
CHO		15	27		8		335.171	335.171	5430244	36.9	-0.267386	O8	2	0.203115	15	2	5430244
CHO		19	27		5		335.186	335.186	3060199	19.8	-0.248877	O5	6	0.187876	19	6	3060199
CHONS		14	10	1	7	1	336.018	336.018	1810552	10.7	-0.0423194	N1O7S1	10	0.356855	14	10	1810552
CHON		14	10	1	9		336.036	336.036	2895995	18.6	-0.255985	N1O9	10	0.339117	14	10	2895995
CHONS		11	14	1	9	1	336.039	336.04	2563964	16.2	-0.193489	N1O9S1	5	0.33575	11	5	2563964
CHON		15	14	1	8		336.072	336.072	5053570	34.2	-0.0316006	N1O8	9	0.302772	15	9	5053570
CHONS		12	18	1	8	1	336.076	336.076	2383490	14.8	-0.11789	N1O8S1	4	0.299405	12	4	2383490
CHON	N15	15	15	2	7		336.086	336.086	3211396	20.8	-0.0931962	N2O7	9	0.289767	15	9	3211396
CHON		16	18	1	7		336.109	336.109	5153928	34.9	-0.223797	N1O7	8	0.266427	16	8	5153928
CHONS		13	22	1	7	1	336.112	336.112	1736328	10.2	0.314716	N1O7S1	3	0.26306	13	3	1736328
CHON		17	22	1	6		336.145	336.145	2994062	19.3	0.000535185	N1O6	7	0.230083	17	7	2994062
CHO		14	9		10		337.02	337.02	2029349	12.3	-0.119934	O10	10	0.3562	14	10	2029349
CHO		15	13		9		337.057	337.057	2013483	12.2	-0.0148939	O9	9	0.319855	15	9	2013483
CHOS		12	17		9	1	337.06	337.06	2755628	17.5	-0.278942	O9S1	4	0.316488	12	4	2755628
CHON		14	13	2	8		337.068	337.068	7610157	52.7	-0.0344741	N2O8	9	0.308634	14	9	7610157
CHO		16	17		8		337.093	337.093	3197105	20.7	0.0604578	O8	8	0.283511	16	8	3197105
CHOS		13	21		8	1	337.096	337.096	5642034	38.5	-0.144232	O8S1	3	0.280143	13	3	5642034
CHON		15	17	2	7		337.104	337.104	7751987	53.8	-0.107445	N2O7	8	0.27229	15	8	7751987
CHO		13	21		10		337.114	337.114	2183989	13.4	-0.416536	O10	3	0.262405	13	3	2183989
CHO		17	21		7		337.129	337.129	3579703	23.5	-0.131167	O7	7	0.247166	17	7	3579703
CHOS		14	25		7	1	337.133	337.133	2684984	17	-0.395156	O7S1	2	0.243799	14	2	2684984
CHON		16	21	2	6		337.141	337.14	3289657	21.4	0.205196	N2O6	7	0.235945	16	7	3289657
CHO		18	25		6		337.166	337.166	3963198	26.3	0.0924765	O6	6	0.210821	18	6	3963198
CHO		19	29		5		337.202	337.202	1772356	10.4	-0.247389	O5	5	0.174476	19	5	1772356
CHONS		14	12	1	7	1	338.034	338.034	2296785	14.2	-0.0124842	N1O7S1	9	0.343456	14	9	2296785
CHON		14	12	1	9		338.052	338.052	3707348	24.4	-0.136133	N1O9	9	0.325718	14	9	3707348
CHONS		11	16	1	9	1	338.055	338.055	1861077	11.1	0.57677	N1O9S1	4	0.32235	11	4	1861077
CHON		15	16	1	8		338.088	338.088	6625242	45.6	0.0869001	N1O8	8	0.289373	15	8	6625242
CHON		16	20	1	7		338.125	338.125	5131233	34.8	-0.0154384	N1O7	7	0.253028	16	7	5131233
CHON		17	24	1	6		338.161	338.161	3119079	20.2	-0.0586114	N1O6	6	0.216683	17	6	3119079
CHONS		13	11	2	7	1	339.029	339.029	3487352	22.8	-0.0448932	N2O7S1	9	0.349318	13	9	3487352
CHO		14	11		10		339.036	339.036	2230393	13.7	-0.119221	O10	9	0.342801	14	9	2230393
CHON		13	11	2	9		339.047	339.047	4487803	30.1	-0.31565	N2O9	9	0.33158	13	9	4487803
CHOS		12	19		7	2	339.058	339.058	2060925	12.5	0.494842	O7S2	3	0.320827	12	3	2060925
CHONS		14	15	2	6	1	339.066	339.066	2944382	18.9	-0.264905	N2O6S1	8	0.312974	14	8	2944382
CHO		15	15		9		339.072	339.072	3547263	23.3	-0.280236	O9	8	0.306456	15	8	3547263
CHOS		12	19		9	1	339.076	339.076	2738304	17.4	0.0471278	O9S1	3	0.303089	12	3	2738304
CHON		14	15	2	8		339.083	339.083	12185729	85.9	-0.122743	N2O8	8	0.295235	14	8	12185729
CHO		23	15		3		339.103	339.102	1993988	12	0.700024	O3	16	0.275978	23	16	1993988
CHO		16	19		8		339.109	339.109	4532357	30.4	-0.087347	O8	7	0.270111	16	7	4532357
CHOS		13	23		8	1	339.112	339.112	2643078	16.7	0.00406916	O8S1	2	0.266744	13	2	2643078
CHON		15	19	2	7		339.12	339.12	5874823	40.2	-0.136294	N2O7	7	0.25889	15	7	5874823
CHOS		17	23		5	1	339.127	339.127	9429128	65.9	-0.00713626	O5S1	6	0.251505	17	6	9429128
CHO		17	23		7		339.145	339.145	4800139	32.4	-0.0419293	O7	6	0.233766	17	6	4800139
CHON		16	23	2	6		339.156	339.156	2420877	15.1	-0.179328	N2O6	6	0.222546	16	6	2420877
CHOS		18	27		4	1	339.164	339.164	7470223	51.7	-0.0501826	O4S1	5	0.21516	18	5	7470223
CHO		18	27		6		339.181	339.181	3046289	19.6	-0.202901	O6	5	0.197422	18	5	3046289
CHOS		19	31		3	1	339.2	339.2	32126100	230.5	-0.152182	O3S1	4	0.178815	19	4	32126100
CHONS		13	10	1	8	1	340.013	340.013	2181403	13.4	-0.175346	N1O8S1	9	0.366401	13	9	2181403
CHONS		14	14	1	7	1	340.05	340.049	1929697	11.5	0.722777	N1O7S1	8	0.330057	14	8	1929697
CHON		14	14	1	9		340.067	340.067	4203044	28	-0.0471086	N1O9	8	0.312318	14	8	4203044
CHONS		15	18	1	6	1	340.086	340.086	1856295	11	0.562152	N1O6S1	7	0.293712	15	7	1856295
CHON		15	18	1	8		340.104	340.104	6010666	41.1	-0.119434	N1O8	7	0.275974	15	7	6010666
CHOS	C13	17	23		5	1	340.131	340.13	2099118	12.8	0.477516	O5S1	6	0.24927	17	6	2099118
CHON		16	22	1	7		340.14	340.14	3365936	22	-0.0153469	N1O7	6	0.239629	16	6	3365936
CHOS	C13	19	31		3	1	340.203	340.203	6052666	41.2	-0.166907	O3S1	4	0.176581	19	4	6052666
CHOS		11	17		8	2	341.037	341.037	2077634	12.5	0.0949454	O8S2	3	0.343773	11	3	2077634
CHONS		13	13	2	7	1	341.045	341.045	2868676	18.2	-0.103271	N2O7S1	8	0.335919	13	8	2868676
CHO		14	13		10		341.051	341.051	1887941	11.2	-0.235801	O10	8	0.329401	14	8	1887941
CHON		13	13	2	9		341.063	341.063	3466182	22.5	-0.313784	N2O9	8	0.318181	13	8	3466182
CHOS		15	17		7	1	341.07	341.07	6008776	40.9	-0.0973996	O7S1	7	0.310795	15	7	6008776
CHOS		12	21		7	2	341.073	341.073	1728840	10	0.140087	O7S2	2	0.307428	12	2	1728840
CHON		17	13	2	6		341.078	341.078	2526921	15.8	-0.0610421	N2O6	12	0.302941	17	12	2526921
CHONS		14	17	2	6	1	341.081	341.081	1994953	11.9	-0.204702	N2O6S1	7	0.299574	14	7	1994953
CHO		15	17		9		341.088	341.088	4947403	33.2	0.043918	O9	7	0.293057	15	7	4947403
CHOS		12	21		9	1	341.091	341.091	4831691	32.4	-0.0704213	O9S1	2	0.289689	12	2	4831691
CHON		14	17	2	8		341.099	341.099	8483276	58.7	-0.0633836	N2O8	7	0.281836	14	7	8483276
CHOS		16	21		6	1	341.106	341.106	8768973	60.7	-0.140191	O6S1	6	0.27445	16	6	8768973
CHON		18	17	2	5		341.114	341.114	1744079	10.1	-0.338362	N2O5	11	0.266597	18	11	1744079
CHO		16	21		8		341.124	341.124	6483409	44.3	0.0304285	O8	6	0.256712	16	6	6483409
CHON		15	21	2	7		341.135	341.135	4529106	30.2	-0.0768613	N2O7	6	0.245491	15	6	4529106
CHOS		17	25		5	1	341.143	341.143	69518800	498.4	-0.0070941	O5S1	5	0.238106	17	5	69518800
CHO		17	25		7		341.161	341.161	4760022	31.9	-0.129617	O7	5	0.220367	17	5	4760022
CHOS		18	29		4	1	341.179	341.179	5349337	36.1	0.0966644	O4S1	4	0.201761	18	4	5349337
CHO		18	29		6		341.197	341.197	3453404	22.5	-0.201702	O6	4	0.184022	18	4	3453404
CHONS		13	12	1	8	1	342.029	342.029	2707554	17.1	0.00111072	N1O8S1	8	0.353002	13	8	2707554
CHONS		14	16	1	7	1	342.065	342.065	2779752	17.6	-0.0415713	N1O7S1	7	0.316657	14	7	2779752
CHON		14	16	1	9		342.083	342.083	4547691	30.3	0.040867	N1O9	7	0.298919	14	7	4547691
CHOS	C13	16	21		6	1	342.11	342.11	2340463	14.4	0.283586	O6S1	6	0.272216	16	6	2340463
CHON		15	20	1	8		342.119	342.119	6092401	41.5	-0.0602716	N1O8	6	0.262574	15	6	6092401
CHOS	C13	17	25		5	1	342.146	342.146	13555317	95.2	-0.0806155	O5S1	5	0.235871	17	5	13555317
CHON		16	24	1	7		342.156	342.156	2245751	13.7	-0.132162	N1O7	5	0.226229	16	5	2245751
CHONS		12	11	2	8	1	343.024	343.024	3148033	20.2	0.0856497	N2O8S1	8	0.358864	12	8	3148033
CHOS		14	15		8	1	343.049	343.049	2385157	14.8	-0.141729	O8S1	7	0.333741	14	7	2385157
CHOS		11	19		8	2	343.053	343.053	2058501	12.4	0.00693742	O8S2	2	0.330373	11	2	2058501
CHON		16	11	2	7		343.057	343.057	2395910	14.8	-0.10558	N2O7	12	0.325887	16	12	2395910
CHONS		13	15	2	7	1	343.061	343.061	3203335	20.6	-0.248411	N2O7S1	7	0.32252	13	7	3203335
CHO		14	15		10		343.067	343.067	2654216	16.7	-0.088671	O10	7	0.316002	14	7	2654216
CHOS		11	19		10	1	343.07	343.07	3141896	20.2	0.468067	O10S1	2	0.312635	11	2	3141896
CHON		13	15	2	9		343.078	343.078	4388617	29.2	-0.195349	N2O9	7	0.304781	13	7	4388617
CHOS		15	19		7	1	343.086	343.086	36300556	259.1	-0.0676802	O7S1	6	0.297396	15	6	36300556
CHON		17	15	2	6		343.094	343.094	3147020	20.2	-0.0315369	N2O6	11	0.289542	17	11	3147020
CHO		15	19		9		343.103	343.103	6518541	44.5	-0.0437772	O9	6	0.279657	15	6	6518541
CHOS		12	23		9	1	343.107	343.107	2372366	14.7	0.571192	O9S1	1	0.27629	12	1	2372366
CHON		14	19	2	8		343.115	343.115	8192783	56.6	0.024423	N2O8	6	0.268437	14	6	8192783
CHOS		16	23		6	1	343.122	343.122	10649360	74.3	-0.022791	O6S1	5	0.261051	16	5	10649360
CHO		16	23		8		343.14	343.14	6023443	41	-0.290319	O8	5	0.243313	16	5	6023443
CHOS		17	27		5	1	343.158	343.159	1950742	11.6	-0.240181	O5S1	4	0.224706	17	4	1950742
CHO		17	27		7		343.176	343.176	2522137	15.7	-0.0997158	O7	4	0.206968	17	4	2522137
CHO		18	31		6		343.213	343.213	2337311	14.4	-0.200517	O6	3	0.170623	18	3	2337311
CHON		7	6	1	15		343.974	343.974	4127894	27.3	0.498816	N1O15	5	0.409793	7	5	4127894
CHONS		13	14	1	8	1	344.045	344.045	4301729	28.6	0.117368	N1O8S1	7	0.339603	13	7	4301729
CHON		13	14	1	10		344.062	344.062	2316324	14.3	0.141195	N1O10	7	0.321864	13	7	2316324
CHONS		10	18	1	10	1	344.066	344.066	1766949	10.3	0.1441	N1O10S1	2	0.318497	10	2	1766949
CHON		17	14	1	7		344.078	344.078	1948838	11.6	-0.305803	N1O7	11	0.306625	17	11	1948838
CHONS		14	18	1	7	1	344.081	344.081	3919271	25.8	0.103987	N1O7S1	6	0.303258	14	6	3919271
CHOS	C13	15	19		7	1	344.089	344.089	5599656	37.9	-0.169672	O7S1	6	0.295161	15	6	5599656
CHON		14	18	1	9		344.099	344.099	7394218	50.8	-0.133741	N1O9	6	0.28552	14	6	7394218
CHOS	C13	16	23		6	1	344.125	344.125	1947054	11.6	-0.124903	O6S1	5	0.258817	16	5	1947054
CHON		15	22	1	8		344.135	344.135	4372912	29.1	-0.088977	N1O8	5	0.249175	15	5	4372912
CHON		16	26	1	7		344.171	344.172	1966773	11.7	-0.160444	N1O7	4	0.21283	16	4	1966773
CHOS		13	13		9	1	345.029	345.029	1936186	11.5	-0.18555	O9S1	7	0.356686	13	7	1936186
CHON		15	9	2	8		345.036	345.036	2456379	15.3	-0.0336779	N2O8	12	0.348832	15	12	2456379
CHONS		12	13	2	8	1	345.04	345.04	3643964	23.8	0.0561671	N2O8S1	7	0.345465	12	7	3643964
CHOS		14	17		8	1	345.065	345.065	4184640	27.7	-0.140901	O8S1	6	0.320341	14	6	4184640
CHON		16	13	2	7		345.073	345.073	4459585	29.7	-0.133943	N2O7	11	0.312488	16	11	4459585
CHONS		13	17	2	7	1	345.076	345.076	3349826	21.7	-0.189002	N2O7S1	6	0.30912	13	6	3349826
CHO		14	17		10		345.083	345.083	5884483	40	-0.117132	O10	6	0.302603	14	6	5884483
CHOS		11	21		10	1	345.086	345.086	3564099	23.2	0.407376	O10S1	1	0.299236	11	1	3564099
CHON		13	17	2	9		345.094	345.094	3694148	24.2	-0.0493202	N2O9	6	0.291382	13	6	3694148
CHOS		15	21		7	1	345.101	345.101	3549765	23.1	0.193508	O7S1	5	0.283996	15	5	3549765
CHON		17	17	2	6		345.109	345.109	3293255	21.3	-0.060329	N2O6	10	0.276143	17	10	3293255
CHO		15	21		9		345.119	345.119	6871112	47.1	-0.072497	O9	5	0.266258	15	5	6871112
CHON		14	21	2	8		345.13	345.13	5988426	40.7	-0.0626433	N2O8	5	0.255037	14	5	5988426
CHO		19	21		6		345.134	345.134	1985098	11.9	0.00341867	O6	9	0.251019	19	9	1985098
CHO		16	25		8		345.155	345.155	2481230	15.4	0.261853	O8	4	0.229913	16	4	2481230
CHONS		12	12	1	9	1	346.024	346.024	1928531	11.5	0.707986	N1O9S1	7	0.362548	12	7	1928531
CHON		16	12	1	8		346.057	346.057	2288856	14.1	0.518354	N1O8	11	0.329571	16	11	2288856
CHONS		13	16	1	8	1	346.06	346.06	3869145	25.4	0.00109779	N1O8S1	6	0.326204	13	6	3869145
CHON		13	16	1	10		346.078	346.078	2140635	13	-0.119684	N1O10	6	0.308465	13	6	2140635
CHONS		10	20	1	10	1	346.081	346.081	2377948	14.7	0.807844	N1O10S1	1	0.305098	10	1	2377948
CHON		17	16	1	7		346.093	346.093	2645470	16.6	-0.101765	N1O7	10	0.293226	17	10	2645470
CHONS		14	20	1	7	1	346.097	346.097	2626014	16.5	0.190062	N1O7S1	5	0.289859	14	5	2626014
CHON		14	20	1	9		346.114	346.114	10641633	74.2	0.040391	N1O9	5	0.27212	14	5	10641633
CHON		15	24	1	8		346.151	346.151	1860966	11	0.0559869	N1O8	4	0.235776	15	4	1860966
CHOS		13	15		9	1	347.044	347.044	1922542	11.4	-0.0692134	O9S1	6	0.343287	13	6	1922542
CHON		15	11	2	8		347.052	347.052	4209519	27.9	-0.0622964	N2O8	11	0.335433	15	11	4209519
CHONS		12	15	2	8	1	347.055	347.055	2124016	12.9	0.0846548	N2O8S1	6	0.332066	12	6	2124016
CHOS		10	19		11	1	347.065	347.065	2603377	16.2	0.303055	O11S1	1	0.322181	10	1	2603377
CHO		17	15		8		347.077	347.077	1809267	10.5	0.289215	O8	10	0.310309	17	10	1809267
CHOS		14	19		8	1	347.081	347.081	3671155	23.9	0.00397573	O8S1	5	0.306942	14	5	3671155
CHON		16	15	2	7		347.088	347.089	6386037	43.3	-0.104354	N2O7	10	0.299088	16	10	6386037
CHO		14	19		10		347.098	347.098	5331318	35.7	-0.0876411	O10	5	0.289204	14	5	5331318
CHOS		11	23		10	1	347.102	347.102	2543607	15.8	0.664301	O10S1	0	0.285836	11	0	2543607
CHON		13	19	2	9		347.11	347.11	2276216	13.9	-0.308318	N2O9	5	0.277983	13	5	2276216
CHOS		15	23		7	1	347.117	347.117	3227001	20.7	0.221193	O7S1	4	0.270597	15	4	3227001
CHON		17	19	2	6		347.125	347.125	2894714	18.3	-0.117595	N2O6	9	0.262744	17	9	2894714
CHO		15	23		9		347.135	347.135	1920892	11.3	0.0143457	O9	4	0.252859	15	4	1920892
CHO		26	19		1		347.144	347.144	2187005	13.2	-0.610179	O1	17	0.243486	26	17	2187005
CHO		19	23		6		347.15	347.15	3125886	19.9	0.147429	O6	8	0.23762	19	8	3125886
CHO		20	27		5		347.186	347.187	2188419	13.2	-0.441895	O5	7	0.201275	20	7	2188419
CHON		15	10	1	9		348.036	348.036	1938691	11.5	0.356227	N1O9	11	0.352516	15	11	1938691
CHONS		12	14	1	9	1	348.039	348.039	2598147	16.2	0.387829	N1O9S1	6	0.349149	12	6	2598147
CHON		16	14	1	8		348.072	348.072	4258824	28.1	-0.0305112	N1O8	10	0.316171	16	10	4258824
CHONS		13	18	1	8	1	348.076	348.076	3247881	20.8	0.00109143	N1O8S1	5	0.312804	13	5	3247881
CHON		13	18	1	10		348.094	348.094	2693387	16.9	-0.00407965	N1O10	5	0.295066	13	5	2693387
CHONS		10	22	1	10	1	348.097	348.097	1929228	11.4	0.918077	N1O10S1	0	0.291699	10	0	1929228
CHON		17	18	1	7		348.109	348.109	2244878	13.6	-0.0149956	N1O7	9	0.279827	17	9	2244878
CHON		14	22	1	9		348.13	348.13	2142097	12.9	0.298681	N1O9	4	0.258721	14	4	2142097
CHON		18	22	1	6		348.145	348.145	3328531	21.4	0.0866877	N1O6	8	0.243482	18	8	3328531
CHO		16	13		9		349.057	349.056	2201498	13.3	0.243456	O9	10	0.333255	16	10	2201498
CHOS		13	17		9	1	349.06	349.06	2386075	14.7	-0.0115169	O9S1	5	0.329887	13	5	2386075
CHON		15	13	2	8		349.068	349.068	5158556	34.5	-0.00464122	N2O8	10	0.322034	15	10	5158556
CHOS		10	21		11	1	349.081	349.081	2501918	15.5	0.587772	O11S1	0	0.308782	10	0	2501918
CHO		17	17		8		349.093	349.093	2927264	18.5	0.115671	O8	9	0.29691	17	9	2927264
CHOS		14	21		8	1	349.096	349.096	4746656	31.5	0.0612436	O8S1	4	0.293543	14	4	4746656
CHON		16	17	2	7		349.104	349.104	7202466	49.1	-0.0464621	N2O7	9	0.285689	16	9	7202466
CHO		18	21		7		349.129	349.129	2536357	15.7	0.0451979	O7	8	0.260565	18	8	2536357
CHOS		15	25		7	1	349.133	349.133	3435174	22.2	0.133989	O7S1	3	0.257198	15	3	3435174
CHON		17	21	2	6		349.141	349.141	2806695	17.7	-0.0882742	N2O6	8	0.249344	17	8	2806695
CHO		19	25		6		349.166	349.166	3464874	22.4	0.146578	O6	7	0.22422	19	7	3464874
CHON		15	12	1	9		350.052	350.052	2875693	18.2	-0.102899	N1O9	10	0.339117	15	10	2875693
CHONS		12	16	1	9	1	350.055	350.055	5456685	36.6	0.0713599	N1O9S1	5	0.33575	12	5	5456685
CHON		16	16	1	8		350.088	350.088	4809010	32	0.0839214	N1O8	9	0.302772	16	9	4809010
CHONS		13	20	1	8	1	350.092	350.091	2340786	14.3	0.286725	N1O8S1	4	0.299405	13	4	2340786
CHON	N15	16	17	2	7		350.101	350.101	2192180	13.3	-0.260844	N2O7	9	0.289767	16	9	2192180
CHON		13	20	1	10		350.109	350.109	1854773	10.8	0.195881	N1O10	4	0.281667	13	4	1854773
CHON		17	20	1	7		350.125	350.124	3788599	24.7	0.156458	N1O7	8	0.266427	17	8	3788599
CHON		14	24	1	9		350.146	350.146	2011706	12	0.325521	N1O9	3	0.245322	14	3	2011706
CHON		18	24	1	6		350.161	350.161	2724156	17.1	0.200422	N1O6	7	0.230083	18	7	2724156
CHONS		14	11	2	7	1	351.029	351.029	2583739	16.1	-0.499161	N2O7S1	10	0.362718	14	10	2583739
CHO		15	11		10		351.036	351.036	2884796	18.2	-0.0866581	O10	10	0.3562	15	10	2884796
CHON		14	11	2	9		351.047	351.047	3008445	19.1	0.207892	N2O9	10	0.344979	14	10	3008445
CHOS		13	19		9	1	351.076	351.075	3816129	24.9	0.472775	O9S1	4	0.316488	13	4	3816129
CHON		15	15	2	8		351.083	351.083	6145475	41.6	0.137802	N2O8	9	0.308634	15	9	6145475
CHO		17	19		8		351.109	351.108	2337734	14.3	0.314375	O8	8	0.283511	17	8	2337734
CHOS		14	23		8	1	351.112	351.112	5400519	36.2	0.174816	O8S1	3	0.280143	14	3	5400519
CHON		16	19	2	7		351.12	351.12	5766088	38.8	-0.0746757	N2O7	8	0.27229	16	8	5766088
CHO		18	23		7		351.145	351.145	4342731	28.7	0.0449384	O7	7	0.247166	18	7	4342731
CHOS		15	27		7	1	351.148	351.148	5286860	35.4	0.218654	O7S1	2	0.243799	15	2	5286860
CHON		17	23	2	6		351.156	351.156	2497485	15.4	-0.201677	N2O6	7	0.235945	17	7	2497485
CHO		15	27		9		351.166	351.166	2184526	13.2	0.0426576	O9	2	0.22606	15	2	2184526
CHO		19	27		6		351.181	351.181	4021713	26.4	-0.110541	O6	6	0.210821	19	6	4021713
CHONS		14	10	1	8	1	352.013	352.013	1759560	10.2	0.0578953	N1O8S1	10	0.379801	14	10	1759560
CHON		15	14	1	9		352.067	352.067	4581456	30.4	0.0113044	N1O9	9	0.325718	15	9	4581456
CHONS		12	18	1	9	1	352.071	352.071	2165073	13.1	0.440195	N1O9S1	4	0.32235	12	4	2165073
CHON		16	18	1	8		352.104	352.104	6079061	41.1	-0.143765	N1O8	8	0.289373	16	8	6079061
CHONS		13	22	1	8	1	352.107	352.107	1847894	10.8	0.540687	N1O8S1	3	0.286006	13	3	1847894
CHON		17	22	1	7		352.14	352.14	3229274	20.7	-0.185211	N1O7	7	0.253028	17	7	3229274
CHOS		6	9		13	2	352.949	352.949	1814350	10.6	0.61023	O13S2	2	0.445101	6	2	1814350
CHONS		13	9	2	8	1	353.009	353.009	1946710	11.5	-0.0300845	N2O8S1	10	0.385663	13	10	1946710
CHOS		12	17		8	2	353.037	353.037	2317018	14.2	-0.191538	O8S2	4	0.357172	12	4	2317018
CHONS		14	13	2	7	1	353.045	353.045	2978011	18.9	-0.071436	N2O7S1	9	0.349318	14	9	2978011
CHOS		12	17		10	1	353.055	353.055	2138845	12.9	0.794721	O10S1	4	0.339434	12	4	2138845
CHON		14	13	2	9		353.063	353.063	5886174	39.7	0.00844014	N2O9	9	0.33158	14	9	5886174
CHOS		13	21		7	2	353.073	353.073	1783775	10.3	0.815071	O7S2	3	0.320827	13	3	1783775
CHO		16	17		9		353.088	353.088	2870241	18.1	0.12739	O9	8	0.306456	16	8	2870241
CHOS		13	21		9	1	353.091	353.091	4199138	27.6	0.32847	O9S1	3	0.303089	13	3	4199138
CHON		15	17	2	8		353.099	353.099	7944419	54.4	-0.174512	N2O8	8	0.295235	15	8	7944419
CHO		13	21		11		353.109	353.109	2149220	13	-0.328001	O11	3	0.28535	13	3	2149220
CHO		17	21		8		353.124	353.124	4436711	29.3	-0.168836	O8	7	0.270111	17	7	4436711
CHOS		14	25		8	1	353.128	353.128	2385639	14.6	-0.39255	O8S1	2	0.266744	14	2	2385639
CHON		16	21	2	7		353.135	353.135	5048040	33.7	-0.130885	N2O7	7	0.25889	16	7	5048040
CHOS		18	25		5	1	353.143	353.143	6562025	44.5	0.0214641	O5S1	6	0.251505	18	6	6562025
CHO		14	25		10		353.145	353.145	4296938	28.3	0.28198	O10	2	0.249006	14	2	4296938
CHO		18	25		7		353.161	353.161	4083436	26.8	0.0446819	O7	6	0.233766	18	6	4083436
CHOS		19	29		4	1	353.179	353.179	10341614	71.6	0.234951	O4S1	5	0.21516	19	5	10341614
CHO		19	29		6		353.197	353.197	2305777	14.1	-0.109911	O6	5	0.197422	19	5	2305777
CHONS		14	12	1	8	1	354.029	354.029	2228070	13.5	-0.0554195	N1O8S1	9	0.366401	14	9	2228070
CHON		14	12	1	10		354.047	354.047	2229097	13.5	-0.484174	N1O10	9	0.348663	14	9	2229097
CHONS		15	16	1	7	1	354.065	354.065	1881707	11	-0.294353	N1O7S1	8	0.330057	15	8	1881707
CHON		15	16	1	9		354.083	354.083	4318574	28.5	0.039482	N1O9	8	0.312318	15	8	4318574
CHON		16	20	1	8		354.119	354.119	4360563	28.8	0.337118	N1O8	7	0.275974	16	7	4360563
CHON		17	24	1	7		354.156	354.156	3114616	19.9	0.0699689	N1O7	6	0.239629	17	6	3114616
CHONS		13	11	2	8	1	355.024	355.024	2555378	15.7	-0.00174664	N2O8S1	9	0.372264	13	9	2555378
CHONS		14	15	2	7	1	355.061	355.06	2884471	18.1	0.182447	N2O7S1	8	0.335919	14	8	2884471
CHO		15	15		10		355.067	355.067	2163448	13	0.759237	O10	8	0.329401	15	8	2163448
CHOS		12	19		10	1	355.07	355.071	2065784	12.3	-0.223674	O10S1	3	0.326034	12	3	2065784
CHON		14	15	2	9		355.078	355.078	4938489	32.7	0.149206	N2O9	8	0.318181	14	8	4938489
CHOS		16	19		7	1	355.086	355.086	2795002	17.4	0.0472559	O7S1	7	0.310795	16	7	2795002
CHO		16	19		9		355.103	355.103	5189629	34.5	0.154828	O9	7	0.293057	16	7	5189629
CHOS		13	23		9	1	355.107	355.107	7708157	52.4	0.0731608	O9S1	2	0.289689	13	2	7708157
CHON		15	19	2	8		355.115	355.115	7771134	52.8	0.0799176	N2O8	7	0.281836	15	7	7771134
CHOS		17	23		6	1	355.122	355.122	5748736	38.4	-0.0501802	O6S1	6	0.27445	17	6	5748736
CHO		17	23		8		355.14	355.14	5578242	37.2	0.0855435	O8	6	0.256712	17	6	5578242
CHON		16	23	2	7		355.151	355.151	2603011	16.1	-0.270927	N2O7	6	0.245491	16	6	2603011
CHOS		18	27		5	1	355.158	355.158	83627528	591.9	0.0494987	O5S1	5	0.238106	18	5	83627528
CHO		18	27		7		355.176	355.176	3323911	21.2	-0.180812	O7	5	0.220367	18	5	3323911
CHO		19	31		6		355.213	355.213	2538508	15.6	-0.0248305	O6	4	0.184022	19	4	2538508
CHONS		14	14	1	8	1	356.045	356.045	3044479	19.2	-0.195538	N1O8S1	8	0.353002	14	8	3044479
CHON		14	14	1	10		356.062	356.062	3299714	21	0.220691	N1O10	8	0.335264	14	8	3299714
CHONS		11	18	1	10	1	356.066	356.066	1907330	11.1	0.448175	N1O10S1	3	0.331897	11	3	1907330
CHONS		15	18	1	7	1	356.081	356.081	1980548	11.7	-0.180353	N1O7S1	7	0.316657	15	7	1980548
CHON		15	18	1	9		356.099	356.099	5651079	37.7	0.179669	N1O9	7	0.298919	15	7	5651079
CHOS	C13	13	23		9	1	356.11	356.11	3273992	20.9	0.957057	O9S1	2	0.287455	13	2	3273992
CHON		16	22	1	8		356.135	356.135	3534476	22.7	-0.0859789	N1O8	6	0.262574	16	6	3534476
CHOS	C13	18	27		5	1	356.162	356.162	16209551	112.8	0.119097	O5S1	5	0.235871	18	5	16209551
CHON		17	26	1	7		356.171	356.172	2427793	14.8	-0.126962	N1O7	5	0.226229	17	5	2427793
CHONS		13	13	2	8	1	357.04	357.04	3493640	22.4	-0.0577529	N2O8S1	8	0.358864	13	8	3493640
CHOS		15	17		8	1	357.065	357.065	2263308	13.7	0.367944	O8S1	7	0.333741	15	7	2263308
CHOS		12	21		8	2	357.068	357.068	1752588	10	0.286724	O8S2	2	0.330373	12	2	1752588
CHON		17	13	2	7		357.073	357.073	2574093	15.9	0.878756	N2O7	12	0.325887	17	12	2574093
CHONS		14	17	2	7	1	357.076	357.076	2654733	16.5	0.433465	N2O7S1	7	0.32252	14	7	2654733
CHO		15	17		10		357.083	357.083	2772494	17.3	-0.169205	O10	7	0.316002	15	7	2772494
CHON		14	17	2	9		357.094	357.094	6514448	43.9	0.260379	N2O9	7	0.304781	14	7	6514448
CHOS		16	21		7	1	357.101	357.101	9591569	65.7	-0.0650238	O7S1	6	0.297396	16	6	9591569
CHON		18	17	2	6		357.109	357.109	1767186	10.1	0.669767	N2O6	11	0.289542	18	11	1767186
CHOS	O18	13	23		9	1	357.111	357.111	2824466	17.7	0.426702	O9S1	2	0.287681	13	2	2824466
CHO		16	21		9		357.119	357.119	5598995	37.4	0.0979502	O9	6	0.279657	16	6	5598995
CHOS		13	25		9	1	357.122	357.122	1918740	11.2	0.520773	O9S1	1	0.27629	13	1	1918740
CHON		15	21	2	8		357.13	357.13	7570197	51.4	-0.00453644	N2O8	6	0.268437	15	6	7570197
CHOS		17	25		6	1	357.138	357.138	8879894	60.7	-0.049897	O6S1	5	0.261051	17	5	8879894
CHO		17	25		8		357.155	357.156	4585240	30.2	-0.0549343	O8	5	0.243313	17	5	4585240
CHO		18	29		7		357.192	357.192	2735133	17	0.296143	O7	4	0.206968	18	4	2735133
CHON		8	8	1	15		357.99	357.99	4893578	32.4	0.618956	N1O15	5	0.409793	8	5	4893578
CHONS		13	12	1	9	1	358.024	358.024	2488463	15.3	0.0139094	N1O9S1	8	0.375948	13	8	2488463
CHON		17	12	1	8		358.057	358.057	1800083	10.4	-0.197232	N1O8	12	0.34297	17	12	1800083
CHONS		14	16	1	8	1	358.06	358.06	3195540	20.3	0.0848458	N1O8S1	7	0.339603	14	7	3195540
CHON		14	16	1	10		358.078	358.078	3619222	23.3	0.0798147	N1O10	7	0.321864	14	7	3619222
CHONS		11	20	1	10	1	358.081	358.081	1774743	10.2	0.05468	N1O10S1	2	0.318497	11	2	1774743
CHONS		15	20	1	7	1	358.097	358.096	2760857	17.2	0.351246	N1O7S1	6	0.303258	15	6	2760857
CHOS	C13	16	21		7	1	358.105	358.105	3773338	24.4	0.31169	O7S1	6	0.295161	16	6	3773338
CHON		15	20	1	9		358.114	358.114	4896667	32.4	-0.184355	N1O9	6	0.28552	15	6	4896667
CHOS	C13	17	25		6	1	358.141	358.141	2005919	11.8	-0.092093	O6S1	5	0.258817	17	5	2005919
CHON		16	24	1	8		358.151	358.151	2954400	18.6	-0.0575738	N1O8	5	0.249175	16	5	2954400
CHOS		14	15		9	1	359.044	359.044	2631961	16.3	0.323024	O9S1	7	0.356686	14	7	2631961
CHON		16	11	2	8		359.052	359.052	2967834	18.7	0.106892	N2O8	12	0.348832	16	12	2967834
CHONS		13	15	2	8	1	359.055	359.055	3851291	25	0.109676	N2O8S1	7	0.345465	13	7	3851291
CHO		14	15		11		359.062	359.062	1787548	10.3	0.206594	O11	7	0.338948	14	7	1787548
CHOS		11	19		11	1	359.065	359.065	2960924	18.6	0.654978	O11S1	2	0.33558	11	2	2960924
CHON		13	15	2	10		359.073	359.073	1959965	11.5	-0.173837	N2O10	7	0.327727	13	7	1959965
CHOS		15	19		8	1	359.081	359.081	3734046	24.1	0.170936	O8S1	6	0.320341	15	6	3734046
CHON		17	15	2	7		359.088	359.088	3769631	24.4	0.205464	N2O7	11	0.312488	17	11	3769631
CHO		15	19		10		359.098	359.098	4808225	31.8	-0.168255	O10	6	0.302603	15	6	4808225
CHOS		12	23		10	1	359.102	359.102	2738465	17	0.586407	O10S1	1	0.299236	12	1	2738465
CHON		14	19	2	9		359.11	359.11	4245538	27.8	-0.353708	N2O9	6	0.291382	14	6	4245538
CHOS		16	23		7	1	359.117	359.117	2618659	16.2	0.547955	O7S1	5	0.283996	16	5	2618659
CHON		18	19	2	6		359.125	359.125	3444260	22.1	-0.08582	N2O6	10	0.276143	18	10	3444260
CHO		16	23		9		359.135	359.135	4220966	27.6	-0.0139783	O9	5	0.266258	16	5	4220966
CHON		15	23	2	8		359.146	359.146	3065127	19.4	-0.199418	N2O8	5	0.255037	15	5	3065127
CHO		17	27		8		359.171	359.171	2145835	12.8	-0.249519	O8	4	0.229913	17	4	2145835
CHO		18	31		7		359.208	359.207	4009007	26.1	0.155286	O7	3	0.193569	18	3	4009007
CHONS		13	14	1	9	1	360.039	360.039	3256991	20.7	0.0138315	N1O9S1	7	0.362548	13	7	3256991
CHON		17	14	1	8		360.072	360.072	2321444	14.1	0.692582	N1O8	11	0.329571	17	11	2321444
CHONS		14	18	1	8	1	360.076	360.076	2945444	18.5	0.00105506	N1O8S1	6	0.326204	14	6	2945444
CHON		14	18	1	10		360.094	360.094	2394919	14.6	-0.226108	N1O10	6	0.308465	14	6	2394919
CHONS		11	22	1	10	1	360.097	360.097	2080679	12.4	0.63755	N1O10S1	1	0.305098	11	1	2080679
CHON		18	18	1	7		360.109	360.109	2005929	11.8	-0.625422	N1O7	10	0.293226	18	10	2005929
CHON		15	22	1	9		360.13	360.13	6507692	43.8	0.122122	N1O9	5	0.27212	15	5	6507692
CHONS		12	13	2	9	1	361.035	361.035	2414117	14.7	0.315703	N2O9S1	7	0.368411	12	7	2414117
CHON		16	13	2	8		361.068	361.068	4159785	27.1	0.0509043	N2O8	11	0.335433	16	11	4159785
CHONS		13	17	2	8	1	361.071	361.071	3318570	21.2	0.109064	N2O8S1	6	0.332066	13	6	3318570
CHOS		11	21		11	1	361.081	361.081	2239019	13.5	0.928268	O11S1	1	0.322181	11	1	2239019
CHON		13	17	2	10		361.089	361.089	2091052	12.4	-0.0897843	N2O10	6	0.314327	13	6	2091052
CHOS		15	21		8	1	361.096	361.096	2160941	12.9	0.47461	O8S1	5	0.306942	15	5	2160941
CHON		17	17	2	7		361.104	361.104	3965486	25.8	-0.0726109	N2O7	10	0.299088	17	10	3965486
CHO		15	21		10		361.114	361.114	4181295	27.3	0.137297	O10	5	0.289204	15	5	4181295
CHOS		12	25		10	1	361.117	361.117	2269232	13.7	0.97082	O10S1	0	0.285836	12	0	2269232
CHO		26	17		2		361.123	361.124	2373681	14.4	-0.379981	O2	18	0.279831	26	18	2373681
CHOS		16	25		7	1	361.133	361.133	2641202	16.4	0.26799	O7S1	4	0.270597	16	4	2641202
CHON		18	21	2	6		361.141	361.141	2807091	17.5	-0.251481	N2O6	9	0.262744	18	9	2807091
CHO		27	21		1		361.16	361.16	1798197	10.4	-0.669565	O1	17	0.243486	27	17	1798197
CHO		20	25		6		361.166	361.166	1875382	10.9	0.446277	O6	8	0.23762	20	8	1875382
CHON		16	12	1	9		362.052	362.052	2233260	13.4	-0.0718685	N1O9	11	0.352516	16	11	2233260
CHONS		13	16	1	9	1	362.055	362.055	2400940	14.5	-0.0691058	N1O9S1	6	0.349149	13	6	2400940
CHON		17	16	1	8		362.088	362.088	2346673	14.2	-0.388359	N1O8	10	0.316171	17	10	2346673
CHONS		14	20	1	8	1	362.092	362.091	2550193	15.6	0.221988	N1O8S1	5	0.312804	14	5	2550193
CHON		14	20	1	10		362.109	362.109	2505396	15.3	0.134158	N1O10	5	0.295066	14	5	2505396
CHON		18	20	1	7		362.125	362.125	2430902	14.7	-0.235334	N1O7	9	0.279827	18	9	2430902
CHON		15	24	1	9		362.146	362.146	1996472	11.7	-0.624114	N1O9	4	0.258721	15	4	1996472
CHON		19	24	1	6		362.161	362.161	1949882	11.4	-0.413684	N1O6	8	0.243482	19	8	1949882
CHON		15	11	2	9		363.047	363.047	2777136	17.2	0.228565	N2O9	11	0.358379	15	11	2777136
CHOS		14	19		9	1	363.076	363.075	2616756	16.1	0.12664	O9S1	5	0.329887	14	5	2616756
CHON		16	15	2	8		363.083	363.083	5694005	37.8	0.0230798	N2O8	10	0.322034	16	10	5694005
CHONS		13	19	2	8	1	363.087	363.087	2860341	17.8	-0.0292495	N2O8S1	5	0.318667	13	5	2860341
CHOS		11	23		11	1	363.097	363.096	2217398	13.2	0.647706	O11S1	0	0.308782	11	0	2217398
CHO		18	19		8		363.109	363.108	2208824	13.2	0.331526	O8	9	0.29691	18	9	2208824
CHOS		15	23		8	1	363.112	363.112	3112504	19.6	0.0313399	O8S1	4	0.293543	15	4	3112504
CHON		17	19	2	7		363.12	363.12	4605497	30.1	0.0379486	N2O7	9	0.285689	17	9	4605497
CHO		19	23		7		363.145	363.145	3628861	23.2	-0.011621	O7	8	0.260565	19	8	3628861
CHOS		16	27		7	1	363.148	363.148	1935421	11.3	0.514335	O7S1	3	0.257198	16	3	1935421
CHON		18	23	2	6		363.156	363.156	2002366	11.7	0.16296	N2O6	8	0.249344	18	8	2002366
CHO		20	27		6		363.181	363.181	2168641	12.9	-0.106889	O6	7	0.22422	20	7	2168641
CHON		16	14	1	9		364.067	364.067	3313078	21	-0.18134	N1O9	10	0.339117	16	10	3313078
CHONS		13	18	1	9	1	364.071	364.071	5459127	36.1	0.123547	N1O9S1	5	0.33575	13	5	5459127
CHON		17	18	1	8		364.104	364.104	3713723	23.8	0.547591	N1O8	9	0.302772	17	9	3713723
CHON		18	22	1	7		364.14	364.14	2587200	15.8	0.315208	N1O7	8	0.266427	18	8	2587200
CHON		19	26	1	6		364.177	364.177	1790916	10.2	-0.631068	N1O6	7	0.230083	19	7	1790916
CHONS		15	13	2	7	1	365.045	365.045	2027958	11.9	-0.123875	N2O7S1	10	0.362718	15	10	2027958
CHON		15	13	2	9		365.063	365.063	3677497	23.5	-0.320548	N2O9	10	0.344979	15	10	3677497
CHO		17	17		9		365.088	365.088	2739516	16.9	0.260156	O9	9	0.319855	17	9	2739516
CHOS		14	21		9	1	365.091	365.091	4002108	25.8	0.0163792	O9S1	4	0.316488	14	4	4002108
CHON		16	17	2	8		365.099	365.099	6554429	43.8	0.0229524	N2O8	9	0.308634	16	9	6554429
CHO		14	21		11		365.109	365.109	1815615	10.4	0.504452	O11	4	0.29875	14	4	1815615
CHO		25	17		3		365.118	365.119	2048064	12	-0.664497	O3	17	0.289377	25	17	2048064
CHO		18	21		8		365.124	365.124	2024257	11.9	-0.409779	O8	8	0.283511	18	8	2024257
CHOS		15	25		8	1	365.128	365.128	3198273	20.2	-0.133159	O8S1	3	0.280143	15	3	3198273
CHON		17	21	2	7		365.135	365.135	3689282	23.6	0.0377391	N2O7	8	0.27229	17	8	3689282
CHO		26	21		2		365.155	365.155	1873733	10.8	-0.978271	O2	16	0.253032	26	16	1873733
CHO		19	25		7		365.161	365.161	3649349	23.3	-0.148483	O7	7	0.247166	19	7	3649349
CHOS		16	29		7	1	365.164	365.164	2030662	11.9	-0.282668	O7S1	2	0.243799	16	2	2030662
CHO		16	29		9		365.182	365.182	3298376	20.9	-0.178049	O9	2	0.22606	16	2	3298376
CHO		20	29		6		365.197	365.197	2852170	17.7	0.167526	O6	6	0.210821	20	6	2852170
CHON		15	12	1	10		366.047	366.047	2295225	13.8	0.26931	N1O10	10	0.362062	15	10	2295225
CHONS		12	16	1	10	1	366.05	366.05	1814969	10.4	0.272039	N1O10S1	5	0.358695	12	5	1814969
CHON		16	16	1	9		366.083	366.083	4941758	32.5	0.120136	N1O9	9	0.325718	16	9	4941758
CHONS		13	20	1	9	1	366.086	366.086	2622654	16.1	0.696502	N1O9S1	4	0.32235	13	4	2622654
CHON		17	20	1	8		366.119	366.119	4763075	31.2	0.10756	N1O8	8	0.289373	17	8	4763075
CHONS		14	24	1	8	1	366.123	366.123	2337731	14.1	0.110291	N1O8S1	3	0.286006	14	3	2337731
CHON		18	24	1	7		366.156	366.156	2455239	14.9	0.0949866	N1O7	7	0.253028	18	7	2455239
CHON		17	36	1	7		366.25	366.25	7525844	50.7	-0.178075	N1O7	0	0.159233	17	0	7525844
CHOS		7	11		13	2	366.965	366.965	2470448	15	0.0691617	O13S2	2	0.445101	7	2	2470448
CHONS		14	11	2	8	1	367.024	367.024	1857848	10.7	0.652218	N2O8S1	10	0.385663	14	10	1857848
CHOS		13	19		8	2	367.053	367.053	2170940	12.9	0.306168	O8S2	4	0.357172	13	4	2170940
CHONS		15	15	2	7	1	367.061	367.06	2605885	16	0.3127	N2O7S1	9	0.349318	15	9	2605885
CHO		16	15		10		367.067	367.067	2460478	15	0.461986	O10	9	0.342801	16	9	2460478
CHOS		13	19		10	1	367.07	367.07	2900286	18.1	0.655405	O10S1	4	0.339434	13	4	2900286
CHON		15	15	2	9		367.078	367.078	6873151	46.1	-0.128093	N2O9	9	0.33158	15	9	6873151
CHO		24	15		4		367.098	367.098	1880642	10.9	-0.049088	O4	17	0.312322	24	17	1880642
CHO		17	19		9		367.103	367.104	2639938	16.2	-0.340558	O9	8	0.306456	17	8	2639938
CHOS		14	23		9	1	367.107	367.107	4080707	26.4	-0.228871	O9S1	3	0.303089	14	3	4080707
CHON		16	19	2	8		367.115	367.115	6326340	42.2	0.0500658	N2O8	8	0.295235	16	8	6326340
CHO		14	23		11		367.125	367.125	2205637	13.2	-0.50615	O11	3	0.28535	14	3	2205637
CHO		18	23		8		367.14	367.14	4354119	28.3	-0.189628	O8	7	0.270111	18	7	4354119
CHOS		15	27		8	1	367.143	367.143	3098440	19.5	0.385081	O8S1	2	0.266744	15	2	3098440
CHON		17	23	2	7		367.151	367.151	2947657	18.4	-0.262072	N2O7	7	0.25889	17	7	2947657
CHOS		19	27		5	1	367.158	367.159	3780682	24.3	-0.170009	O5S1	6	0.251505	19	6	3780682
CHO		15	27		10		367.161	367.161	2042570	12	0.489104	O10	2	0.249006	15	2	2042570
CHO		19	27		7		367.176	367.176	3444300	21.9	-0.093198	O7	6	0.233766	19	6	3444300
CHONS		15	14	1	8	1	368.045	368.045	2076348	12.2	0.164056	N1O8S1	9	0.366401	15	9	2076348
CHON		15	14	1	10		368.062	368.062	2599871	15.9	0.0776496	N1O10	9	0.348663	15	9	2599871
CHON		16	18	1	9		368.099	368.099	4066243	26.3	0.0923119	N1O9	8	0.312318	16	8	4066243
CHONS		13	22	1	9	1	368.102	368.102	2060484	12.1	0.448191	N1O9S1	3	0.308951	13	3	2060484
CHON		17	22	1	8		368.135	368.135	4125896	26.7	0.134135	N1O8	7	0.275974	17	7	4125896
CHON		18	26	1	7		368.171	368.172	2017741	11.8	-0.204307	N1O7	6	0.239629	18	6	2017741
CHONS		14	13	2	8	1	369.04	369.04	2431549	14.7	0.133806	N2O8S1	9	0.372264	14	9	2431549
CHON		14	13	2	10		369.058	369.058	2607935	16	-0.169134	N2O10	9	0.354525	14	9	2607935
CHONS		15	17	2	7	1	369.076	369.076	2315458	13.9	0.012951	N2O7S1	8	0.335919	15	8	2315458
CHO		16	17		10		369.083	369.083	2329923	14	0.56784	O10	8	0.329401	16	8	2329923
CHOS		13	21		10	1	369.086	369.086	2692163	16.6	0.380886	O10S1	3	0.326034	13	3	2692163
CHON		15	17	2	9		369.094	369.094	6530372	43.7	-0.0461132	N2O9	8	0.318181	15	8	6530372
CHOS		17	21		7	1	369.101	369.101	1903941	11	0.560225	O7S1	7	0.310795	17	7	1903941
CHO		17	21		9		369.119	369.119	3078983	19.3	-0.203241	O9	7	0.293057	17	7	3078983
CHOS		14	25		9	1	369.122	369.123	3008840	18.8	-0.0921648	O9S1	2	0.289689	14	2	3008840
CHON		16	21	2	8		369.13	369.13	4891465	32.1	0.103974	N2O8	7	0.281836	16	7	4891465
CHOS		18	25		6	1	369.138	369.138	3310154	20.9	0.520618	O6S1	6	0.27445	18	6	3310154
CHO		18	25		8		369.155	369.156	3635532	23.2	-0.0260598	O8	6	0.256712	18	6	3635532
CHOS		19	29		5	1	369.174	369.174	69604688	488.6	-0.00655544	O5S1	5	0.238106	19	5	69604688
CHO		19	29		7		369.192	369.192	2789201	17.3	0.0427417	O7	5	0.220367	19	5	2789201
CHO		20	33		6		369.228	369.228	1848021	10.6	0.274031	O6	4	0.184022	20	4	1848021
CHONS		14	12	1	9	1	370.024	370.024	1774780	10.1	0.283711	N1O9S1	9	0.389347	14	9	1774780
CHONS		15	16	1	8	1	370.06	370.06	3166145	19.8	0.13614	N1O8S1	8	0.353002	15	8	3166145
CHON		15	16	1	10		370.078	370.078	2996163	18.6	0.131269	N1O10	8	0.335264	15	8	2996163
CHONS		12	20	1	10	1	370.081	370.081	2449091	14.8	0.566308	N1O10S1	3	0.331897	12	3	2449091
CHON		16	20	1	9		370.114	370.114	4712904	30.7	0.0107532	N1O9	7	0.298919	16	7	4712904
CHON		17	24	1	8		370.151	370.151	3238092	20.3	-0.217803	N1O8	6	0.262574	17	6	3238092
CHOS	C13	19	29		5	1	370.177	370.177	13701584	93.8	0.0875734	O5S1	5	0.235871	19	5	13701584
CHONS		14	15	2	8	1	371.055	371.055	2979905	18.5	-0.0555715	N2O8S1	8	0.358864	14	8	2979905
CHON		14	15	2	10		371.073	371.073	2403651	14.5	-0.356857	N2O10	8	0.341126	14	8	2403651
CHOS		16	19		8	1	371.081	371.081	1849540	10.6	0.0576152	O8S1	7	0.333741	16	7	1849540
CHON		18	15	2	7		371.088	371.088	2436677	14.7	0.387455	N2O7	12	0.325887	18	12	2436677
CHO		16	19		10		371.098	371.099	2926919	18.1	-0.351443	O10	7	0.316002	16	7	2926919
CHOS		13	23		10	1	371.102	371.102	2016327	11.8	0.00156264	O10S1	2	0.312635	13	2	2016327
CHON		15	19	2	9		371.11	371.11	6989384	46.7	0.0349759	N2O9	7	0.304781	15	7	6989384
CHOS		17	23		7	1	371.117	371.117	4402761	28.5	0.314671	O7S1	6	0.297396	17	6	4402761
CHO		17	23		9		371.135	371.135	4128843	26.6	-0.0135264	O9	6	0.279657	17	6	4128843
CHON		16	23	2	8		371.146	371.146	3757389	24	0.0225784	N2O8	6	0.268437	16	6	3757389
CHOS		18	27		6	1	371.153	371.153	6345294	42.1	0.00587331	O6S1	5	0.261051	18	5	6345294
CHO		18	27		8		371.171	371.171	2963280	18.4	0.270441	O8	5	0.243313	18	5	2963280
CHONS		14	14	1	9	1	372.039	372.039	2764736	17	-0.0403723	N1O9S1	8	0.375948	14	8	2764736
CHONS		15	18	1	8	1	372.076	372.076	2091204	12.3	0.404165	N1O8S1	7	0.339603	15	7	2091204
CHON		15	18	1	10		372.094	372.094	3847879	24.6	-0.165066	N1O10	7	0.321864	15	7	3847879
CHON		16	22	1	9		372.13	372.13	3790027	24.2	-0.0161774	N1O9	6	0.28552	16	6	3790027
CHON		17	26	1	8		372.166	372.166	2744016	16.9	0.401379	N1O8	5	0.249175	17	5	2744016
CHOS		17	9		8	1	373.002	373.003	2009403	11.7	-0.773776	O8S1	13	0.414136	17	13	2009403
CHONS		13	13	2	9	1	373.035	373.035	2610496	15.9	-0.230595	N2O9S1	8	0.38181	13	8	2610496
CHOS		15	17		9	1	373.06	373.06	1982275	11.5	-0.144803	O9S1	7	0.356686	15	7	1982275
CHON		17	13	2	8		373.068	373.068	3548996	22.5	0.2369	N2O8	12	0.348832	17	12	3548996
CHONS		14	17	2	8	1	373.071	373.071	3376964	21.3	0.0519469	N2O8S1	7	0.345465	14	7	3376964
CHOS		12	21		11	1	373.081	373.081	2445381	14.8	0.523157	O11S1	2	0.33558	12	2	2445381
CHON		14	17	2	10		373.089	373.089	2463815	14.9	0.234743	N2O10	7	0.327727	14	7	2463815
CHOS		16	21		8	1	373.096	373.096	2202695	13.1	0.057304	O8S1	6	0.320341	16	6	2202695
CHON		18	17	2	7		373.104	373.104	2933064	18.2	0.010131	N2O7	11	0.312488	18	11	2933064
CHO		16	21		10		373.114	373.114	3870026	24.8	0.374094	O10	6	0.302603	16	6	3870026
CHON		15	21	2	9		373.125	373.125	4246347	27.4	-0.126017	N2O9	6	0.291382	15	6	4246347
CHOS		17	25		7	1	373.133	373.132	2012748	11.7	0.527373	O7S1	5	0.283996	17	5	2012748
CHO		17	25		9		373.15	373.15	2969934	18.4	0.254535	O9	5	0.266258	17	5	2969934
CHON		16	25	2	8		373.162	373.162	2619472	16	-0.0579376	N2O8	5	0.255037	16	5	2619472
CHOS		18	29		6	1	373.169	373.169	1891921	10.9	0.166627	O6S1	4	0.247652	18	4	1891921
CHON		20	41	2	4		373.307	373.307	1865571	10.7	-5.38431e-05	N2O4	1	0.109658	20	1	1865571
CHONS		14	16	1	9	1	374.055	374.055	3273667	20.6	-0.173825	N1O9S1	7	0.362548	14	7	3273667
CHONS		15	20	1	8	1	374.092	374.091	2941383	18.2	0.321793	N1O8S1	6	0.326204	15	6	2941383
CHON		15	20	1	10		374.109	374.109	3504842	22.2	-0.0572563	N1O10	6	0.308465	15	6	3504842
CHON		16	24	1	9		374.146	374.146	4058062	26.1	0.30464	N1O9	5	0.27212	16	5	4058062
CHOS		14	15		8	2	375.021	375.021	7757887	52.1	0.512984	O8S2	7	0.39737	14	7	7757887
CHONS		13	15	2	9	1	375.05	375.05	1979203	11.5	0.437221	N2O9S1	7	0.368411	13	7	1979203
CHOS		15	19		9	1	375.076	375.075	2369094	14.2	0.229234	O9S1	6	0.343287	15	6	2369094
CHON		17	15	2	8		375.083	375.083	4661831	30.3	0.0490022	N2O8	11	0.335433	17	11	4661831
CHO		15	19		11		375.093	375.093	2169928	12.8	-0.282117	O11	6	0.325548	15	6	2169928
CHON		14	19	2	10		375.105	375.105	4520522	29.3	0.0202074	N2O10	6	0.314327	14	6	4520522
CHOS		16	23		8	1	375.112	375.112	1825483	10.4	0.376901	O8S1	5	0.306942	16	5	1825483
CHON		18	19	2	7		375.12	375.12	3803212	24.3	-0.176531	N2O7	10	0.299088	18	10	3803212
CHO		16	23		10		375.13	375.13	2809421	17.3	-0.560926	O10	5	0.289204	16	5	2809421
CHON		15	23	2	9		375.141	375.141	2836046	17.5	-0.258623	N2O9	5	0.277983	15	5	2836046
CHOS		17	27		7	1	375.148	375.148	1833551	10.5	-0.275145	O7S1	4	0.270597	17	4	1833551
CHON		19	23	2	6		375.156	375.156	1883088	10.8	0.26437	N2O6	9	0.262744	19	9	1883088
CHOS	C13	14	15		8	2	376.025	376.025	2215360	13.1	0.231947	O8S2	7	0.395135	14	7	2215360
CHON		17	14	1	9		376.067	376.067	2057542	12	-0.06919	N1O9	11	0.352516	17	11	2057542
CHONS		14	18	1	9	1	376.071	376.071	2363590	14.2	-0.41221	N1O9S1	6	0.349149	14	6	2363590
CHON		14	18	1	11		376.089	376.088	2219464	13.2	0.221171	N1O11	6	0.331411	14	6	2219464
CHON		18	18	1	8		376.104	376.104	2200778	13	0.131293	N1O8	10	0.316171	18	10	2200778
CHONS		15	22	1	8	1	376.107	376.107	2004683	11.7	0.107363	N1O8S1	5	0.312804	15	5	2004683
CHON		15	22	1	10		376.125	376.125	3003341	18.7	-0.375992	N1O10	5	0.295066	15	5	3003341
CHON		19	22	1	7		376.14	376.14	2236623	13.3	-0.412666	N1O7	9	0.279827	19	9	2236623
CHOS		13	13		11	1	377.018	377.018	2495552	15.1	0.35855	O11S1	7	0.402577	13	7	2495552
CHON		16	13	2	9		377.063	377.063	2608454	15.9	-0.151222	N2O9	11	0.358379	16	11	2608454
CHOS		15	21		9	1	377.091	377.091	2686282	16.5	0.440159	O9S1	5	0.329887	15	5	2686282
CHON		17	17	2	8		377.099	377.099	4757835	31	-0.0838509	N2O8	10	0.322034	17	10	4757835
CHO		19	21		8		377.124	377.124	2175566	12.9	-0.184608	O8	9	0.29691	19	9	2175566
CHOS		16	25		8	1	377.128	377.128	2448462	14.8	-0.208471	O8S1	4	0.293543	16	4	2448462
CHON		18	21	2	7		377.135	377.135	3863631	24.7	0.169117	N2O7	9	0.285689	18	9	3863631
CHON		16	12	1	10		378.047	378.046	2096837	12.3	0.631086	N1O10	11	0.375462	16	11	2096837
CHONS		13	16	1	10	1	378.05	378.05	1778245	10.1	0.395662	N1O10S1	6	0.372094	13	6	1778245
CHON		17	16	1	9		378.083	378.083	3224010	20.2	-0.227516	N1O9	10	0.339117	17	10	3224010
CHONS		14	20	1	9	1	378.086	378.086	3955658	25.3	0.0396203	N1O9S1	5	0.33575	14	5	3955658
CHON		18	20	1	8		378.119	378.119	2384974	14.3	-0.0545333	N1O8	9	0.302772	18	9	2384974
CHON		19	24	1	7		378.156	378.156	2256083	13.4	-0.384022	N1O7	8	0.266427	19	8	2256083
CHONS		16	15	2	7	1	379.061	379.061	2866760	17.7	-0.0137712	N2O7S1	10	0.362718	16	10	2866760
CHOS		14	19		10	1	379.07	379.071	1974345	11.4	-0.657978	O10S1	5	0.352833	14	5	1974345
CHON		16	15	2	9		379.078	379.079	4018763	25.8	-0.519735	N2O9	10	0.344979	16	10	4018763
CHOS		15	23		7	2	379.089	379.089	1920588	11.1	0.521724	O7S2	4	0.334226	15	4	1920588
CHO		18	19		9		379.103	379.104	1881294	10.8	-0.17151	O9	9	0.319855	18	9	1881294
CHOS		15	23		9	1	379.107	379.107	3761742	24	0.226796	O9S1	4	0.316488	15	4	3761742
CHON		17	19	2	8		379.115	379.115	5341775	35	-0.162537	N2O8	9	0.308634	17	9	5341775
CHO		19	23		8		379.14	379.14	3297874	20.7	-0.0253735	O8	8	0.283511	19	8	3297874
CHOS		16	27		8	1	379.143	379.143	2274131	13.5	0.188266	O8S1	3	0.280143	16	3	2274131
CHON		18	23	2	7		379.151	379.151	3206996	20.1	-0.253778	N2O7	8	0.27229	18	8	3206996
CHO		20	27		7		379.176	379.176	2292439	13.7	0.226227	O7	7	0.247166	20	7	2292439
CHO		17	31		9		379.197	379.197	3713626	23.6	0.355962	O9	2	0.22606	17	2	3713626
CHO		18	35		8		379.234	379.233	2077791	12.2	0.633857	O8	1	0.189715	18	1	2077791
CHONS		16	14	1	8	1	380.045	380.045	1853128	10.6	-0.0779385	N1O8S1	10	0.379801	16	10	1853128
CHON		16	14	1	10		380.062	380.062	2710218	16.6	0.022575	N1O10	10	0.362062	16	10	2710218
CHONS		13	18	1	10	1	380.066	380.066	1837259	10.5	-0.132662	N1O10S1	5	0.358695	13	5	1837259
CHON		17	18	1	9		380.099	380.099	3854543	24.6	-0.0421472	N1O9	9	0.325718	17	9	3854543
CHONS		14	22	1	9	1	380.102	380.102	1820623	10.4	0.276189	N1O9S1	4	0.32235	14	4	1820623
CHON		18	22	1	8		380.135	380.135	3155668	19.7	-0.317309	N1O8	8	0.289373	18	8	3155668
CHON		19	26	1	7		380.171	380.171	1828568	10.4	0.170397	N1O7	7	0.253028	19	7	1828568
CHOS		8	13		13	2	380.98	380.98	1872577	10.7	0.617827	O13S2	2	0.445101	8	2	1872577
CHON		15	13	2	10		381.058	381.058	2550092	15.5	-0.0850793	N2O10	10	0.367925	15	10	2550092
CHO		17	17		10		381.083	381.083	2073679	12.1	-0.473441	O10	9	0.342801	17	9	2073679
CHOS		14	21		10	1	381.086	381.086	2164751	12.8	0.368893	O10S1	4	0.339434	14	4	2164751
CHON		16	17	2	9		381.094	381.094	5858640	38.7	-0.0971417	N2O9	9	0.33158	16	9	5858640
CHOS		15	25		7	2	381.105	381.105	2206162	13.1	-0.268221	O7S2	3	0.320827	15	3	2206162
CHO		18	21		9		381.119	381.119	2554452	15.5	-0.301796	O9	8	0.306456	18	8	2554452
CHOS		15	25		9	1	381.122	381.122	2994900	18.6	0.461741	O9S1	3	0.303089	15	3	2994900
CHON		17	21	2	8		381.13	381.13	4301397	27.7	-0.24039	N2O8	8	0.295235	17	8	4301397
CHO		19	25		8		381.155	381.155	3988824	25.6	0.158413	O8	7	0.270111	19	7	3988824
CHOS		16	29		8	1	381.159	381.159	3884377	24.8	-0.101323	O8S1	2	0.266744	16	2	3884377
CHO		20	29		7		381.192	381.192	2019549	11.8	-0.45704	O7	6	0.233766	20	6	2019549
CHON		16	16	1	10		382.078	382.078	2862033	17.7	-0.160753	N1O10	9	0.348663	16	9	2862033
CHONS		13	20	1	10	1	382.081	382.081	2028497	11.8	-0.393686	N1O10S1	4	0.345296	13	4	2028497
CHON		17	20	1	9		382.114	382.114	3894997	24.9	0.115096	N1O9	8	0.312318	17	8	3894997
CHON		18	24	1	8		382.151	382.151	2911706	18	-0.603479	N1O8	7	0.275974	18	7	2911706
CHON		19	28	1	7		382.187	382.187	1853151	10.6	0.143333	N1O7	6	0.239629	19	6	1853151
CHONS		15	15	2	8	1	383.055	383.056	2576720	15.7	-0.288784	N2O8S1	9	0.372264	15	9	2576720
CHOS		13	19		11	1	383.065	383.065	1910866	11	0.0657326	O11S1	4	0.362379	13	4	1910866
CHON		15	15	2	10		383.073	383.073	3108947	19.4	-0.18905	N2O10	9	0.354525	15	9	3108947
CHONS		16	19	2	7	1	383.092	383.092	1870933	10.7	0.273511	N2O7S1	8	0.335919	16	8	1870933
CHO		17	19		10		383.098	383.099	2147158	12.6	-0.679773	O10	8	0.329401	17	8	2147158
CHOS		14	23		10	1	383.102	383.101	2669910	16.3	0.627979	O10S1	3	0.326034	14	3	2669910
CHON		16	19	2	9		383.11	383.11	5679192	37.4	-0.227142	N2O9	8	0.318181	16	8	5679192
CHO		18	23		9		383.135	383.135	3098587	19.3	-0.0914041	O9	7	0.293057	18	7	3098587
CHOS		15	27		9	1	383.138	383.138	2268507	13.5	0.27661	O9S1	2	0.289689	15	2	2268507
CHON		17	23	2	8		383.146	383.146	2377692	14.3	0.517766	N2O8	7	0.281836	17	7	2377692
CHOS		19	27		6	1	383.153	383.153	2907741	18	0.736467	O6S1	6	0.27445	19	6	2907741
CHO		19	27		8		383.171	383.171	3056991	19	-0.0773025	O8	6	0.256712	19	6	3056991
CHOS		20	31		5	1	383.19	383.19	25502818	176.4	0.0197811	O5S1	5	0.238106	20	5	25502818
CHO		20	31		7		383.208	383.208	2677860	16.4	-0.324159	O7	5	0.220367	20	5	2677860
CHONS		16	18	1	8	1	384.076	384.076	2235350	13.3	0.157208	N1O8S1	8	0.353002	16	8	2235350
CHON		16	18	1	10		384.094	384.094	2610648	15.9	-0.00369728	N1O10	8	0.335264	16	8	2610648
CHON		17	22	1	9		384.13	384.13	3231197	20.2	0.0624265	N1O9	7	0.298919	17	7	3231197
CHON		18	26	1	8		384.166	384.166	2360034	14.1	0.0244162	N1O8	6	0.262574	18	6	2360034
CHOS	C13	20	31		5	1	384.193	384.193	5058277	33.1	0.00629293	O5S1	5	0.235871	20	5	5058277
CHONS		14	13	2	9	1	385.035	385.035	2345044	14	-0.379239	N2O9S1	9	0.395209	14	9	2345044
CHONS		15	17	2	8	1	385.071	385.071	3228505	20.2	-0.105487	N2O8S1	8	0.358864	15	8	3228505
CHOS		13	21		11	1	385.081	385.081	2928218	18.1	0.532823	O11S1	3	0.34898	13	3	2928218
CHON		15	17	2	10		385.089	385.089	2769371	17	0.175492	N2O10	8	0.341126	15	8	2769371
CHON		19	17	2	7		385.104	385.104	1780957	10.1	-0.0421187	N2O7	12	0.325887	19	12	1780957
CHO		17	21		10		385.114	385.114	2946398	18.2	-0.234788	O10	7	0.316002	17	7	2946398
CHOS		14	25		10	1	385.117	385.117	4500831	29.1	0.00150577	O10S1	2	0.312635	14	2	4500831
CHON		16	21	2	9		385.125	385.125	5838176	38.5	-0.0701593	N2O9	7	0.304781	16	7	5838176
CHOS		18	25		7	1	385.133	385.133	2307169	13.8	0.0954993	O7S1	6	0.297396	18	6	2307169
CHO		18	25		9		385.15	385.15	4124003	26.5	0.0648575	O9	6	0.279657	18	6	4124003
CHOS		19	29		6	1	385.169	385.169	6321510	41.9	-0.0722283	O6S1	5	0.261051	19	5	6321510
CHO		19	29		8		385.187	385.187	2314344	13.8	-0.0509366	O8	5	0.243313	19	5	2314344
CHONS		15	16	1	9	1	386.055	386.055	2921690	18.1	0.220124	N1O9S1	8	0.375948	15	8	2921690
CHONS		16	20	1	8	1	386.092	386.092	2237919	13.3	0.000983964	N1O8S1	7	0.339603	16	7	2237919
CHON		16	20	1	10		386.109	386.11	2785249	17.1	-0.702962	N1O10	7	0.321864	16	7	2785249
CHON		17	24	1	9		386.146	386.146	3483878	22	-0.222766	N1O9	6	0.28552	17	6	3483878
CHON		18	28	1	8		386.182	386.182	1775339	10	-0.519496	N1O8	5	0.249175	18	5	1775339
CHONS		14	15	2	9	1	387.05	387.05	2444893	14.7	-0.0930631	N2O9S1	8	0.38181	14	8	2444893
CHON		18	15	2	8		387.083	387.083	2377569	14.2	0.33166	N2O8	12	0.348832	18	12	2377569
CHONS		15	19	2	8	1	387.087	387.087	2860386	17.6	-0.00160197	N2O8S1	7	0.345465	15	7	2860386
CHO		16	19		11		387.093	387.093	1990499	11.5	-0.531707	O11	7	0.338948	16	7	1990499
CHOS		13	23		11	1	387.097	387.097	3691107	23.4	0.194215	O11S1	2	0.33558	13	2	3691107
CHON		15	19	2	10		387.105	387.104	3948644	25.2	0.277909	N2O10	7	0.327727	15	7	3948644
CHON		19	19	2	7		387.12	387.12	2164070	12.7	-0.506872	N2O7	11	0.312488	19	11	2164070
CHO		17	23		10		387.13	387.13	2140520	12.6	-0.440215	O10	6	0.302603	17	6	2140520
CHON		16	23	2	9		387.141	387.141	4010089	25.7	0.0851884	N2O9	6	0.291382	16	6	4010089
CHO		18	27		9		387.166	387.166	2451308	14.8	-0.0904524	O9	5	0.266258	18	5	2451308
CHONS		14	14	1	10	1	388.034	388.035	1789663	10.1	-0.542272	N1O10S1	8	0.398893	14	8	1789663
CHONS		15	18	1	9	1	388.071	388.071	3430884	21.6	0.167443	N1O9S1	7	0.362548	15	7	3430884
CHON		15	18	1	11		388.089	388.089	2130918	12.5	-0.0948755	N1O11	7	0.34481	15	7	2130918
CHONS		12	22	1	11	1	388.092	388.092	2059239	12	0.474578	N1O11S1	2	0.341443	12	2	2059239
CHONS		16	22	1	8	1	388.107	388.107	2194153	13	-0.0247872	N1O8S1	6	0.326204	16	6	2194153
CHON		16	22	1	10		388.125	388.125	3742955	23.8	-0.0294238	N1O10	6	0.308465	16	6	3742955
CHON		17	26	1	9		388.161	388.161	2425584	14.6	-0.0155093	N1O9	5	0.27212	17	5	2425584
CHON		17	13	2	9		389.063	389.062	2363751	14.1	0.881554	N2O9	12	0.371778	17	12	2363751
CHONS		14	17	2	9	1	389.066	389.066	1999848	11.6	0.0359319	N2O9S1	7	0.368411	14	7	1999848
CHON		18	17	2	8		389.099	389.099	3309164	20.8	-0.286868	N2O8	11	0.335433	18	11	3309164
CHONS		15	21	2	8	1	389.102	389.102	2380140	14.3	-0.052994	N2O8S1	6	0.332066	15	6	2380140
CHO		16	21		11		389.109	389.109	2538861	15.4	-0.246255	O11	6	0.325548	16	6	2538861
CHOS		13	25		11	1	389.112	389.112	2114926	12.4	0.6558	O11S1	1	0.322181	13	1	2114926
CHON		15	21	2	10		389.12	389.12	5367151	35.2	0.0708776	N2O10	6	0.314327	15	6	5367151
CHO		17	25		10		389.145	389.145	2558834	15.5	-0.0524742	O10	5	0.289204	17	5	2558834
CHO		28	21		2		389.155	389.155	2450547	14.7	-0.763758	O2	18	0.279831	28	18	2450547
CHONS		14	16	1	10	1	390.05	390.05	1780458	10.1	-0.616383	N1O10S1	7	0.385494	14	7	1780458
CHON		18	16	1	9		390.083	390.083	2489838	15	0.317829	N1O9	11	0.352516	18	11	2489838
CHONS		15	20	1	9	1	390.086	390.086	2787567	17.1	0.448567	N1O9S1	6	0.349149	15	6	2787567
CHON		15	20	1	11		390.104	390.104	3184881	19.9	0.392664	N1O11	6	0.331411	15	6	3184881
CHON		19	20	1	8		390.119	390.119	2365683	14.1	0.177843	N1O8	10	0.316171	19	10	2365683
CHON		16	24	1	10		390.141	390.141	1908214	10.9	-0.336853	N1O10	5	0.295066	16	5	1908214
CHON		16	11	2	10		391.042	391.042	2187886	12.9	-0.0573343	N2O10	12	0.394723	16	12	2187886
CHOS		15	19		10	1	391.07	391.07	2317170	13.8	-0.100801	O10S1	6	0.366232	15	6	2317170
CHON		17	15	2	9		391.078	391.079	2601587	15.8	-0.529357	N2O9	11	0.358379	17	11	2601587
CHONS		14	19	2	9	1	391.082	391.082	2278003	13.5	-0.0665337	N2O9S1	6	0.355011	14	6	2278003
CHOS		16	23		9	1	391.107	391.107	2087030	12.2	0.424385	O9S1	5	0.329887	16	5	2087030
CHON		18	19	2	8		391.115	391.115	4927096	32.1	0.277105	N2O8	10	0.322034	18	10	4927096
CHO		20	23		8		391.14	391.14	1901435	10.9	-0.12686	O8	9	0.29691	20	9	1901435
CHOS		17	27		8	1	391.143	391.143	2476411	14.9	0.05466	O8S1	4	0.293543	17	4	2476411
CHO		28	23		2		391.17	391.171	1876991	10.7	-0.759823	O2	17	0.266432	28	17	1876991
CHOS		18	31		7	1	391.18	391.18	1804544	10.2	-0.187178	O7S1	3	0.257198	18	3	1804544
CHONS		14	18	1	10	1	392.066	392.066	2130422	12.5	-0.0520834	N1O10S1	6	0.372094	14	6	2130422
CHON		18	18	1	9		392.099	392.099	1780091	10	0.188677	N1O9	10	0.339117	18	10	1780091
CHONS		15	22	1	9	1	392.102	392.102	3426555	21.6	0.165722	N1O9S1	5	0.33575	15	5	3426555
CHON		19	22	1	8		392.135	392.135	2109695	12.4	-0.129088	N1O8	9	0.302772	19	9	2109695
CHON		20	26	1	7		392.171	392.172	1833476	10.4	-0.268301	N1O7	8	0.266427	20	8	1833476
CHONS		16	13	2	8	1	393.04	393.04	1805944	10.2	0.100193	N2O8S1	11	0.399062	16	11	1805944
CHON		16	13	2	10		393.058	393.058	2414970	14.5	0.121051	N2O10	11	0.381324	16	11	2414970
CHONS		17	17	2	7	1	393.076	393.076	1807485	10.2	-0.165922	N2O7S1	10	0.362718	17	10	1807485
CHOS		15	21		10	1	393.086	393.086	2011774	11.7	-0.45644	O10S1	5	0.352833	15	5	2011774
CHON		17	17	2	9		393.094	393.094	4586367	29.7	-0.348568	N2O9	10	0.344979	17	10	4586367
CHONS		14	21	2	9	1	393.097	393.097	2363776	14.1	-0.0153145	N2O9S1	5	0.341612	14	5	2363776
CHOS		16	25		9	1	393.122	393.122	3813507	24.3	0.0915234	O9S1	4	0.316488	16	4	3813507
CHON		18	21	2	8		393.13	393.13	3605380	22.8	-0.3348	N2O8	9	0.308634	18	9	3605380
CHO		20	25		8		393.155	393.155	2250888	13.3	0.102707	O8	8	0.283511	20	8	2250888
CHO		18	33		9		393.213	393.213	4701071	30.5	-0.0890614	O9	2	0.22606	18	2	4701071
CHON		17	16	1	10		394.078	394.078	2285187	13.6	0.148651	N1O10	10	0.362062	17	10	2285187
CHON		18	20	1	9		394.114	394.114	3182088	19.9	-0.167515	N1O9	9	0.325718	18	9	3182088
CHON		19	24	1	8		394.151	394.151	2633997	16	-0.458251	N1O8	8	0.289373	19	8	2633997
CHON		20	28	1	7		394.187	394.187	1881617	10.8	-0.216192	N1O7	7	0.253028	20	7	1881617
CHON		19	40	1	7		394.281	394.281	6660638	44.1	0.189661	N1O7	0	0.159233	19	0	6660638
CHONS		16	15	2	8	1	395.055	395.055	1919110	11	0.656566	N2O8S1	10	0.385663	16	10	1919110
CHON		16	15	2	10		395.073	395.073	2556808	15.5	-0.284555	N2O10	10	0.367925	16	10	2556808
CHOS		15	23		8	2	395.084	395.084	1779337	10	-0.77862	O8S2	4	0.357172	15	4	1779337
CHOS		15	23		10	1	395.102	395.102	2593420	15.7	0.153327	O10S1	4	0.339434	15	4	2593420
CHON		17	19	2	9		395.11	395.11	4949133	32.2	-0.0177675	N2O9	9	0.33158	17	9	4949133
CHOS		16	27		7	2	395.12	395.12	2180494	12.8	0.298086	O7S2	3	0.320827	16	3	2180494
CHO		19	23		9		395.135	395.135	2341008	13.9	0.341605	O9	8	0.306456	19	8	2341008
CHOS		16	27		9	1	395.138	395.138	2614929	15.9	-0.212635	O9S1	3	0.303089	16	3	2614929
CHON		18	23	2	8		395.146	395.146	2717074	16.6	0.0212071	N2O8	8	0.295235	18	8	2717074
CHO		20	27		8		395.171	395.171	2629525	16	0.0768778	O8	7	0.270111	20	7	2629525
CHO		21	31		7		395.208	395.208	1910810	10.9	-0.567348	O7	6	0.233766	21	6	1910810
CHON		17	18	1	10		396.094	396.094	3143953	19.6	0.0721544	N1O10	9	0.348663	17	9	3143953
CHON		18	22	1	9		396.13	396.13	2972182	18.4	0.312978	N1O9	8	0.312318	18	8	2972182
CHON		19	26	1	8		396.166	396.166	1969691	11.4	-0.102533	N1O8	7	0.275974	19	7	1969691
CHONS		16	17	2	8	1	397.071	397.071	2224020	13.1	0.0488071	N2O8S1	9	0.372264	16	9	2224020
CHON		16	17	2	10		397.089	397.089	3875222	24.7	0.321288	N2O10	9	0.354525	16	9	3875222
CHO		18	21		10		397.114	397.114	2240154	13.2	0.552939	O10	8	0.329401	18	8	2240154
CHOS		15	25		10	1	397.117	397.117	2201754	13	-0.0237212	O10S1	3	0.326034	15	3	2201754
CHON		17	21	2	9		397.125	397.125	4696476	30.4	-0.219125	N2O9	8	0.318181	17	8	4696476
CHOS		16	29		7	2	397.136	397.136	2314397	13.8	-0.609917	O7S2	2	0.307428	16	2	2314397
CHO		19	25		9		397.15	397.151	2944415	18.2	-0.44069	O9	7	0.293057	19	7	2944415
CHO		16	29		11		397.172	397.171	4805794	31.2	0.0860583	O11	2	0.271951	16	2	4805794
CHO		20	29		8		397.187	397.187	2947492	18.2	0.479321	O8	6	0.256712	20	6	2947492
CHON		16	16	1	11		398.073	398.073	1805723	10.2	0.0331093	N1O11	9	0.371609	16	9	1805723
CHONS		13	20	1	11	1	398.076	398.076	2171163	12.8	0.236588	N1O11S1	4	0.368241	13	4	2171163
CHON		17	20	1	10		398.109	398.109	2416160	14.5	-0.0286858	N1O10	8	0.335264	17	8	2416160
CHON		18	24	1	9		398.146	398.146	2259749	13.4	-0.115586	N1O9	7	0.298919	18	7	2259749
CHONS		15	15	2	9	1	399.05	399.05	2496671	15	-0.215562	N2O9S1	9	0.395209	15	9	2496671
CHONS		16	19	2	8	1	399.087	399.087	2405028	14.4	0.123732	N2O8S1	8	0.358864	16	8	2405028
CHOS		18	23		6	2	399.094	399.094	1920036	11	-0.518224	O6S2	7	0.351479	18	7	1920036
CHON		16	19	2	10		399.105	399.105	3322022	20.8	-0.406961	N2O10	8	0.341126	16	8	3322022
CHO		18	23		10		399.13	399.13	2234281	13.2	-0.251598	O10	7	0.316002	18	7	2234281
CHON		17	23	2	9		399.141	399.141	4082347	26.1	0.333165	N2O9	7	0.304781	17	7	4082347
CHOS		19	27		7	1	399.148	399.148	2343340	14	-0.183441	O7S1	6	0.297396	19	6	2343340
CHO		19	27		9		399.166	399.166	2203310	13	0.588677	O9	6	0.279657	19	6	2203310
CHOS		20	31		6	1	399.185	399.185	2023601	11.7	-0.420407	O6S1	5	0.261051	20	5	2023601
CHO		20	31		8		399.202	399.202	2158131	12.7	-0.149348	O8	5	0.243313	20	5	2158131
CHONS		16	18	1	9	1	400.071	400.071	2178344	12.8	0.537355	N1O9S1	8	0.375948	16	8	2178344
CHON		16	18	1	11		400.089	400.089	1805995	10.2	-0.142019	N1O11	8	0.358209	16	8	1805995
CHONS		17	22	1	8	1	400.107	400.107	1959981	11.3	0.500816	N1O8S1	7	0.339603	17	7	1959981
CHON		17	22	1	10		400.125	400.125	3055920	18.9	-0.103518	N1O10	7	0.321864	17	7	3055920
CHON		18	26	1	9		400.161	400.161	2760245	16.9	-0.464863	N1O9	6	0.28552	18	6	2760245
CHON		18	13	2	9		401.063	401.063	2143918	12.6	-0.416444	N2O9	13	0.385177	18	13	2143918
CHONS		15	17	2	9	1	401.066	401.066	2549679	15.4	0.209392	N2O9S1	8	0.38181	15	8	2549679
CHON		19	17	2	8		401.099	401.099	2842035	17.4	0.444728	N2O8	12	0.348832	19	12	2842035
CHONS		16	21	2	8	1	401.102	401.102	2012340	11.6	0.621736	N2O8S1	7	0.345465	16	7	2012340
CHO		17	21		11		401.109	401.109	1915061	11	-0.762437	O11	7	0.338948	17	7	1915061
CHON		16	21	2	10		401.12	401.12	4141494	26.5	0.0687572	N2O10	7	0.327727	16	7	4141494
CHO		18	25		10		401.145	401.145	3227578	20.1	0.0737386	O10	6	0.302603	18	6	3227578
CHON		17	25	2	9		401.157	401.156	2819515	17.3	0.281635	N2O9	6	0.291382	17	6	2819515
CHO		19	29		9		401.182	401.182	1893566	10.8	0.411235	O9	5	0.266258	19	5	1893566
CHON		19	16	1	9		402.083	402.083	1808440	10.2	0.233733	N1O9	12	0.365916	19	12	1808440
CHONS		16	20	1	9	1	402.086	402.086	2022457	11.7	0.758493	N1O9S1	7	0.362548	16	7	2022457
CHON		16	20	1	11		402.104	402.104	2223291	13.1	-0.141307	N1O11	7	0.34481	16	7	2223291
CHON		17	24	1	10		402.141	402.14	2713664	16.5	0.195404	N1O10	6	0.308465	17	6	2713664
CHON		18	28	1	9		402.177	402.177	1902789	10.9	0.233678	N1O9	5	0.27212	18	5	1902789
CHONS		14	15	2	10	1	403.045	403.045	2130875	12.5	-0.400501	N2O10S1	8	0.404755	14	8	2130875
CHON		18	15	2	9		403.078	403.078	2646207	16.1	-0.0670344	N2O9	12	0.371778	18	12	2646207
CHONS		15	19	2	9	1	403.082	403.082	2787520	17.1	0.109109	N2O9S1	7	0.368411	15	7	2787520
CHON		15	19	2	11		403.099	403.1	1889346	10.8	-0.292285	N2O11	7	0.350672	15	7	1889346
CHON		19	19	2	8		403.115	403.115	3952836	25.2	-0.351315	N2O8	11	0.335433	19	11	3952836
CHO		17	23		11		403.125	403.125	3157958	19.7	-0.386531	O11	6	0.325548	17	6	3157958
CHON		16	23	2	10		403.136	403.136	6559431	43.4	-0.502114	N2O10	6	0.314327	16	6	6559431
CHO		18	27		10		403.161	403.161	1840843	10.4	-0.125062	O10	5	0.289204	18	5	1840843
CHO		29	23		2		403.17	403.171	1807052	10.2	-0.861224	O2	18	0.279831	29	18	1807052
CHONS		15	18	1	10	1	404.066	404.066	2469189	14.8	-0.347518	N1O10S1	7	0.385494	15	7	2469189
CHON		19	18	1	9		404.099	404.099	2033098	11.8	0.480031	N1O9	11	0.352516	19	11	2033098
CHONS		16	22	1	9	1	404.102	404.102	2523978	15.2	-0.655825	N1O9S1	6	0.349149	16	6	2523978
CHON		16	22	1	11		404.12	404.12	4059981	26	-0.115857	N1O11	6	0.331411	16	6	4059981
CHONS		13	26	1	11	1	404.123	404.123	1992013	11.5	0.480497	N1O11S1	1	0.328043	13	1	1992013
CHOS		16	5		9	2	404.938	404.938	4045756	25.8	-0.847093	O9S2	14	-0.48589	16	14	4045756
CHONS		14	17	2	10	1	405.061	405.061	1812557	10.2	0.243371	N2O10S1	7	0.391356	14	7	1812557
CHOS		16	21		10	1	405.086	405.086	2282448	13.5	-0.220743	O10S1	6	0.366232	16	6	2282448
CHON		18	17	2	9		405.094	405.094	4077009	26	-0.0913865	N2O9	11	0.358379	18	11	4077009
CHONS		15	21	2	9	1	405.097	405.097	2744530	16.7	0.157937	N2O9S1	6	0.355011	15	6	2744530
CHOS		17	25		7	2	405.105	405.105	2685651	16.3	-0.59792	O7S2	5	0.347626	17	5	2685651
CHOS		17	25		9	1	405.122	405.122	2183125	12.8	0.483755	O9S1	5	0.329887	17	5	2183125
CHON		19	21	2	8		405.13	405.13	4057558	25.9	-0.176783	N2O8	10	0.322034	19	10	4057558
CHOS		18	29		8	1	405.159	405.159	2205914	13	-0.218729	O8S1	4	0.293543	18	4	2205914
CHO		22	29		7		405.192	405.192	1891551	10.8	-0.528688	O7	8	0.260565	22	8	1891551
CHON		18	16	1	10		406.078	406.078	2056023	11.9	0.390516	N1O10	11	0.375462	18	11	2056023
CHONS		15	20	1	10	1	406.081	406.081	2570328	15.5	-0.173414	N1O10S1	6	0.372094	15	6	2570328
CHON		19	20	1	9		406.114	406.114	2140508	12.5	-0.0640709	N1O9	10	0.339117	19	10	2140508
CHON		20	24	1	8		406.151	406.151	1909857	10.9	-0.346226	N1O8	9	0.302772	20	9	1909857
CHON		17	15	2	10		407.073	407.073	2704095	16.4	0.387105	N2O10	11	0.381324	17	11	2704095
CHO		19	19		10		407.098	407.099	2064866	12	-0.59057	O10	10	0.3562	19	10	2064866
CHOS		16	23		10	1	407.102	407.102	2471395	14.8	-0.563545	O10S1	5	0.352833	16	5	2471395
CHON		18	19	2	9		407.11	407.11	4633828	29.9	-0.262878	N2O9	10	0.344979	18	10	4633828
CHOS		13	27		12	1	407.123	407.123	1881062	10.7	0.564399	O12S1	0	0.331727	13	0	1881062
CHOS		17	27		9	1	407.138	407.138	1835240	10.4	-0.402861	O9S1	4	0.316488	17	4	1835240
CHON		19	23	2	8		407.146	407.146	2941673	18.1	-0.298714	N2O8	9	0.308634	19	9	2941673
CHO		22	31		7		407.208	407.208	2236913	13.2	-0.182266	O7	7	0.247166	22	7	2236913
CHON		18	18	1	10		408.094	408.094	3340650	20.9	-0.0769924	N1O10	10	0.362062	18	10	3340650
CHONS		15	22	1	10	1	408.097	408.097	2309483	13.7	0.0724825	N1O10S1	5	0.358695	15	5	2309483
CHON		19	22	1	9		408.13	408.13	2641519	16	-0.357778	N1O9	9	0.325718	19	9	2641519
CHON		20	26	1	8		408.166	408.167	1807988	10.2	-0.491515	N1O8	8	0.289373	20	8	1807988
CHONS		17	17	2	8	1	409.071	409.071	1890032	10.8	-0.197081	N2O8S1	10	0.385663	17	10	1890032
CHON		17	17	2	10		409.089	409.089	4117490	26.3	-0.054805	N2O10	10	0.367925	17	10	4117490
[truncated: 317 more rows]
